# Supplementary material for: Homoeolog-specific transcriptional bias in allopolyploid wheat
Source: BMC Genomics. 2010 Sep 17;11:505. doi: 10.1186/1471-2164-11-505 (PMC2997001; doi:10.1186/1471-2164-11-505)
Supplement: Additional file 1 — List of 40,281 parent-specific oligonucleotide features. File contains the list of 40,281 Affymetrix oligonucleotide features differentially hybridizing with AT and TC parental transcripts. The linear model described in Methods was fit to PM probe intensity data. Residuals containing the probe by genotype effect were tested for difference between genotypes by calculating the d-statistics [45] using the Significance Analysis of Microarrays (SAM) procedure implemented in the R package siggenes. The threshold Δ = 0.2 was selected to identify significantly different features at 0.1 false discovery rate. [file 1471-2164-11-505-S1.XLS]

## Sheet: Additional File 1
	List of 40281 parent-specific oligonucleotide features selected using the SAM
	No.	Affymetrix probeset	Affymetrix probes (PSFs)	d-value	Probe specificity
	1	AFFX-r2-Bs-thr-3_s_at	AFFX-r2-Bs-thr-3_s_at9	-0.549682	AT
	2	AFFX-r2-TagF_at	AFFX-r2-TagF_at11	-0.385907	AT
	3	AFFX-r2-TagIN-5_at	AFFX-r2-TagIN-5_at3	-0.598887	AT
	4	AFFX-r2-TagIN-M_at	AFFX-r2-TagIN-M_at5	-0.377364	AT
	5	AFFX-r2-TagJ-3_at	AFFX-r2-TagJ-3_at7	-0.379189	AT
	6	AFFX-r2-TagO-5_at	AFFX-r2-TagO-5_at11	-0.443062	AT
	7	AFFX-Ta-actin-5_at	AFFX-Ta-actin-5_at10	-0.382526	AT
	8	AFFX-Ta-actin-5_at	AFFX-Ta-actin-5_at11	-0.423262	AT
	9	AFFX-Ta-actin-M_at	AFFX-Ta-actin-M_at2	-0.471167	AT
	10	AFFX-Ta-actin-M_x_at	AFFX-Ta-actin-M_x_at2	-0.46391	AT
	11	AFFX-Ta-ef1a-3_at	AFFX-Ta-ef1a-3_at2	-0.400562	AT
	12	AFFX-Ta-ef1a-3_at	AFFX-Ta-ef1a-3_at3	-0.408941	AT
	13	AFFX-Tae-r2-Bs-dap-5_at	AFFX-Tae-r2-Bs-dap-5_at9	-0.429331	AT
	14	AFFX-Tae-r2-Ec-bioB-M_at	AFFX-Tae-r2-Ec-bioB-M_at10	-0.403748	AT
	15	AFFX-Tae-TrpnX-3_at	AFFX-Tae-TrpnX-3_at11	-0.40436	AT
	16	RPTR-Ta-AJ002682-1_s_at	RPTR-Ta-AJ002682-1_s_at8	-0.543981	AT
	17	RPTR-Ta-CVE247372-1_at	RPTR-Ta-CVE247372-1_at6	-0.420082	AT
	18	RPTR-Ta-M15077-1_at	RPTR-Ta-M15077-1_at7	-0.93341	AT
	19	RPTR-Ta-NC_001669-2_at	RPTR-Ta-NC_001669-2_at7	-0.524244	AT
	20	RPTR-Ta-XXU09476-1_at	RPTR-Ta-XXU09476-1_at11	-0.388846	AT
	21	Ta.10.1.S1_x_at	Ta.10.1.S1_x_at10	-0.404122	AT
	22	Ta.10000.1.A1_at	Ta.10000.1.A1_at4	-0.424268	AT
	23	Ta.10000.1.A1_at	Ta.10000.1.A1_at8	-0.809593	AT
	24	Ta.10003.1.S1_at	Ta.10003.1.S1_at3	-0.512799	AT
	25	Ta.10003.1.S1_at	Ta.10003.1.S1_at9	-0.712431	AT
	26	Ta.10008.1.A1_at	Ta.10008.1.A1_at11	-1.06846	AT
	27	Ta.10008.1.A1_at	Ta.10008.1.A1_at7	-0.412704	AT
	28	Ta.10010.1.S1_x_at	Ta.10010.1.S1_x_at11	-0.498677	AT
	29	Ta.10014.2.S1_at	Ta.10014.2.S1_at1	-1.51506	AT
	30	Ta.10015.1.A1_a_at	Ta.10015.1.A1_a_at6	-0.678931	AT
	31	Ta.10015.2.S1_at	Ta.10015.2.S1_at11	-0.637232	AT
	32	Ta.10015.2.S1_at	Ta.10015.2.S1_at6	-0.47685	AT
	33	Ta.10016.1.S1_at	Ta.10016.1.S1_at1	-0.38755	AT
	34	Ta.10019.1.S1_at	Ta.10019.1.S1_at8	-0.383869	AT
	35	Ta.10019.1.S1_at	Ta.10019.1.S1_at9	-0.545663	AT
	36	Ta.10026.1.A1_at	Ta.10026.1.A1_at7	-0.404883	AT
	37	Ta.10027.3.S1_at	Ta.10027.3.S1_at1	-0.585982	AT
	38	Ta.10027.3.S1_at	Ta.10027.3.S1_at2	-0.980257	AT
	39	Ta.10032.3.S1_at	Ta.10032.3.S1_at7	-0.988482	AT
	40	Ta.10034.1.S1_at	Ta.10034.1.S1_at1	-0.579174	AT
	41	Ta.10037.1.S1_at	Ta.10037.1.S1_at1	-0.429109	AT
	42	Ta.10037.2.S1_at	Ta.10037.2.S1_at7	-0.493863	AT
	43	Ta.10037.3.S1_x_at	Ta.10037.3.S1_x_at8	-0.552594	AT
	44	Ta.10037.3.S1_x_at	Ta.10037.3.S1_x_at9	-0.402971	AT
	45	Ta.10038.1.S1_at	Ta.10038.1.S1_at4	-0.586979	AT
	46	Ta.10038.1.S1_at	Ta.10038.1.S1_at5	-0.43571	AT
	47	Ta.10040.1.S1_at	Ta.10040.1.S1_at10	-0.925261	AT
	48	Ta.10040.1.S1_at	Ta.10040.1.S1_at11	-0.470221	AT
	49	Ta.10040.1.S1_at	Ta.10040.1.S1_at9	-0.398239	AT
	50	Ta.10057.3.A1_at	Ta.10057.3.A1_at8	-0.447709	AT
	51	Ta.10063.1.S1_s_at	Ta.10063.1.S1_s_at1	-0.428979	AT
	52	Ta.10072.1.A1_at	Ta.10072.1.A1_at11	-0.446317	AT
	53	Ta.10082.1.S1_a_at	Ta.10082.1.S1_a_at3	-0.393542	AT
	54	Ta.10082.3.A1_s_at	Ta.10082.3.A1_s_at4	-0.522793	AT
	55	Ta.10082.3.A1_s_at	Ta.10082.3.A1_s_at9	-0.502293	AT
	56	Ta.10085.1.S1_x_at	Ta.10085.1.S1_x_at1	-0.394548	AT
	57	Ta.10086.1.S1_at	Ta.10086.1.S1_at3	-0.463475	AT
	58	Ta.1009.1.S1_s_at	Ta.1009.1.S1_s_at6	-0.59127	AT
	59	Ta.10090.2.S1_a_at	Ta.10090.2.S1_a_at3	-0.460528	AT
	60	Ta.10090.2.S1_a_at	Ta.10090.2.S1_a_at7	-0.39567	AT
	61	Ta.10091.1.A1_at	Ta.10091.1.A1_at9	-0.646053	AT
	62	Ta.10091.2.S1_at	Ta.10091.2.S1_at5	-0.417985	AT
	63	Ta.10093.1.A1_at	Ta.10093.1.A1_at10	-0.430482	AT
	64	Ta.10095.2.S1_at	Ta.10095.2.S1_at5	-0.42299	AT
	65	Ta.10095.2.S1_x_at	Ta.10095.2.S1_x_at11	-0.37727	AT
	66	Ta.10096.1.S1_at	Ta.10096.1.S1_at3	-0.406751	AT
	67	Ta.10096.1.S1_x_at	Ta.10096.1.S1_x_at3	-0.463617	AT
	68	Ta.10098.3.S1_a_at	Ta.10098.3.S1_a_at5	-0.558622	AT
	69	Ta.10098.3.S1_a_at	Ta.10098.3.S1_a_at6	-0.500892	AT
	70	Ta.10099.1.S1_x_at	Ta.10099.1.S1_x_at1	-0.4422	AT
	71	Ta.10099.2.S1_x_at	Ta.10099.2.S1_x_at6	-0.512769	AT
	72	Ta.10100.2.S1_x_at	Ta.10100.2.S1_x_at3	-0.408692	AT
	73	Ta.10100.2.S1_x_at	Ta.10100.2.S1_x_at4	-0.434095	AT
	74	Ta.10107.2.S1_x_at	Ta.10107.2.S1_x_at10	-0.547242	AT
	75	Ta.10107.3.S1_x_at	Ta.10107.3.S1_x_at8	-0.376072	AT
	76	Ta.10108.1.S1_x_at	Ta.10108.1.S1_x_at10	-0.630017	AT
	77	Ta.10108.1.S1_x_at	Ta.10108.1.S1_x_at9	-0.893474	AT
	78	Ta.10111.1.A1_at	Ta.10111.1.A1_at2	-0.499278	AT
	79	Ta.10112.1.S1_at	Ta.10112.1.S1_at4	-0.474156	AT
	80	Ta.10114.1.S1_at	Ta.10114.1.S1_at11	-0.415173	AT
	81	Ta.10118.3.S1_at	Ta.10118.3.S1_at5	-0.388525	AT
	82	Ta.1012.2.S1_at	Ta.1012.2.S1_at11	-0.431403	AT
	83	Ta.10125.2.S1_a_at	Ta.10125.2.S1_a_at11	-0.48276	AT
	84	Ta.10125.2.S1_a_at	Ta.10125.2.S1_a_at9	-0.391446	AT
	85	Ta.10125.2.S1_at	Ta.10125.2.S1_at7	-0.488087	AT
	86	Ta.10125.2.S1_at	Ta.10125.2.S1_at8	-0.910655	AT
	87	Ta.10125.2.S1_at	Ta.10125.2.S1_at9	-0.657752	AT
	88	Ta.10128.1.A1_at	Ta.10128.1.A1_at8	-0.471425	AT
	89	Ta.10129.2.S1_x_at	Ta.10129.2.S1_x_at1	-0.994855	AT
	90	Ta.10129.2.S1_x_at	Ta.10129.2.S1_x_at4	-1.07463	AT
	91	Ta.1013.1.S1_at	Ta.1013.1.S1_at9	-0.645593	AT
	92	Ta.10131.1.A1_at	Ta.10131.1.A1_at1	-0.444091	AT
	93	Ta.10139.1.S1_s_at	Ta.10139.1.S1_s_at3	-0.4336	AT
	94	Ta.1014.1.S1_at	Ta.1014.1.S1_at2	-0.487044	AT
	95	Ta.1014.1.S1_at	Ta.1014.1.S1_at3	-0.468202	AT
	96	Ta.10143.3.S1_x_at	Ta.10143.3.S1_x_at3	-0.466287	AT
	97	Ta.10143.3.S1_x_at	Ta.10143.3.S1_x_at4	-0.493439	AT
	98	Ta.10148.1.S1_at	Ta.10148.1.S1_at10	-0.61538	AT
	99	Ta.10148.1.S1_at	Ta.10148.1.S1_at8	-0.670806	AT
	100	Ta.10155.1.A1_at	Ta.10155.1.A1_at5	-0.800733	AT
	101	Ta.10155.2.S1_at	Ta.10155.2.S1_at5	-0.514055	AT
	102	Ta.10174.1.A1_at	Ta.10174.1.A1_at11	-1.04217	AT
	103	Ta.10174.1.A1_at	Ta.10174.1.A1_at3	-0.441737	AT
	104	Ta.10177.2.S1_at	Ta.10177.2.S1_at7	-0.539376	AT
	105	Ta.10183.1.S1_at	Ta.10183.1.S1_at1	-1.79083	AT
	106	Ta.10183.2.S1_at	Ta.10183.2.S1_at7	-0.414177	AT
	107	Ta.10184.1.S1_a_at	Ta.10184.1.S1_a_at7	-0.498304	AT
	108	Ta.10184.2.S1_at	Ta.10184.2.S1_at3	-0.432916	AT
	109	Ta.10184.2.S1_at	Ta.10184.2.S1_at7	-0.432883	AT
	110	Ta.10185.2.S1_a_at	Ta.10185.2.S1_a_at8	-0.390334	AT
	111	Ta.10185.2.S1_a_at	Ta.10185.2.S1_a_at9	-0.380085	AT
	112	Ta.10186.1.S1_at	Ta.10186.1.S1_at1	-0.453441	AT
	113	Ta.10186.1.S1_at	Ta.10186.1.S1_at11	-0.638689	AT
	114	Ta.1019.2.A1_a_at	Ta.1019.2.A1_a_at3	-0.417781	AT
	115	Ta.10198.1.S1_at	Ta.10198.1.S1_at2	-0.379877	AT
	116	Ta.10198.2.A1_at	Ta.10198.2.A1_at11	-0.410762	AT
	117	Ta.10199.1.A1_at	Ta.10199.1.A1_at10	-0.459235	AT
	118	Ta.10199.1.A1_at	Ta.10199.1.A1_at11	-0.626957	AT
	119	Ta.10199.1.A1_at	Ta.10199.1.A1_at9	-0.422322	AT
	120	Ta.10200.1.A1_x_at	Ta.10200.1.A1_x_at2	-0.550453	AT
	121	Ta.10201.2.S1_x_at	Ta.10201.2.S1_x_at2	-0.461094	AT
	122	Ta.10201.2.S1_x_at	Ta.10201.2.S1_x_at4	-0.415543	AT
	123	Ta.10201.3.S1_at	Ta.10201.3.S1_at1	-0.831854	AT
	124	Ta.10201.3.S1_at	Ta.10201.3.S1_at2	-0.696655	AT
	125	Ta.10204.1.S1_at	Ta.10204.1.S1_at1	-0.51069	AT
	126	Ta.10204.1.S1_at	Ta.10204.1.S1_at2	-0.657899	AT
	127	Ta.10204.2.A1_at	Ta.10204.2.A1_at10	-0.486895	AT
	128	Ta.10204.2.A1_at	Ta.10204.2.A1_at4	-0.709134	AT
	129	Ta.10207.1.S1_at	Ta.10207.1.S1_at11	-0.390957	AT
	130	Ta.10213.1.S1_at	Ta.10213.1.S1_at9	-1.5425	AT
	131	Ta.10213.2.S1_a_at	Ta.10213.2.S1_a_at1	-1.00921	AT
	132	Ta.10213.2.S1_a_at	Ta.10213.2.S1_a_at2	-0.553765	AT
	133	Ta.10214.1.S1_at	Ta.10214.1.S1_at8	-0.724806	AT
	134	Ta.10214.1.S1_at	Ta.10214.1.S1_at9	-0.688391	AT
	135	Ta.10218.2.S1_at	Ta.10218.2.S1_at2	-0.819331	AT
	136	Ta.10218.2.S1_x_at	Ta.10218.2.S1_x_at2	-0.712876	AT
	137	Ta.10224.1.A1_at	Ta.10224.1.A1_at10	-0.564669	AT
	138	Ta.10224.2.S1_at	Ta.10224.2.S1_at11	-0.719136	AT
	139	Ta.10226.1.S1_at	Ta.10226.1.S1_at9	-0.411249	AT
	140	Ta.10230.2.S1_a_at	Ta.10230.2.S1_a_at10	-0.547485	AT
	141	Ta.10231.1.A1_at	Ta.10231.1.A1_at7	-0.633991	AT
	142	Ta.10231.2.S1_at	Ta.10231.2.S1_at5	-0.710501	AT
	143	Ta.10231.2.S1_at	Ta.10231.2.S1_at8	-0.421958	AT
	144	Ta.10232.1.S1_a_at	Ta.10232.1.S1_a_at1	-0.449573	AT
	145	Ta.10235.1.S1_at	Ta.10235.1.S1_at4	-0.518896	AT
	146	Ta.10236.1.A1_at	Ta.10236.1.A1_at11	-0.510795	AT
	147	Ta.10236.2.S1_a_at	Ta.10236.2.S1_a_at3	-0.521724	AT
	148	Ta.10236.2.S1_a_at	Ta.10236.2.S1_a_at4	-1.01176	AT
	149	Ta.10238.1.A1_at	Ta.10238.1.A1_at6	-0.453603	AT
	150	Ta.10239.2.S1_x_at	Ta.10239.2.S1_x_at5	-0.596474	AT
	151	Ta.10240.1.S1_at	Ta.10240.1.S1_at11	-0.488126	AT
	152	Ta.10240.1.S1_at	Ta.10240.1.S1_at1	-0.49521	AT
	153	Ta.10240.1.S1_x_at	Ta.10240.1.S1_x_at5	-0.428396	AT
	154	Ta.10240.2.S1_x_at	Ta.10240.2.S1_x_at2	-0.763619	AT
	155	Ta.10243.1.S1_x_at	Ta.10243.1.S1_x_at3	-0.383585	AT
	156	Ta.10247.3.A1_at	Ta.10247.3.A1_at11	-0.460575	AT
	157	Ta.10249.1.S1_a_at	Ta.10249.1.S1_a_at11	-0.44901	AT
	158	Ta.10249.1.S1_at	Ta.10249.1.S1_at8	-0.567016	AT
	159	Ta.10249.2.S1_at	Ta.10249.2.S1_at7	-0.612385	AT
	160	Ta.10249.2.S1_at	Ta.10249.2.S1_at8	-0.506085	AT
	161	Ta.10250.3.S1_at	Ta.10250.3.S1_at6	-0.451329	AT
	162	Ta.10252.1.S1_at	Ta.10252.1.S1_at7	-0.763431	AT
	163	Ta.10252.2.S1_a_at	Ta.10252.2.S1_a_at5	-0.386705	AT
	164	Ta.10255.3.S1_x_at	Ta.10255.3.S1_x_at1	-0.420417	AT
	165	Ta.10257.1.A1_x_at	Ta.10257.1.A1_x_at1	-0.402816	AT
	166	Ta.1026.2.S1_x_at	Ta.1026.2.S1_x_at8	-0.56138	AT
	167	Ta.1026.3.S1_x_at	Ta.1026.3.S1_x_at11	-0.562239	AT
	168	Ta.10262.1.A1_at	Ta.10262.1.A1_at1	-0.436695	AT
	169	Ta.10263.2.S1_at	Ta.10263.2.S1_at2	-1.17787	AT
	170	Ta.10263.2.S1_at	Ta.10263.2.S1_at8	-0.911104	AT
	171	Ta.10268.1.S1_at	Ta.10268.1.S1_at7	-0.527661	AT
	172	Ta.10269.2.S1_at	Ta.10269.2.S1_at10	-0.478214	AT
	173	Ta.1027.3.S1_x_at	Ta.1027.3.S1_x_at8	-0.579239	AT
	174	Ta.10270.1.A1_at	Ta.10270.1.A1_at3	-0.654285	AT
	175	Ta.10271.1.S1_at	Ta.10271.1.S1_at9	-0.588867	AT
	176	Ta.10274.1.S1_at	Ta.10274.1.S1_at5	-0.392308	AT
	177	Ta.10279.1.S1_at	Ta.10279.1.S1_at8	-0.377097	AT
	178	Ta.10284.1.S1_a_at	Ta.10284.1.S1_a_at10	-0.465429	AT
	179	Ta.10284.2.S1_a_at	Ta.10284.2.S1_a_at5	-0.401865	AT
	180	Ta.10285.2.S1_a_at	Ta.10285.2.S1_a_at11	-0.486614	AT
	181	Ta.10285.3.S1_at	Ta.10285.3.S1_at6	-0.59017	AT
	182	Ta.10286.1.S1_a_at	Ta.10286.1.S1_a_at1	-0.55044	AT
	183	Ta.10289.2.S1_at	Ta.10289.2.S1_at1	-0.512767	AT
	184	Ta.10295.1.S1_x_at	Ta.10295.1.S1_x_at4	-0.378541	AT
	185	Ta.1030.2.S1_at	Ta.1030.2.S1_at6	-0.645468	AT
	186	Ta.10303.1.S1_at	Ta.10303.1.S1_at11	-0.436609	AT
	187	Ta.10303.3.S1_a_at	Ta.10303.3.S1_a_at8	-0.541993	AT
	188	Ta.10303.3.S1_x_at	Ta.10303.3.S1_x_at3	-0.38335	AT
	189	Ta.10303.3.S1_x_at	Ta.10303.3.S1_x_at7	-0.403358	AT
	190	Ta.10304.1.S1_a_at	Ta.10304.1.S1_a_at3	-0.524226	AT
	191	Ta.10305.1.A1_at	Ta.10305.1.A1_at5	-0.742418	AT
	192	Ta.10305.1.A1_at	Ta.10305.1.A1_at8	-0.526266	AT
	193	Ta.10305.2.S1_at	Ta.10305.2.S1_at8	-0.382389	AT
	194	Ta.10305.3.S1_at	Ta.10305.3.S1_at10	-0.426765	AT
	195	Ta.10305.3.S1_at	Ta.10305.3.S1_at9	-0.500646	AT
	196	Ta.10309.1.A1_at	Ta.10309.1.A1_at3	-0.415298	AT
	197	Ta.10311.1.S1_at	Ta.10311.1.S1_at7	-0.46463	AT
	198	Ta.10313.1.S1_at	Ta.10313.1.S1_at11	-0.382261	AT
	199	Ta.10316.1.S1_at	Ta.10316.1.S1_at2	-0.912294	AT
	200	Ta.10317.2.S1_at	Ta.10317.2.S1_at11	-0.643958	AT
	201	Ta.10318.1.S1_at	Ta.10318.1.S1_at11	-0.7519	AT
	202	Ta.10318.1.S1_at	Ta.10318.1.S1_at9	-0.611073	AT
	203	Ta.10318.2.S1_x_at	Ta.10318.2.S1_x_at2	-0.566653	AT
	204	Ta.10318.2.S1_x_at	Ta.10318.2.S1_x_at6	-1.03808	AT
	205	Ta.10324.1.A1_at	Ta.10324.1.A1_at1	-0.376604	AT
	206	Ta.10325.1.S1_at	Ta.10325.1.S1_at10	-0.57702	AT
	207	Ta.10325.1.S1_at	Ta.10325.1.S1_at11	-0.456775	AT
	208	Ta.10325.1.S1_at	Ta.10325.1.S1_at8	-0.490212	AT
	209	Ta.10326.1.S1_at	Ta.10326.1.S1_at7	-0.625331	AT
	210	Ta.10326.1.S1_at	Ta.10326.1.S1_at8	-0.567735	AT
	211	Ta.10329.12.S1_x_at	Ta.10329.12.S1_x_at6	-0.383026	AT
	212	Ta.10329.13.S1_a_at	Ta.10329.13.S1_a_at9	-0.401358	AT
	213	Ta.10329.15.S1_at	Ta.10329.15.S1_at3	-0.50573	AT
	214	Ta.10329.20.S1_x_at	Ta.10329.20.S1_x_at4	-0.412067	AT
	215	Ta.10329.21.S1_x_at	Ta.10329.21.S1_x_at2	-0.562105	AT
	216	Ta.10329.23.S1_at	Ta.10329.23.S1_at1	-0.494606	AT
	217	Ta.10329.30.S1_x_at	Ta.10329.30.S1_x_at5	-0.384484	AT
	218	Ta.10329.43.S1_x_at	Ta.10329.43.S1_x_at10	-0.46233	AT
	219	Ta.10329.43.S1_x_at	Ta.10329.43.S1_x_at9	-0.399854	AT
	220	Ta.10329.44.S1_x_at	Ta.10329.44.S1_x_at8	-0.382342	AT
	221	Ta.10332.1.A1_at	Ta.10332.1.A1_at8	-0.402057	AT
	222	Ta.10334.2.A1_at	Ta.10334.2.A1_at1	-0.997538	AT
	223	Ta.10335.1.S1_at	Ta.10335.1.S1_at1	-0.648453	AT
	224	Ta.10335.1.S1_at	Ta.10335.1.S1_at11	-0.416574	AT
	225	Ta.10338.1.S1_at	Ta.10338.1.S1_at11	-1.18866	AT
	226	Ta.10338.1.S1_at	Ta.10338.1.S1_at5	-0.532349	AT
	227	Ta.10338.1.S1_at	Ta.10338.1.S1_at6	-0.545471	AT
	228	Ta.1034.1.A1_at	Ta.1034.1.A1_at11	-0.580233	AT
	229	Ta.1034.2.S1_at	Ta.1034.2.S1_at4	-0.570299	AT
	230	Ta.10346.1.A1_at	Ta.10346.1.A1_at10	-0.716244	AT
	231	Ta.10346.2.S1_at	Ta.10346.2.S1_at10	-0.384262	AT
	232	Ta.10347.1.S1_at	Ta.10347.1.S1_at10	-0.41172	AT
	233	Ta.10347.1.S1_at	Ta.10347.1.S1_at11	-0.539033	AT
	234	Ta.10350.3.S1_x_at	Ta.10350.3.S1_x_at11	-1.1276	AT
	235	Ta.10351.1.S1_at	Ta.10351.1.S1_at1	-0.752982	AT
	236	Ta.10352.1.S1_at	Ta.10352.1.S1_at8	-0.378773	AT
	237	Ta.10353.1.A1_a_at	Ta.10353.1.A1_a_at11	-0.430467	AT
	238	Ta.10353.1.A1_a_at	Ta.10353.1.A1_a_at8	-0.486896	AT
	239	Ta.10355.1.S1_at	Ta.10355.1.S1_at10	-0.674056	AT
	240	Ta.10358.1.A1_at	Ta.10358.1.A1_at4	-0.423565	AT
	241	Ta.10358.1.A1_at	Ta.10358.1.A1_at5	-0.517543	AT
	242	Ta.10363.1.S1_at	Ta.10363.1.S1_at11	-0.670894	AT
	243	Ta.10363.1.S1_at	Ta.10363.1.S1_at8	-0.412267	AT
	244	Ta.10364.1.S1_at	Ta.10364.1.S1_at8	-0.680067	AT
	245	Ta.10364.1.S1_at	Ta.10364.1.S1_at9	-0.44123	AT
	246	Ta.10367.1.S1_at	Ta.10367.1.S1_at1	-0.477424	AT
	247	Ta.1037.1.S1_at	Ta.1037.1.S1_at1	-0.429241	AT
	248	Ta.10371.2.A1_at	Ta.10371.2.A1_at2	-1.07567	AT
	249	Ta.10374.1.S1_at	Ta.10374.1.S1_at3	-0.448432	AT
	250	Ta.10375.3.A1_at	Ta.10375.3.A1_at4	-0.502499	AT
	251	Ta.10377.1.A1_at	Ta.10377.1.A1_at2	-0.616422	AT
	252	Ta.10379.2.S1_at	Ta.10379.2.S1_at5	-0.420617	AT
	253	Ta.10380.1.S1_at	Ta.10380.1.S1_at4	-0.421501	AT
	254	Ta.10385.1.A1_at	Ta.10385.1.A1_at1	-0.496945	AT
	255	Ta.10387.3.S1_at	Ta.10387.3.S1_at11	-0.445952	AT
	256	Ta.10389.3.A1_at	Ta.10389.3.A1_at1	-0.551855	AT
	257	Ta.10389.3.A1_at	Ta.10389.3.A1_at5	-0.448687	AT
	258	Ta.10389.3.A1_at	Ta.10389.3.A1_at7	-0.37807	AT
	259	Ta.10390.2.A1_a_at	Ta.10390.2.A1_a_at10	-0.418951	AT
	260	Ta.10390.2.A1_a_at	Ta.10390.2.A1_a_at11	-0.429837	AT
	261	Ta.1040.1.S1_at	Ta.1040.1.S1_at10	-0.858632	AT
	262	Ta.10401.1.S1_a_at	Ta.10401.1.S1_a_at3	-0.403266	AT
	263	Ta.10401.1.S1_a_at	Ta.10401.1.S1_a_at4	-0.402827	AT
	264	Ta.10402.3.A1_at	Ta.10402.3.A1_at11	-0.636164	AT
	265	Ta.10402.3.A1_at	Ta.10402.3.A1_at9	-0.527114	AT
	266	Ta.10403.1.S1_at	Ta.10403.1.S1_at2	-0.755493	AT
	267	Ta.10406.1.S1_at	Ta.10406.1.S1_at2	-0.895806	AT
	268	Ta.10408.1.S1_at	Ta.10408.1.S1_at2	-0.450737	AT
	269	Ta.10408.1.S1_at	Ta.10408.1.S1_at8	-0.464653	AT
	270	Ta.10419.1.S1_at	Ta.10419.1.S1_at11	-0.446114	AT
	271	Ta.10426.1.A1_at	Ta.10426.1.A1_at2	-0.392033	AT
	272	Ta.10426.1.A1_at	Ta.10426.1.A1_at3	-0.397005	AT
	273	Ta.10426.1.A1_at	Ta.10426.1.A1_at4	-0.495473	AT
	274	Ta.1043.1.S1_at	Ta.1043.1.S1_at8	-0.957803	AT
	275	Ta.10431.1.S1_at	Ta.10431.1.S1_at11	-0.772494	AT
	276	Ta.10431.2.A1_x_at	Ta.10431.2.A1_x_at2	-0.715625	AT
	277	Ta.10431.2.A1_x_at	Ta.10431.2.A1_x_at3	-0.57098	AT
	278	Ta.10434.1.A1_at	Ta.10434.1.A1_at8	-0.672919	AT
	279	Ta.10435.1.S1_at	Ta.10435.1.S1_at10	-0.484016	AT
	280	Ta.10442.1.A1_at	Ta.10442.1.A1_at11	-0.450334	AT
	281	Ta.10443.1.S1_at	Ta.10443.1.S1_at2	-0.469457	AT
	282	Ta.10443.1.S1_at	Ta.10443.1.S1_at8	-0.39504	AT
	283	Ta.10449.1.A1_at	Ta.10449.1.A1_at10	-0.565204	AT
	284	Ta.10449.1.A1_at	Ta.10449.1.A1_at9	-0.414978	AT
	285	Ta.10449.2.S1_at	Ta.10449.2.S1_at6	-0.392153	AT
	286	Ta.10450.1.S1_at	Ta.10450.1.S1_at4	-0.46413	AT
	287	Ta.10451.2.A1_x_at	Ta.10451.2.A1_x_at8	-0.404946	AT
	288	Ta.10452.1.S1_at	Ta.10452.1.S1_at3	-0.599152	AT
	289	Ta.10452.1.S1_at	Ta.10452.1.S1_at9	-0.995507	AT
	290	Ta.10466.1.S1_at	Ta.10466.1.S1_at1	-0.615588	AT
	291	Ta.10467.1.A1_at	Ta.10467.1.A1_at7	-0.745127	AT
	292	Ta.10470.2.S1_at	Ta.10470.2.S1_at10	-0.530789	AT
	293	Ta.10470.2.S1_at	Ta.10470.2.S1_at8	-0.51036	AT
	294	Ta.1048.1.S1_at	Ta.1048.1.S1_at11	-0.772889	AT
	295	Ta.10480.1.S1_a_at	Ta.10480.1.S1_a_at6	-0.525315	AT
	296	Ta.10482.1.S1_at	Ta.10482.1.S1_at6	-0.525615	AT
	297	Ta.10485.1.A1_x_at	Ta.10485.1.A1_x_at10	-0.378311	AT
	298	Ta.10485.1.A1_x_at	Ta.10485.1.A1_x_at7	-0.394031	AT
	299	Ta.10485.1.A1_x_at	Ta.10485.1.A1_x_at9	-0.439172	AT
	300	Ta.10487.1.A1_at	Ta.10487.1.A1_at4	-0.545398	AT
	301	Ta.10487.1.A1_at	Ta.10487.1.A1_at5	-0.604587	AT
	302	Ta.10493.2.S1_at	Ta.10493.2.S1_at10	-0.388513	AT
	303	Ta.10493.3.A1_a_at	Ta.10493.3.A1_a_at11	-0.806324	AT
	304	Ta.10498.1.S1_at	Ta.10498.1.S1_at11	-0.966555	AT
	305	Ta.10498.3.S1_at	Ta.10498.3.S1_at11	-0.576964	AT
	306	Ta.10498.3.S1_at	Ta.10498.3.S1_at4	-0.387973	AT
	307	Ta.1050.1.S1_at	Ta.1050.1.S1_at11	-0.460569	AT
	308	Ta.10500.1.S1_at	Ta.10500.1.S1_at10	-0.453302	AT
	309	Ta.10500.1.S1_at	Ta.10500.1.S1_at11	-0.673193	AT
	310	Ta.10501.2.S1_x_at	Ta.10501.2.S1_x_at1	-0.793784	AT
	311	Ta.10501.3.S1_a_at	Ta.10501.3.S1_a_at7	-0.44078	AT
	312	Ta.10502.1.S1_at	Ta.10502.1.S1_at11	-0.987411	AT
	313	Ta.10503.1.S1_s_at	Ta.10503.1.S1_s_at11	-0.597312	AT
	314	Ta.10503.1.S1_x_at	Ta.10503.1.S1_x_at1	-0.55406	AT
	315	Ta.10503.1.S1_x_at	Ta.10503.1.S1_x_at6	-0.416349	AT
	316	Ta.10503.3.S1_x_at	Ta.10503.3.S1_x_at11	-0.861585	AT
	317	Ta.10507.1.A1_at	Ta.10507.1.A1_at10	-0.415536	AT
	318	Ta.10507.1.A1_at	Ta.10507.1.A1_at11	-0.484783	AT
	319	Ta.10508.2.S1_a_at	Ta.10508.2.S1_a_at1	-0.441547	AT
	320	Ta.10508.2.S1_a_at	Ta.10508.2.S1_a_at6	-0.473056	AT
	321	Ta.10511.1.A1_at	Ta.10511.1.A1_at10	-0.77518	AT
	322	Ta.10512.1.A1_at	Ta.10512.1.A1_at8	-0.453377	AT
	323	Ta.10513.1.A1_at	Ta.10513.1.A1_at8	-0.529142	AT
	324	Ta.10515.1.S1_at	Ta.10515.1.S1_at10	-0.416056	AT
	325	Ta.10515.1.S1_at	Ta.10515.1.S1_at2	-0.410357	AT
	326	Ta.10516.1.A1_at	Ta.10516.1.A1_at5	-0.570581	AT
	327	Ta.10517.1.A1_at	Ta.10517.1.A1_at8	-0.420277	AT
	328	Ta.10517.1.A1_at	Ta.10517.1.A1_at9	-0.496367	AT
	329	Ta.1052.2.S1_x_at	Ta.1052.2.S1_x_at2	-0.744088	AT
	330	Ta.10522.2.S1_at	Ta.10522.2.S1_at11	-0.398565	AT
	331	Ta.10522.2.S1_at	Ta.10522.2.S1_at3	-0.978372	AT
	332	Ta.10524.2.S1_a_at	Ta.10524.2.S1_a_at10	-0.601773	AT
	333	Ta.10525.1.A1_at	Ta.10525.1.A1_at4	-0.437473	AT
	334	Ta.10525.1.A1_at	Ta.10525.1.A1_at6	-0.504472	AT
	335	Ta.10527.1.A1_at	Ta.10527.1.A1_at11	-0.422166	AT
	336	Ta.10527.1.A1_at	Ta.10527.1.A1_at2	-0.896578	AT
	337	Ta.10527.1.A1_at	Ta.10527.1.A1_at6	-0.550557	AT
	338	Ta.10528.1.A1_at	Ta.10528.1.A1_at11	-0.803072	AT
	339	Ta.10528.1.A1_at	Ta.10528.1.A1_at8	-0.896187	AT
	340	Ta.1053.2.S1_x_at	Ta.1053.2.S1_x_at11	-0.874219	AT
	341	Ta.10531.1.S1_at	Ta.10531.1.S1_at4	-0.619901	AT
	342	Ta.10531.1.S1_at	Ta.10531.1.S1_at5	-0.675639	AT
	343	Ta.10531.1.S1_at	Ta.10531.1.S1_at6	-0.490368	AT
	344	Ta.10531.2.S1_at	Ta.10531.2.S1_at8	-0.920676	AT
	345	Ta.10533.1.A1_at	Ta.10533.1.A1_at3	-0.76401	AT
	346	Ta.10534.1.S1_a_at	Ta.10534.1.S1_a_at1	-0.475419	AT
	347	Ta.10534.1.S1_a_at	Ta.10534.1.S1_a_at2	-0.455901	AT
	348	Ta.10534.3.A1_at	Ta.10534.3.A1_at11	-0.540637	AT
	349	Ta.10537.2.A1_at	Ta.10537.2.A1_at11	-0.44554	AT
	350	Ta.10537.3.S1_at	Ta.10537.3.S1_at1	-0.484142	AT
	351	Ta.10537.3.S1_at	Ta.10537.3.S1_at6	-0.454596	AT
	352	Ta.10537.3.S1_x_at	Ta.10537.3.S1_x_at10	-0.783519	AT
	353	Ta.1055.1.S1_at	Ta.1055.1.S1_at1	-0.609987	AT
	354	Ta.1055.1.S1_x_at	Ta.1055.1.S1_x_at1	-0.928685	AT
	355	Ta.1055.1.S1_x_at	Ta.1055.1.S1_x_at2	-0.685114	AT
	356	Ta.1055.1.S1_x_at	Ta.1055.1.S1_x_at9	-0.380441	AT
	357	Ta.10552.1.S1_at	Ta.10552.1.S1_at1	-0.404925	AT
	358	Ta.10552.1.S1_at	Ta.10552.1.S1_at2	-0.37625	AT
	359	Ta.10555.1.A1_at	Ta.10555.1.A1_at10	-0.438772	AT
	360	Ta.10555.1.A1_at	Ta.10555.1.A1_at5	-0.390675	AT
	361	Ta.10560.3.A1_at	Ta.10560.3.A1_at3	-0.376202	AT
	362	Ta.10562.2.S1_at	Ta.10562.2.S1_at11	-0.775941	AT
	363	Ta.10562.2.S1_x_at	Ta.10562.2.S1_x_at9	-0.737752	AT
	364	Ta.10567.2.A1_at	Ta.10567.2.A1_at3	-0.423312	AT
	365	Ta.10571.1.A1_at	Ta.10571.1.A1_at4	-0.557259	AT
	366	Ta.10575.1.A1_at	Ta.10575.1.A1_at1	-0.419173	AT
	367	Ta.1058.2.A1_at	Ta.1058.2.A1_at11	-0.435298	AT
	368	Ta.10582.2.S1_at	Ta.10582.2.S1_at1	-0.640906	AT
	369	Ta.10582.3.S1_at	Ta.10582.3.S1_at6	-0.387582	AT
	370	Ta.10582.3.S1_at	Ta.10582.3.S1_at7	-0.428448	AT
	371	Ta.10592.1.A1_at	Ta.10592.1.A1_at10	-0.509657	AT
	372	Ta.10592.1.A1_at	Ta.10592.1.A1_at5	-0.546445	AT
	373	Ta.10592.2.S1_at	Ta.10592.2.S1_at3	-0.431541	AT
	374	Ta.10592.2.S1_at	Ta.10592.2.S1_at7	-0.384629	AT
	375	Ta.10597.1.S1_at	Ta.10597.1.S1_at2	-0.508029	AT
	376	Ta.10597.1.S1_at	Ta.10597.1.S1_at6	-0.449017	AT
	377	Ta.10601.1.A1_at	Ta.10601.1.A1_at9	-0.460493	AT
	378	Ta.10602.1.A1_at	Ta.10602.1.A1_at1	-0.620969	AT
	379	Ta.10607.2.S1_at	Ta.10607.2.S1_at11	-0.541913	AT
	380	Ta.10611.1.A1_at	Ta.10611.1.A1_at10	-0.589412	AT
	381	Ta.10611.1.A1_at	Ta.10611.1.A1_at6	-0.608727	AT
	382	Ta.10612.1.S1_at	Ta.10612.1.S1_at5	-0.667333	AT
	383	Ta.10613.1.S1_x_at	Ta.10613.1.S1_x_at4	-0.770748	AT
	384	Ta.10613.1.S1_x_at	Ta.10613.1.S1_x_at5	-0.501592	AT
	385	Ta.10614.1.S1_at	Ta.10614.1.S1_at7	-0.58373	AT
	386	Ta.10615.1.A1_at	Ta.10615.1.A1_at2	-0.681301	AT
	387	Ta.1062.2.A1_at	Ta.1062.2.A1_at9	-0.491531	AT
	388	Ta.10621.2.S1_at	Ta.10621.2.S1_at6	-0.958771	AT
	389	Ta.10622.1.A1_at	Ta.10622.1.A1_at3	-0.390627	AT
	390	Ta.10630.3.S1_at	Ta.10630.3.S1_at3	-0.699118	AT
	391	Ta.10630.3.S1_x_at	Ta.10630.3.S1_x_at5	-0.797404	AT
	392	Ta.10630.3.S1_x_at	Ta.10630.3.S1_x_at8	-0.531951	AT
	393	Ta.10630.3.S1_x_at	Ta.10630.3.S1_x_at9	-0.389817	AT
	394	Ta.10635.1.A1_at	Ta.10635.1.A1_at10	-0.716712	AT
	395	Ta.10635.1.A1_at	Ta.10635.1.A1_at9	-0.510377	AT
	396	Ta.10642.1.S1_at	Ta.10642.1.S1_at7	-0.899843	AT
	397	Ta.10642.1.S1_at	Ta.10642.1.S1_at8	-0.408051	AT
	398	Ta.10648.1.S1_x_at	Ta.10648.1.S1_x_at2	-0.99798	AT
	399	Ta.10648.1.S1_x_at	Ta.10648.1.S1_x_at3	-0.756109	AT
	400	Ta.10649.1.S1_at	Ta.10649.1.S1_at5	-0.403275	AT
	401	Ta.10651.1.S1_at	Ta.10651.1.S1_at2	-1.43345	AT
	402	Ta.10652.1.A1_at	Ta.10652.1.A1_at2	-0.525952	AT
	403	Ta.10652.1.A1_at	Ta.10652.1.A1_at4	-0.585819	AT
	404	Ta.10653.1.S1_at	Ta.10653.1.S1_at1	-0.51634	AT
	405	Ta.10653.1.S1_at	Ta.10653.1.S1_at2	-0.4186	AT
	406	Ta.10654.1.A1_at	Ta.10654.1.A1_at10	-0.43606	AT
	407	Ta.10654.1.A1_at	Ta.10654.1.A1_at9	-0.599593	AT
	408	Ta.10655.1.S1_at	Ta.10655.1.S1_at5	-0.822112	AT
	409	Ta.10655.2.A1_x_at	Ta.10655.2.A1_x_at8	-0.459412	AT
	410	Ta.1066.1.S1_x_at	Ta.1066.1.S1_x_at10	-0.696169	AT
	411	Ta.1066.1.S1_x_at	Ta.1066.1.S1_x_at9	-0.94548	AT
	412	Ta.10661.1.A1_at	Ta.10661.1.A1_at5	-0.546351	AT
	413	Ta.10661.1.A1_at	Ta.10661.1.A1_at6	-0.621169	AT
	414	Ta.10667.2.A1_at	Ta.10667.2.A1_at1	-0.390316	AT
	415	Ta.10671.1.A1_at	Ta.10671.1.A1_at11	-0.419663	AT
	416	Ta.10672.1.S1_at	Ta.10672.1.S1_at7	-0.388151	AT
	417	Ta.10672.1.S1_at	Ta.10672.1.S1_at8	-0.403579	AT
	418	Ta.10673.1.S1_at	Ta.10673.1.S1_at11	-0.483466	AT
	419	Ta.10676.1.A1_at	Ta.10676.1.A1_at5	-0.543908	AT
	420	Ta.10678.1.A1_at	Ta.10678.1.A1_at9	-0.384474	AT
	421	Ta.10679.1.A1_x_at	Ta.10679.1.A1_x_at4	-0.589872	AT
	422	Ta.10681.1.A1_at	Ta.10681.1.A1_at10	-0.584505	AT
	423	Ta.10682.1.A1_at	Ta.10682.1.A1_at5	-0.784971	AT
	424	Ta.10683.1.A1_at	Ta.10683.1.A1_at2	-0.694072	AT
	425	Ta.10683.1.A1_at	Ta.10683.1.A1_at4	-0.608084	AT
	426	Ta.10690.1.S1_at	Ta.10690.1.S1_at1	-0.381694	AT
	427	Ta.10690.2.S1_x_at	Ta.10690.2.S1_x_at4	-0.528452	AT
	428	Ta.10699.1.A1_at	Ta.10699.1.A1_at11	-0.473493	AT
	429	Ta.10699.1.A1_at	Ta.10699.1.A1_at6	-0.429768	AT
	430	Ta.10699.1.A1_at	Ta.10699.1.A1_at7	-0.440169	AT
	431	Ta.10699.2.S1_at	Ta.10699.2.S1_at6	-0.418197	AT
	432	Ta.10700.1.A1_at	Ta.10700.1.A1_at4	-0.37757	AT
	433	Ta.10703.1.S1_a_at	Ta.10703.1.S1_a_at1	-0.390107	AT
	434	Ta.10705.1.A1_x_at	Ta.10705.1.A1_x_at2	-0.441101	AT
	435	Ta.10705.1.A1_x_at	Ta.10705.1.A1_x_at4	-0.536752	AT
	436	Ta.10709.1.A1_at	Ta.10709.1.A1_at10	-0.422962	AT
	437	Ta.10712.2.S1_a_at	Ta.10712.2.S1_a_at9	-0.422692	AT
	438	Ta.10712.3.S1_x_at	Ta.10712.3.S1_x_at10	-1.27432	AT
	439	Ta.10714.1.S1_at	Ta.10714.1.S1_at7	-0.376019	AT
	440	Ta.10730.1.A1_at	Ta.10730.1.A1_at7	-0.821249	AT
	441	Ta.10732.1.A1_at	Ta.10732.1.A1_at7	-0.482607	AT
	442	Ta.10733.1.A1_at	Ta.10733.1.A1_at1	-0.504701	AT
	443	Ta.10733.1.A1_at	Ta.10733.1.A1_at8	-0.850614	AT
	444	Ta.10739.1.A1_at	Ta.10739.1.A1_at10	-0.717232	AT
	445	Ta.1074.1.S1_x_at	Ta.1074.1.S1_x_at2	-0.652473	AT
	446	Ta.1074.3.S1_x_at	Ta.1074.3.S1_x_at5	-0.461944	AT
	447	Ta.10740.2.S1_x_at	Ta.10740.2.S1_x_at4	-0.932813	AT
	448	Ta.10740.2.S1_x_at	Ta.10740.2.S1_x_at7	-0.664107	AT
	449	Ta.10742.1.S1_at	Ta.10742.1.S1_at10	-0.709236	AT
	450	Ta.10742.1.S1_at	Ta.10742.1.S1_at9	-0.447126	AT
	451	Ta.10748.1.S1_at	Ta.10748.1.S1_at7	-0.686969	AT
	452	Ta.10748.1.S1_at	Ta.10748.1.S1_at8	-0.383244	AT
	453	Ta.10751.1.A1_at	Ta.10751.1.A1_at6	-0.474961	AT
	454	Ta.10751.1.A1_at	Ta.10751.1.A1_at7	-0.52391	AT
	455	Ta.10751.1.A1_at	Ta.10751.1.A1_at8	-0.821368	AT
	456	Ta.10754.1.S1_at	Ta.10754.1.S1_at11	-0.796804	AT
	457	Ta.10757.1.S1_x_at	Ta.10757.1.S1_x_at4	-0.401283	AT
	458	Ta.10766.1.S1_at	Ta.10766.1.S1_at1	-0.518223	AT
	459	Ta.10766.1.S1_at	Ta.10766.1.S1_at6	-0.438504	AT
	460	Ta.10768.1.A1_at	Ta.10768.1.A1_at2	-0.480138	AT
	461	Ta.10768.1.A1_at	Ta.10768.1.A1_at7	-0.475182	AT
	462	Ta.10770.1.S1_at	Ta.10770.1.S1_at1	-0.748963	AT
	463	Ta.10770.1.S1_at	Ta.10770.1.S1_at6	-0.402178	AT
	464	Ta.10772.1.A1_at	Ta.10772.1.A1_at7	-0.381236	AT
	465	Ta.10773.2.S1_a_at	Ta.10773.2.S1_a_at11	-0.377086	AT
	466	Ta.10774.2.A1_at	Ta.10774.2.A1_at11	-0.407118	AT
	467	Ta.10774.2.A1_x_at	Ta.10774.2.A1_x_at4	-1.37135	AT
	468	Ta.10776.1.S1_s_at	Ta.10776.1.S1_s_at7	-0.526179	AT
	469	Ta.10778.1.A1_at	Ta.10778.1.A1_at6	-1.00253	AT
	470	Ta.10785.1.S1_at	Ta.10785.1.S1_at3	-0.605872	AT
	471	Ta.10785.1.S1_at	Ta.10785.1.S1_at4	-0.460416	AT
	472	Ta.10800.1.A1_at	Ta.10800.1.A1_at6	-0.390792	AT
	473	Ta.10801.1.A1_at	Ta.10801.1.A1_at11	-0.552235	AT
	474	Ta.10801.1.A1_at	Ta.10801.1.A1_at9	-0.444506	AT
	475	Ta.10803.1.A1_at	Ta.10803.1.A1_at5	-0.387359	AT
	476	Ta.10807.2.S1_at	Ta.10807.2.S1_at5	-0.525502	AT
	477	Ta.10809.1.A1_at	Ta.10809.1.A1_at1	-0.536294	AT
	478	Ta.10809.1.A1_at	Ta.10809.1.A1_at8	-0.381873	AT
	479	Ta.10811.1.S1_at	Ta.10811.1.S1_at10	-1.13251	AT
	480	Ta.10811.1.S1_at	Ta.10811.1.S1_at11	-0.821442	AT
	481	Ta.10814.1.S1_at	Ta.10814.1.S1_at11	-0.391403	AT
	482	Ta.10814.2.S1_at	Ta.10814.2.S1_at1	-0.400903	AT
	483	Ta.10816.1.S1_at	Ta.10816.1.S1_at10	-0.548131	AT
	484	Ta.10818.2.S1_x_at	Ta.10818.2.S1_x_at8	-1.17672	AT
	485	Ta.1082.1.S1_x_at	Ta.1082.1.S1_x_at2	-0.55563	AT
	486	Ta.1082.2.S1_x_at	Ta.1082.2.S1_x_at10	-0.821168	AT
	487	Ta.1082.2.S1_x_at	Ta.1082.2.S1_x_at11	-1.09881	AT
	488	Ta.1082.3.S1_at	Ta.1082.3.S1_at6	-0.734157	AT
	489	Ta.1082.3.S1_at	Ta.1082.3.S1_at7	-0.646541	AT
	490	Ta.1082.3.S1_x_at	Ta.1082.3.S1_x_at8	-0.670255	AT
	491	Ta.10821.1.S1_at	Ta.10821.1.S1_at11	-0.741907	AT
	492	Ta.10821.2.S1_at	Ta.10821.2.S1_at3	-0.442296	AT
	493	Ta.10821.2.S1_at	Ta.10821.2.S1_at9	-0.431594	AT
	494	Ta.10822.1.S1_at	Ta.10822.1.S1_at10	-0.570939	AT
	495	Ta.10822.1.S1_at	Ta.10822.1.S1_at9	-0.520406	AT
	496	Ta.10822.3.S1_a_at	Ta.10822.3.S1_a_at4	-0.446936	AT
	497	Ta.10822.3.S1_a_at	Ta.10822.3.S1_a_at5	-0.636739	AT
	498	Ta.10828.1.S1_at	Ta.10828.1.S1_at5	-0.659177	AT
	499	Ta.10832.1.S1_at	Ta.10832.1.S1_at7	-0.418777	AT
	500	Ta.10837.1.A1_at	Ta.10837.1.A1_at10	-0.429505	AT
	501	Ta.10838.2.A1_x_at	Ta.10838.2.A1_x_at6	-0.637435	AT
	502	Ta.10838.2.A1_x_at	Ta.10838.2.A1_x_at9	-0.385232	AT
	503	Ta.10838.3.S1_at	Ta.10838.3.S1_at10	-0.406453	AT
	504	Ta.10838.3.S1_at	Ta.10838.3.S1_at6	-0.422915	AT
	505	Ta.10839.1.S1_a_at	Ta.10839.1.S1_a_at10	-0.519377	AT
	506	Ta.10839.1.S1_a_at	Ta.10839.1.S1_a_at11	-0.515749	AT
	507	Ta.10839.1.S1_at	Ta.10839.1.S1_at2	-0.63994	AT
	508	Ta.10840.1.A1_at	Ta.10840.1.A1_at6	-0.585726	AT
	509	Ta.10842.1.A1_at	Ta.10842.1.A1_at3	-0.419876	AT
	510	Ta.10848.1.S1_at	Ta.10848.1.S1_at4	-0.495795	AT
	511	Ta.10848.1.S1_at	Ta.10848.1.S1_at8	-0.629246	AT
	512	Ta.10858.1.S1_at	Ta.10858.1.S1_at9	-0.440871	AT
	513	Ta.10859.1.A1_at	Ta.10859.1.A1_at8	-0.436981	AT
	514	Ta.10859.1.A1_at	Ta.10859.1.A1_at9	-0.480491	AT
	515	Ta.10860.1.S1_x_at	Ta.10860.1.S1_x_at11	-0.378714	AT
	516	Ta.10869.1.A1_at	Ta.10869.1.A1_at11	-0.43729	AT
	517	Ta.10872.1.A1_at	Ta.10872.1.A1_at10	-0.415931	AT
	518	Ta.10872.1.A1_at	Ta.10872.1.A1_at9	-0.505606	AT
	519	Ta.10874.1.S1_at	Ta.10874.1.S1_at6	-0.476698	AT
	520	Ta.10879.1.A1_at	Ta.10879.1.A1_at6	-0.572399	AT
	521	Ta.10887.1.A1_at	Ta.10887.1.A1_at11	-0.390828	AT
	522	Ta.10887.1.A1_at	Ta.10887.1.A1_at1	-0.537365	AT
	523	Ta.10888.1.S1_at	Ta.10888.1.S1_at7	-0.390773	AT
	524	Ta.1089.1.S1_a_at	Ta.1089.1.S1_a_at5	-0.7131	AT
	525	Ta.10893.1.S1_at	Ta.10893.1.S1_at2	-0.582268	AT
	526	Ta.10893.1.S1_at	Ta.10893.1.S1_at3	-0.39658	AT
	527	Ta.10894.1.A1_at	Ta.10894.1.A1_at11	-0.632872	AT
	528	Ta.10895.1.S1_at	Ta.10895.1.S1_at3	-0.405703	AT
	529	Ta.10896.2.S1_x_at	Ta.10896.2.S1_x_at1	-0.419109	AT
	530	Ta.10900.1.S1_at	Ta.10900.1.S1_at11	-1.12907	AT
	531	Ta.10902.2.S1_x_at	Ta.10902.2.S1_x_at3	-0.379966	AT
	532	Ta.10911.1.S1_at	Ta.10911.1.S1_at10	-0.66917	AT
	533	Ta.10911.1.S1_at	Ta.10911.1.S1_at9	-0.412471	AT
	534	Ta.10914.1.S1_at	Ta.10914.1.S1_at5	-0.894184	AT
	535	Ta.10915.1.S1_at	Ta.10915.1.S1_at1	-0.804566	AT
	536	Ta.10915.1.S1_at	Ta.10915.1.S1_at2	-0.79579	AT
	537	Ta.10915.2.S1_x_at	Ta.10915.2.S1_x_at3	-0.518481	AT
	538	Ta.10923.1.S1_at	Ta.10923.1.S1_at7	-0.413831	AT
	539	Ta.10933.1.S1_at	Ta.10933.1.S1_at11	-1.42406	AT
	540	Ta.10933.1.S1_at	Ta.10933.1.S1_at1	-0.584622	AT
	541	Ta.10935.1.S1_a_at	Ta.10935.1.S1_a_at2	-0.401224	AT
	542	Ta.10935.1.S1_a_at	Ta.10935.1.S1_a_at3	-0.519111	AT
	543	Ta.10935.1.S1_a_at	Ta.10935.1.S1_a_at5	-0.617748	AT
	544	Ta.10936.1.A1_at	Ta.10936.1.A1_at1	-0.413201	AT
	545	Ta.10936.1.A1_at	Ta.10936.1.A1_at6	-0.454694	AT
	546	Ta.10938.1.A1_at	Ta.10938.1.A1_at5	-0.381444	AT
	547	Ta.10945.2.A1_a_at	Ta.10945.2.A1_a_at11	-1.00778	AT
	548	Ta.10945.2.A1_a_at	Ta.10945.2.A1_a_at3	-0.984459	AT
	549	Ta.10950.1.S1_at	Ta.10950.1.S1_at3	-0.506085	AT
	550	Ta.10956.1.A1_at	Ta.10956.1.A1_at1	-0.627437	AT
	551	Ta.10956.1.A1_at	Ta.10956.1.A1_at9	-0.788756	AT
	552	Ta.1096.2.S1_x_at	Ta.1096.2.S1_x_at6	-0.503318	AT
	553	Ta.1096.3.S1_at	Ta.1096.3.S1_at7	-0.453761	AT
	554	Ta.10973.1.A1_at	Ta.10973.1.A1_at11	-0.503464	AT
	555	Ta.10982.1.A1_a_at	Ta.10982.1.A1_a_at10	-0.376955	AT
	556	Ta.10982.1.A1_a_at	Ta.10982.1.A1_a_at1	-0.481569	AT
	557	Ta.10982.2.A1_x_at	Ta.10982.2.A1_x_at4	-0.44748	AT
	558	Ta.10991.1.A1_at	Ta.10991.1.A1_at11	-0.616718	AT
	559	Ta.10993.1.S1_a_at	Ta.10993.1.S1_a_at6	-0.429721	AT
	560	Ta.1101.1.S1_x_at	Ta.1101.1.S1_x_at10	-0.383428	AT
	561	Ta.11013.1.A1_at	Ta.11013.1.A1_at11	-0.835411	AT
	562	Ta.11013.1.A1_at	Ta.11013.1.A1_at2	-0.378049	AT
	563	Ta.11016.1.S1_at	Ta.11016.1.S1_at1	-0.431571	AT
	564	Ta.11018.1.A1_at	Ta.11018.1.A1_at9	-0.39873	AT
	565	Ta.11019.1.A1_at	Ta.11019.1.A1_at10	-0.577084	AT
	566	Ta.11020.1.A1_at	Ta.11020.1.A1_at7	-0.483701	AT
	567	Ta.11022.1.S1_a_at	Ta.11022.1.S1_a_at4	-0.38867	AT
	568	Ta.11022.1.S1_x_at	Ta.11022.1.S1_x_at1	-0.555275	AT
	569	Ta.11022.1.S1_x_at	Ta.11022.1.S1_x_at2	-0.469932	AT
	570	Ta.11022.2.S1_x_at	Ta.11022.2.S1_x_at4	-0.804678	AT
	571	Ta.11022.2.S1_x_at	Ta.11022.2.S1_x_at5	-0.678725	AT
	572	Ta.11025.1.A1_at	Ta.11025.1.A1_at1	-0.552856	AT
	573	Ta.11025.1.A1_at	Ta.11025.1.A1_at2	-0.557523	AT
	574	Ta.11025.1.A1_at	Ta.11025.1.A1_at3	-0.760754	AT
	575	Ta.11028.1.A1_s_at	Ta.11028.1.A1_s_at11	-0.570551	AT
	576	Ta.11036.1.S1_at	Ta.11036.1.S1_at3	-0.819988	AT
	577	Ta.11046.1.A1_at	Ta.11046.1.A1_at10	-0.66929	AT
	578	Ta.11046.1.A1_at	Ta.11046.1.A1_at1	-0.748035	AT
	579	Ta.11047.1.A1_at	Ta.11047.1.A1_at11	-0.666172	AT
	580	Ta.11047.1.A1_at	Ta.11047.1.A1_at7	-0.684656	AT
	581	Ta.11048.1.S1_at	Ta.11048.1.S1_at1	-1.01471	AT
	582	Ta.11049.1.A1_at	Ta.11049.1.A1_at10	-0.664973	AT
	583	Ta.11049.1.A1_at	Ta.11049.1.A1_at9	-0.502008	AT
	584	Ta.11056.1.A1_at	Ta.11056.1.A1_at10	-0.379502	AT
	585	Ta.11056.1.A1_at	Ta.11056.1.A1_at9	-0.422836	AT
	586	Ta.11058.1.S1_at	Ta.11058.1.S1_at11	-0.466512	AT
	587	Ta.11059.1.S1_at	Ta.11059.1.S1_at4	-0.440426	AT
	588	Ta.11059.1.S1_at	Ta.11059.1.S1_at9	-0.516698	AT
	589	Ta.11065.1.A1_at	Ta.11065.1.A1_at9	-0.413109	AT
	590	Ta.11066.1.S1_at	Ta.11066.1.S1_at10	-0.427361	AT
	591	Ta.11066.1.S1_at	Ta.11066.1.S1_at8	-0.403799	AT
	592	Ta.11067.1.S1_at	Ta.11067.1.S1_at4	-0.411466	AT
	593	Ta.11067.1.S1_at	Ta.11067.1.S1_at7	-0.406842	AT
	594	Ta.11068.2.A1_at	Ta.11068.2.A1_at11	-0.407861	AT
	595	Ta.11070.1.S1_at	Ta.11070.1.S1_at11	-0.431866	AT
	596	Ta.11070.1.S1_at	Ta.11070.1.S1_at5	-0.387239	AT
	597	Ta.11073.1.A1_at	Ta.11073.1.A1_at6	-0.426441	AT
	598	Ta.11076.1.A1_x_at	Ta.11076.1.A1_x_at2	-0.382245	AT
	599	Ta.11082.1.S1_x_at	Ta.11082.1.S1_x_at11	-0.402959	AT
	600	Ta.11085.1.A1_at	Ta.11085.1.A1_at2	-0.477702	AT
	601	Ta.11087.1.S1_at	Ta.11087.1.S1_at11	-0.5998	AT
	602	Ta.11087.1.S1_at	Ta.11087.1.S1_at3	-0.381254	AT
	603	Ta.11088.1.A1_at	Ta.11088.1.A1_at8	-0.514082	AT
	604	Ta.11088.1.A1_at	Ta.11088.1.A1_at9	-0.521017	AT
	605	Ta.11091.1.S1_x_at	Ta.11091.1.S1_x_at11	-0.469836	AT
	606	Ta.11096.1.A1_at	Ta.11096.1.A1_at3	-0.625074	AT
	607	Ta.11097.1.A1_at	Ta.11097.1.A1_at10	-0.58347	AT
	608	Ta.11097.1.A1_at	Ta.11097.1.A1_at7	-0.446846	AT
	609	Ta.11101.2.S1_at	Ta.11101.2.S1_at1	-1.16918	AT
	610	Ta.11101.2.S1_at	Ta.11101.2.S1_at2	-0.820384	AT
	611	Ta.11101.2.S1_x_at	Ta.11101.2.S1_x_at6	-1.19906	AT
	612	Ta.11102.1.S1_x_at	Ta.11102.1.S1_x_at11	-0.377531	AT
	613	Ta.11102.1.S1_x_at	Ta.11102.1.S1_x_at6	-0.538468	AT
	614	Ta.11106.1.A1_at	Ta.11106.1.A1_at10	-0.610967	AT
	615	Ta.1111.1.S1_x_at	Ta.1111.1.S1_x_at2	-0.750957	AT
	616	Ta.11110.1.S1_s_at	Ta.11110.1.S1_s_at2	-0.481828	AT
	617	Ta.11112.2.S1_at	Ta.11112.2.S1_at1	-0.525086	AT
	618	Ta.11114.1.A1_at	Ta.11114.1.A1_at11	-0.439585	AT
	619	Ta.11118.1.S1_at	Ta.11118.1.S1_at10	-0.385036	AT
	620	Ta.1112.1.S1_at	Ta.1112.1.S1_at9	-0.671988	AT
	621	Ta.11120.1.S1_a_at	Ta.11120.1.S1_a_at11	-0.456593	AT
	622	Ta.11120.1.S1_x_at	Ta.11120.1.S1_x_at11	-0.381992	AT
	623	Ta.11129.1.S1_at	Ta.11129.1.S1_at1	-0.668754	AT
	624	Ta.11133.1.S1_at	Ta.11133.1.S1_at8	-0.702144	AT
	625	Ta.11136.2.S1_at	Ta.11136.2.S1_at4	-0.553796	AT
	626	Ta.11145.2.S1_at	Ta.11145.2.S1_at7	-0.431137	AT
	627	Ta.11151.1.S1_at	Ta.11151.1.S1_at11	-0.962798	AT
	628	Ta.11155.1.A1_at	Ta.11155.1.A1_at5	-0.465346	AT
	629	Ta.11156.1.S1_at	Ta.11156.1.S1_at10	-0.740907	AT
	630	Ta.11156.1.S1_at	Ta.11156.1.S1_at11	-0.650777	AT
	631	Ta.11157.1.A1_at	Ta.11157.1.A1_at11	-0.458154	AT
	632	Ta.11157.1.A1_at	Ta.11157.1.A1_at5	-0.414609	AT
	633	Ta.11158.1.A1_at	Ta.11158.1.A1_at1	-0.803064	AT
	634	Ta.11158.1.A1_at	Ta.11158.1.A1_at6	-1.07288	AT
	635	Ta.1116.2.S1_at	Ta.1116.2.S1_at1	-0.644288	AT
	636	Ta.1116.2.S1_at	Ta.1116.2.S1_at3	-0.565974	AT
	637	Ta.11162.1.S1_at	Ta.11162.1.S1_at6	-0.490721	AT
	638	Ta.11162.1.S1_at	Ta.11162.1.S1_at8	-0.536292	AT
	639	Ta.11164.1.A1_at	Ta.11164.1.A1_at2	-0.393863	AT
	640	Ta.11168.2.A1_at	Ta.11168.2.A1_at4	-1.14417	AT
	641	Ta.11180.1.S1_at	Ta.11180.1.S1_at5	-0.536012	AT
	642	Ta.11180.1.S1_at	Ta.11180.1.S1_at6	-0.38496	AT
	643	Ta.11182.1.A1_at	Ta.11182.1.A1_at8	-0.967463	AT
	644	Ta.11192.1.A1_at	Ta.11192.1.A1_at5	-0.419919	AT
	645	Ta.11199.1.A1_at	Ta.11199.1.A1_at9	-0.438205	AT
	646	Ta.11199.2.S1_at	Ta.11199.2.S1_at1	-0.711585	AT
	647	Ta.11199.2.S1_at	Ta.11199.2.S1_at2	-0.426621	AT
	648	Ta.1120.1.S1_x_at	Ta.1120.1.S1_x_at11	-0.933535	AT
	649	Ta.1120.1.S1_x_at	Ta.1120.1.S1_x_at9	-0.936861	AT
	650	Ta.11200.1.S1_at	Ta.11200.1.S1_at5	-1.05141	AT
	651	Ta.11202.1.S1_at	Ta.11202.1.S1_at5	-0.513627	AT
	652	Ta.11202.1.S1_at	Ta.11202.1.S1_at6	-0.846005	AT
	653	Ta.11203.1.A1_at	Ta.11203.1.A1_at8	-0.693887	AT
	654	Ta.11206.1.A1_at	Ta.11206.1.A1_at11	-0.423029	AT
	655	Ta.11207.1.A1_at	Ta.11207.1.A1_at9	-0.726831	AT
	656	Ta.11214.1.A1_at	Ta.11214.1.A1_at8	-0.407353	AT
	657	Ta.11218.1.A1_at	Ta.11218.1.A1_at11	-0.441247	AT
	658	Ta.11218.1.A1_at	Ta.11218.1.A1_at4	-0.414603	AT
	659	Ta.11219.1.A1_at	Ta.11219.1.A1_at9	-0.382121	AT
	660	Ta.11221.1.S1_at	Ta.11221.1.S1_at6	-0.591061	AT
	661	Ta.11221.1.S1_at	Ta.11221.1.S1_at7	-0.856737	AT
	662	Ta.11223.1.A1_at	Ta.11223.1.A1_at9	-0.404952	AT
	663	Ta.11224.1.A1_at	Ta.11224.1.A1_at11	-0.379775	AT
	664	Ta.11224.1.A1_at	Ta.11224.1.A1_at3	-0.468242	AT
	665	Ta.11238.1.A1_at	Ta.11238.1.A1_at8	-0.469845	AT
	666	Ta.11239.1.A1_at	Ta.11239.1.A1_at8	-0.768999	AT
	667	Ta.11239.1.A1_at	Ta.11239.1.A1_at9	-0.879979	AT
	668	Ta.11240.2.S1_at	Ta.11240.2.S1_at1	-0.473543	AT
	669	Ta.11247.1.A1_x_at	Ta.11247.1.A1_x_at10	-0.422924	AT
	670	Ta.1125.1.S1_a_at	Ta.1125.1.S1_a_at9	-0.531355	AT
	671	Ta.11253.1.A1_at	Ta.11253.1.A1_at6	-0.485719	AT
	672	Ta.11254.1.S1_at	Ta.11254.1.S1_at7	-0.478939	AT
	673	Ta.11256.1.A1_at	Ta.11256.1.A1_at4	-0.419389	AT
	674	Ta.11256.1.A1_at	Ta.11256.1.A1_at7	-0.402978	AT
	675	Ta.11258.1.A1_at	Ta.11258.1.A1_at11	-1.01897	AT
	676	Ta.11258.1.A1_at	Ta.11258.1.A1_at4	-0.629435	AT
	677	Ta.11259.1.A1_at	Ta.11259.1.A1_at10	-0.482467	AT
	678	Ta.11259.1.A1_at	Ta.11259.1.A1_at1	-0.428593	AT
	679	Ta.11263.1.S1_at	Ta.11263.1.S1_at11	-0.920933	AT
	680	Ta.11266.1.S1_at	Ta.11266.1.S1_at10	-0.43745	AT
	681	Ta.11267.1.S1_at	Ta.11267.1.S1_at9	-0.453737	AT
	682	Ta.11269.1.S1_at	Ta.11269.1.S1_at4	-0.404488	AT
	683	Ta.11269.1.S1_at	Ta.11269.1.S1_at7	-0.519039	AT
	684	Ta.11272.2.S1_at	Ta.11272.2.S1_at6	-0.515136	AT
	685	Ta.11273.1.A1_at	Ta.11273.1.A1_at4	-0.445335	AT
	686	Ta.11276.1.A1_at	Ta.11276.1.A1_at3	-0.980455	AT
	687	Ta.11283.3.S1_x_at	Ta.11283.3.S1_x_at8	-0.492544	AT
	688	Ta.11287.1.A1_at	Ta.11287.1.A1_at11	-0.502964	AT
	689	Ta.11290.1.A1_at	Ta.11290.1.A1_at6	-0.37929	AT
	690	Ta.11295.1.A1_at	Ta.11295.1.A1_at2	-0.459673	AT
	691	Ta.11295.1.A1_at	Ta.11295.1.A1_at4	-0.436557	AT
	692	Ta.11296.2.S1_at	Ta.11296.2.S1_at1	-0.536363	AT
	693	Ta.11301.1.A1_at	Ta.11301.1.A1_at11	-0.545918	AT
	694	Ta.11301.1.A1_at	Ta.11301.1.A1_at5	-0.436278	AT
	695	Ta.11306.1.S1_at	Ta.11306.1.S1_at1	-0.508587	AT
	696	Ta.11306.1.S1_at	Ta.11306.1.S1_at2	-0.402437	AT
	697	Ta.11310.1.S1_at	Ta.11310.1.S1_at8	-0.392103	AT
	698	Ta.11310.1.S1_at	Ta.11310.1.S1_at9	-0.792653	AT
	699	Ta.11313.1.A1_s_at	Ta.11313.1.A1_s_at1	-0.430584	AT
	700	Ta.11313.3.A1_s_at	Ta.11313.3.A1_s_at8	-0.389571	AT
	701	Ta.11318.2.S1_at	Ta.11318.2.S1_at1	-0.596142	AT
	702	Ta.11319.1.A1_at	Ta.11319.1.A1_at7	-0.387672	AT
	703	Ta.11320.2.S1_at	Ta.11320.2.S1_at7	-0.406129	AT
	704	Ta.11323.1.A1_at	Ta.11323.1.A1_at10	-0.416145	AT
	705	Ta.11323.1.A1_at	Ta.11323.1.A1_at1	-0.409456	AT
	706	Ta.11327.1.A1_at	Ta.11327.1.A1_at3	-0.621699	AT
	707	Ta.11329.1.S1_at	Ta.11329.1.S1_at2	-0.578833	AT
	708	Ta.11329.1.S1_at	Ta.11329.1.S1_at3	-0.448076	AT
	709	Ta.11333.1.A1_at	Ta.11333.1.A1_at1	-0.398521	AT
	710	Ta.11337.1.A1_at	Ta.11337.1.A1_at6	-0.552584	AT
	711	Ta.11338.3.S1_x_at	Ta.11338.3.S1_x_at4	-0.589256	AT
	712	Ta.11342.1.A1_at	Ta.11342.1.A1_at8	-0.690591	AT
	713	Ta.11347.2.S1_x_at	Ta.11347.2.S1_x_at1	-0.5849	AT
	714	Ta.11347.2.S1_x_at	Ta.11347.2.S1_x_at5	-0.45108	AT
	715	Ta.11349.1.A1_at	Ta.11349.1.A1_at7	-0.821319	AT
	716	Ta.11350.1.A1_at	Ta.11350.1.A1_at5	-0.491169	AT
	717	Ta.1136.1.S1_at	Ta.1136.1.S1_at4	-0.384158	AT
	718	Ta.11360.1.A1_at	Ta.11360.1.A1_at6	-0.387133	AT
	719	Ta.11361.1.S1_at	Ta.11361.1.S1_at6	-0.425841	AT
	720	Ta.11376.1.A1_at	Ta.11376.1.A1_at2	-0.403354	AT
	721	Ta.11376.1.A1_at	Ta.11376.1.A1_at3	-0.424398	AT
	722	Ta.11379.1.S1_at	Ta.11379.1.S1_at1	-0.634837	AT
	723	Ta.11379.1.S1_at	Ta.11379.1.S1_at2	-0.661921	AT
	724	Ta.11379.1.S1_at	Ta.11379.1.S1_at5	-0.414166	AT
	725	Ta.11380.1.A1_at	Ta.11380.1.A1_at6	-0.467393	AT
	726	Ta.11383.1.A1_at	Ta.11383.1.A1_at10	-0.400423	AT
	727	Ta.11383.1.A1_at	Ta.11383.1.A1_at1	-0.436296	AT
	728	Ta.11384.1.A1_at	Ta.11384.1.A1_at10	-0.468693	AT
	729	Ta.11384.1.A1_at	Ta.11384.1.A1_at11	-0.595884	AT
	730	Ta.11385.1.A1_at	Ta.11385.1.A1_at5	-0.537022	AT
	731	Ta.11388.1.A1_at	Ta.11388.1.A1_at4	-0.414845	AT
	732	Ta.11390.1.A1_at	Ta.11390.1.A1_at2	-0.377515	AT
	733	Ta.11393.1.S1_at	Ta.11393.1.S1_at11	-0.406947	AT
	734	Ta.11398.1.A1_at	Ta.11398.1.A1_at9	-0.53907	AT
	735	Ta.11401.3.S1_at	Ta.11401.3.S1_at11	-0.693522	AT
	736	Ta.11401.3.S1_at	Ta.11401.3.S1_at4	-0.677509	AT
	737	Ta.11408.1.S1_at	Ta.11408.1.S1_at3	-0.800064	AT
	738	Ta.11411.1.A1_at	Ta.11411.1.A1_at2	-0.553943	AT
	739	Ta.11411.1.A1_at	Ta.11411.1.A1_at7	-0.604829	AT
	740	Ta.11413.1.A1_at	Ta.11413.1.A1_at3	-0.743067	AT
	741	Ta.11414.1.S1_at	Ta.11414.1.S1_at11	-0.407939	AT
	742	Ta.11417.1.A1_at	Ta.11417.1.A1_at5	-0.581594	AT
	743	Ta.11421.1.A1_at	Ta.11421.1.A1_at1	-1.13234	AT
	744	Ta.11422.1.A1_at	Ta.11422.1.A1_at1	-0.436831	AT
	745	Ta.11424.1.S1_at	Ta.11424.1.S1_at10	-0.561437	AT
	746	Ta.11425.2.S1_x_at	Ta.11425.2.S1_x_at10	-0.497627	AT
	747	Ta.11427.1.S1_a_at	Ta.11427.1.S1_a_at1	-0.384393	AT
	748	Ta.11427.1.S1_a_at	Ta.11427.1.S1_a_at2	-0.518085	AT
	749	Ta.11427.2.S1_x_at	Ta.11427.2.S1_x_at2	-0.954992	AT
	750	Ta.11428.1.A1_at	Ta.11428.1.A1_at1	-0.503393	AT
	751	Ta.11430.1.S1_at	Ta.11430.1.S1_at8	-0.425171	AT
	752	Ta.11433.1.A1_at	Ta.11433.1.A1_at11	-0.501893	AT
	753	Ta.11433.1.A1_at	Ta.11433.1.A1_at7	-0.442638	AT
	754	Ta.11441.2.S1_at	Ta.11441.2.S1_at1	-0.97603	AT
	755	Ta.11441.2.S1_at	Ta.11441.2.S1_at4	-0.654656	AT
	756	Ta.11443.1.S1_at	Ta.11443.1.S1_at1	-0.44247	AT
	757	Ta.11443.1.S1_x_at	Ta.11443.1.S1_x_at2	-0.711387	AT
	758	Ta.11443.1.S1_x_at	Ta.11443.1.S1_x_at3	-1.2689	AT
	759	Ta.11443.2.S1_x_at	Ta.11443.2.S1_x_at3	-0.544571	AT
	760	Ta.11448.1.A1_at	Ta.11448.1.A1_at1	-0.557368	AT
	761	Ta.1145.1.A1_at	Ta.1145.1.A1_at1	-0.502734	AT
	762	Ta.1145.1.A1_at	Ta.1145.1.A1_at5	-0.664687	AT
	763	Ta.1145.1.A1_at	Ta.1145.1.A1_at6	-0.521915	AT
	764	Ta.11451.2.A1_x_at	Ta.11451.2.A1_x_at8	-0.403443	AT
	765	Ta.11463.2.S1_at	Ta.11463.2.S1_at10	-0.503151	AT
	766	Ta.11463.2.S1_at	Ta.11463.2.S1_at11	-0.656129	AT
	767	Ta.11469.1.S1_s_at	Ta.11469.1.S1_s_at5	-0.617197	AT
	768	Ta.1147.3.S1_at	Ta.1147.3.S1_at8	-1.83609	AT
	769	Ta.11472.1.S1_at	Ta.11472.1.S1_at11	-1.49163	AT
	770	Ta.11472.1.S1_at	Ta.11472.1.S1_at8	-0.796958	AT
	771	Ta.11473.1.S1_at	Ta.11473.1.S1_at2	-0.426302	AT
	772	Ta.11473.1.S1_at	Ta.11473.1.S1_at3	-0.42332	AT
	773	Ta.11475.1.S1_at	Ta.11475.1.S1_at6	-0.459592	AT
	774	Ta.11475.1.S1_at	Ta.11475.1.S1_at7	-0.487039	AT
	775	Ta.11477.1.A1_at	Ta.11477.1.A1_at8	-0.763211	AT
	776	Ta.11477.1.A1_at	Ta.11477.1.A1_at9	-0.777215	AT
	777	Ta.11479.1.S1_at	Ta.11479.1.S1_at2	-0.460945	AT
	778	Ta.11479.1.S1_at	Ta.11479.1.S1_at4	-0.525791	AT
	779	Ta.11481.1.A1_at	Ta.11481.1.A1_at10	-1.18891	AT
	780	Ta.11481.1.A1_at	Ta.11481.1.A1_at9	-0.731646	AT
	781	Ta.11486.1.A1_at	Ta.11486.1.A1_at6	-0.457318	AT
	782	Ta.11493.1.A1_at	Ta.11493.1.A1_at6	-0.733795	AT
	783	Ta.11494.1.A1_at	Ta.11494.1.A1_at6	-0.44855	AT
	784	Ta.11504.1.A1_at	Ta.11504.1.A1_at10	-0.533659	AT
	785	Ta.11504.1.A1_at	Ta.11504.1.A1_at5	-0.399479	AT
	786	Ta.11505.1.S1_at	Ta.11505.1.S1_at5	-0.390453	AT
	787	Ta.11506.1.S1_a_at	Ta.11506.1.S1_a_at10	-0.378733	AT
	788	Ta.11506.1.S1_at	Ta.11506.1.S1_at5	-0.377738	AT
	789	Ta.11508.1.S1_at	Ta.11508.1.S1_at1	-0.546181	AT
	790	Ta.11509.1.A1_at	Ta.11509.1.A1_at11	-0.623233	AT
	791	Ta.1151.1.S1_at	Ta.1151.1.S1_at3	-0.397101	AT
	792	Ta.11510.1.A1_at	Ta.11510.1.A1_at7	-0.422107	AT
	793	Ta.11512.1.A1_at	Ta.11512.1.A1_at5	-0.624805	AT
	794	Ta.11512.1.A1_x_at	Ta.11512.1.A1_x_at6	-0.513019	AT
	795	Ta.11513.2.S1_at	Ta.11513.2.S1_at2	-0.435423	AT
	796	Ta.11515.2.S1_at	Ta.11515.2.S1_at11	-0.61707	AT
	797	Ta.11515.2.S1_at	Ta.11515.2.S1_at7	-0.680904	AT
	798	Ta.11520.1.A1_at	Ta.11520.1.A1_at10	-0.966346	AT
	799	Ta.11524.1.A1_at	Ta.11524.1.A1_at6	-0.549764	AT
	800	Ta.11529.1.S1_at	Ta.11529.1.S1_at2	-0.38176	AT
	801	Ta.11529.1.S1_at	Ta.11529.1.S1_at3	-0.435967	AT
	802	Ta.1153.1.S1_at	Ta.1153.1.S1_at5	-0.459252	AT
	803	Ta.1153.2.S1_x_at	Ta.1153.2.S1_x_at3	-0.440559	AT
	804	Ta.11530.1.S1_at	Ta.11530.1.S1_at1	-0.575255	AT
	805	Ta.11530.1.S1_at	Ta.11530.1.S1_at2	-0.453329	AT
	806	Ta.11534.1.A1_at	Ta.11534.1.A1_at2	-0.486808	AT
	807	Ta.11535.1.A1_at	Ta.11535.1.A1_at4	-0.446582	AT
	808	Ta.11535.1.A1_at	Ta.11535.1.A1_at9	-0.729076	AT
	809	Ta.1154.1.S1_at	Ta.1154.1.S1_at8	-0.525934	AT
	810	Ta.11540.1.A1_x_at	Ta.11540.1.A1_x_at3	-0.521136	AT
	811	Ta.11541.1.S1_at	Ta.11541.1.S1_at10	-0.398723	AT
	812	Ta.11541.1.S1_at	Ta.11541.1.S1_at4	-0.532926	AT
	813	Ta.11544.2.S1_a_at	Ta.11544.2.S1_a_at1	-0.449895	AT
	814	Ta.11544.2.S1_x_at	Ta.11544.2.S1_x_at4	-0.470975	AT
	815	Ta.11553.1.A1_at	Ta.11553.1.A1_at3	-0.737637	AT
	816	Ta.11553.1.A1_at	Ta.11553.1.A1_at8	-0.504574	AT
	817	Ta.11555.2.S1_a_at	Ta.11555.2.S1_a_at11	-0.564424	AT
	818	Ta.11557.1.S1_at	Ta.11557.1.S1_at1	-0.438879	AT
	819	Ta.11558.1.S1_at	Ta.11558.1.S1_at10	-0.399581	AT
	820	Ta.11558.1.S1_at	Ta.11558.1.S1_at6	-0.419328	AT
	821	Ta.11559.1.A1_at	Ta.11559.1.A1_at2	-0.382643	AT
	822	Ta.1156.2.S1_at	Ta.1156.2.S1_at11	-0.421772	AT
	823	Ta.1156.2.S1_at	Ta.1156.2.S1_at6	-0.401959	AT
	824	Ta.11560.2.S1_at	Ta.11560.2.S1_at11	-0.642334	AT
	825	Ta.11560.3.S1_at	Ta.11560.3.S1_at10	-0.834512	AT
	826	Ta.11560.3.S1_at	Ta.11560.3.S1_at11	-0.46296	AT
	827	Ta.11560.3.S1_at	Ta.11560.3.S1_at9	-0.738199	AT
	828	Ta.11563.2.A1_a_at	Ta.11563.2.A1_a_at1	-0.489715	AT
	829	Ta.11563.2.A1_a_at	Ta.11563.2.A1_a_at2	-0.568935	AT
	830	Ta.11563.3.S1_at	Ta.11563.3.S1_at10	-0.42441	AT
	831	Ta.11565.1.A1_at	Ta.11565.1.A1_at10	-0.441065	AT
	832	Ta.11575.1.A1_at	Ta.11575.1.A1_at7	-0.799981	AT
	833	Ta.11581.1.S1_at	Ta.11581.1.S1_at5	-0.459253	AT
	834	Ta.11581.1.S1_at	Ta.11581.1.S1_at8	-0.416092	AT
	835	Ta.11588.1.S1_x_at	Ta.11588.1.S1_x_at1	-0.585359	AT
	836	Ta.11588.1.S1_x_at	Ta.11588.1.S1_x_at4	-0.477049	AT
	837	Ta.11591.1.A1_at	Ta.11591.1.A1_at10	-0.633011	AT
	838	Ta.11609.1.S1_x_at	Ta.11609.1.S1_x_at11	-0.628294	AT
	839	Ta.11609.2.S1_at	Ta.11609.2.S1_at1	-0.482035	AT
	840	Ta.11613.1.A1_at	Ta.11613.1.A1_at3	-0.419188	AT
	841	Ta.11615.1.A1_at	Ta.11615.1.A1_at3	-0.559355	AT
	842	Ta.11615.1.A1_at	Ta.11615.1.A1_at6	-0.445331	AT
	843	Ta.11616.1.A1_at	Ta.11616.1.A1_at1	-0.563016	AT
	844	Ta.11616.1.A1_at	Ta.11616.1.A1_at4	-0.505987	AT
	845	Ta.11620.1.S1_at	Ta.11620.1.S1_at4	-0.473685	AT
	846	Ta.11620.1.S1_at	Ta.11620.1.S1_at7	-0.930101	AT
	847	Ta.11623.2.A1_x_at	Ta.11623.2.A1_x_at8	-0.556627	AT
	848	Ta.11625.1.A1_at	Ta.11625.1.A1_at10	-0.682601	AT
	849	Ta.11625.1.A1_at	Ta.11625.1.A1_at5	-0.541111	AT
	850	Ta.11629.1.A1_at	Ta.11629.1.A1_at2	-0.410395	AT
	851	Ta.11635.1.A1_at	Ta.11635.1.A1_at9	-0.404444	AT
	852	Ta.11639.1.A1_at	Ta.11639.1.A1_at7	-0.381705	AT
	853	Ta.11644.2.S1_at	Ta.11644.2.S1_at11	-0.537151	AT
	854	Ta.1165.1.A1_at	Ta.1165.1.A1_at2	-0.554038	AT
	855	Ta.1165.1.A1_at	Ta.1165.1.A1_at3	-0.4181	AT
	856	Ta.1165.1.A1_at	Ta.1165.1.A1_at4	-0.414876	AT
	857	Ta.11650.1.S1_at	Ta.11650.1.S1_at3	-0.473465	AT
	858	Ta.11650.1.S1_at	Ta.11650.1.S1_at9	-0.507868	AT
	859	Ta.11651.1.A1_at	Ta.11651.1.A1_at2	-0.553239	AT
	860	Ta.11658.1.A1_at	Ta.11658.1.A1_at9	-0.408019	AT
	861	Ta.1166.3.S1_at	Ta.1166.3.S1_at6	-0.52995	AT
	862	Ta.1166.3.S1_at	Ta.1166.3.S1_at7	-0.48369	AT
	863	Ta.11660.1.S1_x_at	Ta.11660.1.S1_x_at7	-0.459903	AT
	864	Ta.11662.1.A1_at	Ta.11662.1.A1_at9	-0.831389	AT
	865	Ta.11671.3.S1_at	Ta.11671.3.S1_at1	-0.421083	AT
	866	Ta.11674.1.S1_at	Ta.11674.1.S1_at5	-0.447955	AT
	867	Ta.11674.1.S1_at	Ta.11674.1.S1_at8	-0.385771	AT
	868	Ta.11678.1.S1_at	Ta.11678.1.S1_at2	-0.425938	AT
	869	Ta.11678.1.S1_at	Ta.11678.1.S1_at7	-0.441249	AT
	870	Ta.11679.1.S1_x_at	Ta.11679.1.S1_x_at5	-0.612088	AT
	871	Ta.11682.1.S1_at	Ta.11682.1.S1_at4	-0.57285	AT
	872	Ta.11682.1.S1_at	Ta.11682.1.S1_at7	-0.530592	AT
	873	Ta.11684.1.A1_at	Ta.11684.1.A1_at9	-0.39377	AT
	874	Ta.11688.1.S1_at	Ta.11688.1.S1_at1	-0.571671	AT
	875	Ta.11688.1.S1_at	Ta.11688.1.S1_at5	-0.424882	AT
	876	Ta.11690.1.S1_at	Ta.11690.1.S1_at1	-0.487187	AT
	877	Ta.11690.1.S1_at	Ta.11690.1.S1_at2	-0.460068	AT
	878	Ta.11690.1.S1_at	Ta.11690.1.S1_at5	-0.436767	AT
	879	Ta.11692.1.A1_at	Ta.11692.1.A1_at9	-0.769927	AT
	880	Ta.11693.1.A1_at	Ta.11693.1.A1_at5	-0.418836	AT
	881	Ta.11693.1.A1_at	Ta.11693.1.A1_at6	-0.395063	AT
	882	Ta.11695.1.A1_a_at	Ta.11695.1.A1_a_at4	-0.505332	AT
	883	Ta.11695.1.A1_a_at	Ta.11695.1.A1_a_at8	-0.446032	AT
	884	Ta.11695.2.A1_a_at	Ta.11695.2.A1_a_at1	-0.413556	AT
	885	Ta.11698.1.S1_at	Ta.11698.1.S1_at5	-0.44519	AT
	886	Ta.11699.3.S1_at	Ta.11699.3.S1_at4	-0.624833	AT
	887	Ta.1170.1.S1_at	Ta.1170.1.S1_at1	-0.376816	AT
	888	Ta.1170.1.S1_at	Ta.1170.1.S1_at2	-0.388003	AT
	889	Ta.11701.1.A1_at	Ta.11701.1.A1_at4	-0.395296	AT
	890	Ta.11702.1.A1_at	Ta.11702.1.A1_at4	-0.416561	AT
	891	Ta.11702.1.A1_x_at	Ta.11702.1.A1_x_at5	-0.618759	AT
	892	Ta.11704.2.S1_at	Ta.11704.2.S1_at9	-0.43564	AT
	893	Ta.11707.1.A1_x_at	Ta.11707.1.A1_x_at10	-0.484304	AT
	894	Ta.11707.1.A1_x_at	Ta.11707.1.A1_x_at9	-0.436086	AT
	895	Ta.11709.1.A1_at	Ta.11709.1.A1_at4	-0.507251	AT
	896	Ta.11709.1.A1_at	Ta.11709.1.A1_at8	-0.396268	AT
	897	Ta.1171.1.S1_at	Ta.1171.1.S1_at1	-0.416499	AT
	898	Ta.11712.1.A1_at	Ta.11712.1.A1_at10	-0.592916	AT
	899	Ta.11716.1.A1_at	Ta.11716.1.A1_at10	-0.683733	AT
	900	Ta.11716.1.A1_at	Ta.11716.1.A1_at11	-0.751464	AT
	901	Ta.11729.1.A1_at	Ta.11729.1.A1_at5	-0.447159	AT
	902	Ta.11732.1.A1_at	Ta.11732.1.A1_at5	-0.423985	AT
	903	Ta.11739.1.A1_at	Ta.11739.1.A1_at7	-0.627678	AT
	904	Ta.11739.1.A1_at	Ta.11739.1.A1_at8	-0.722903	AT
	905	Ta.11740.2.A1_a_at	Ta.11740.2.A1_a_at11	-0.759473	AT
	906	Ta.11742.1.A1_at	Ta.11742.1.A1_at11	-0.441864	AT
	907	Ta.11742.1.A1_at	Ta.11742.1.A1_at6	-0.395343	AT
	908	Ta.11753.1.S1_at	Ta.11753.1.S1_at11	-0.794384	AT
	909	Ta.11754.1.A1_at	Ta.11754.1.A1_at2	-1.06661	AT
	910	Ta.11755.1.S1_at	Ta.11755.1.S1_at10	-0.40055	AT
	911	Ta.11755.1.S1_at	Ta.11755.1.S1_at2	-0.393879	AT
	912	Ta.11757.1.S1_at	Ta.11757.1.S1_at11	-0.718008	AT
	913	Ta.11757.1.S1_at	Ta.11757.1.S1_at6	-0.591883	AT
	914	Ta.11757.1.S1_at	Ta.11757.1.S1_at7	-0.43484	AT
	915	Ta.11758.1.A1_at	Ta.11758.1.A1_at6	-0.419064	AT
	916	Ta.11758.1.A1_at	Ta.11758.1.A1_at9	-0.455882	AT
	917	Ta.11760.1.S1_at	Ta.11760.1.S1_at5	-0.438396	AT
	918	Ta.11761.1.A1_at	Ta.11761.1.A1_at11	-0.457519	AT
	919	Ta.11765.1.A1_a_at	Ta.11765.1.A1_a_at2	-0.432204	AT
	920	Ta.11765.1.A1_a_at	Ta.11765.1.A1_a_at7	-0.429494	AT
	921	Ta.11767.2.A1_a_at	Ta.11767.2.A1_a_at9	-0.399407	AT
	922	Ta.11773.2.S1_at	Ta.11773.2.S1_at2	-0.611461	AT
	923	Ta.11773.2.S1_at	Ta.11773.2.S1_at3	-0.630512	AT
	924	Ta.11774.1.A1_at	Ta.11774.1.A1_at1	-0.547386	AT
	925	Ta.11774.1.A1_at	Ta.11774.1.A1_at2	-0.409116	AT
	926	Ta.11776.1.S1_at	Ta.11776.1.S1_at2	-0.393453	AT
	927	Ta.11776.1.S1_at	Ta.11776.1.S1_at7	-0.74331	AT
	928	Ta.11776.3.S1_at	Ta.11776.3.S1_at2	-0.45876	AT
	929	Ta.11777.3.S1_at	Ta.11777.3.S1_at1	-1.37435	AT
	930	Ta.1178.2.S1_at	Ta.1178.2.S1_at8	-0.385713	AT
	931	Ta.11785.1.A1_at	Ta.11785.1.A1_at4	-0.812273	AT
	932	Ta.11786.1.A1_at	Ta.11786.1.A1_at6	-0.600427	AT
	933	Ta.11787.1.A1_at	Ta.11787.1.A1_at10	-0.533588	AT
	934	Ta.11789.1.A1_at	Ta.11789.1.A1_at1	-0.464713	AT
	935	Ta.11789.1.A1_at	Ta.11789.1.A1_at4	-0.537063	AT
	936	Ta.11792.2.S1_a_at	Ta.11792.2.S1_a_at8	-0.425751	AT
	937	Ta.11796.1.A1_at	Ta.11796.1.A1_at6	-0.399152	AT
	938	Ta.11796.1.A1_at	Ta.11796.1.A1_at9	-0.662535	AT
	939	Ta.11799.1.S1_at	Ta.11799.1.S1_at6	-0.588761	AT
	940	Ta.11799.1.S1_at	Ta.11799.1.S1_at7	-0.465387	AT
	941	Ta.11800.1.A1_at	Ta.11800.1.A1_at10	-0.389961	AT
	942	Ta.11800.1.A1_at	Ta.11800.1.A1_at7	-0.628976	AT
	943	Ta.11802.2.S1_x_at	Ta.11802.2.S1_x_at3	-0.543421	AT
	944	Ta.11809.2.S1_x_at	Ta.11809.2.S1_x_at11	-0.388715	AT
	945	Ta.1181.1.S1_at	Ta.1181.1.S1_at7	-0.57673	AT
	946	Ta.11810.1.S1_at	Ta.11810.1.S1_at9	-1.93618	AT
	947	Ta.11813.1.A1_at	Ta.11813.1.A1_at1	-0.560118	AT
	948	Ta.11813.1.A1_at	Ta.11813.1.A1_at2	-0.376742	AT
	949	Ta.11817.1.A1_at	Ta.11817.1.A1_at8	-0.566011	AT
	950	Ta.11818.1.A1_at	Ta.11818.1.A1_at1	-0.457633	AT
	951	Ta.11821.3.S1_at	Ta.11821.3.S1_at1	-0.532183	AT
	952	Ta.11825.1.A1_at	Ta.11825.1.A1_at10	-0.391708	AT
	953	Ta.11825.1.A1_at	Ta.11825.1.A1_at9	-0.414566	AT
	954	Ta.11828.1.A1_at	Ta.11828.1.A1_at7	-0.568511	AT
	955	Ta.11836.1.A1_x_at	Ta.11836.1.A1_x_at8	-0.975091	AT
	956	Ta.11836.1.A1_x_at	Ta.11836.1.A1_x_at9	-0.608813	AT
	957	Ta.11839.1.S1_x_at	Ta.11839.1.S1_x_at1	-1.52057	AT
	958	Ta.11840.1.A1_at	Ta.11840.1.A1_at4	-0.447718	AT
	959	Ta.11845.2.S1_at	Ta.11845.2.S1_at11	-0.502288	AT
	960	Ta.11845.3.S1_a_at	Ta.11845.3.S1_a_at9	-0.401004	AT
	961	Ta.11850.1.S1_at	Ta.11850.1.S1_at11	-0.380636	AT
	962	Ta.11856.1.S1_at	Ta.11856.1.S1_at11	-0.505339	AT
	963	Ta.11860.1.S1_at	Ta.11860.1.S1_at5	-0.681725	AT
	964	Ta.11860.1.S1_at	Ta.11860.1.S1_at9	-0.527476	AT
	965	Ta.11861.1.A1_at	Ta.11861.1.A1_at10	-0.541548	AT
	966	Ta.11864.1.S1_at	Ta.11864.1.S1_at7	-0.800945	AT
	967	Ta.11864.1.S1_at	Ta.11864.1.S1_at8	-0.450011	AT
	968	Ta.11864.2.S1_a_at	Ta.11864.2.S1_a_at4	-0.379179	AT
	969	Ta.11864.2.S1_a_at	Ta.11864.2.S1_a_at5	-0.443463	AT
	970	Ta.11867.1.A1_at	Ta.11867.1.A1_at10	-0.419627	AT
	971	Ta.1187.1.S1_at	Ta.1187.1.S1_at8	-0.377741	AT
	972	Ta.1187.2.S1_at	Ta.1187.2.S1_at10	-0.435141	AT
	973	Ta.1187.2.S1_x_at	Ta.1187.2.S1_x_at3	-0.573295	AT
	974	Ta.1187.2.S1_x_at	Ta.1187.2.S1_x_at5	-0.444515	AT
	975	Ta.1187.2.S1_x_at	Ta.1187.2.S1_x_at6	-0.388061	AT
	976	Ta.11873.1.S1_at	Ta.11873.1.S1_at10	-1.23339	AT
	977	Ta.11875.1.A1_at	Ta.11875.1.A1_at7	-0.454787	AT
	978	Ta.11876.1.A1_at	Ta.11876.1.A1_at7	-0.488118	AT
	979	Ta.11880.1.S1_at	Ta.11880.1.S1_at11	-0.4015	AT
	980	Ta.11892.1.A1_x_at	Ta.11892.1.A1_x_at2	-0.389903	AT
	981	Ta.11895.1.S1_at	Ta.11895.1.S1_at9	-0.747373	AT
	982	Ta.11904.1.A1_at	Ta.11904.1.A1_at5	-0.660731	AT
	983	Ta.11906.1.S1_at	Ta.11906.1.S1_at9	-0.666357	AT
	984	Ta.11915.1.A1_at	Ta.11915.1.A1_at8	-0.912491	AT
	985	Ta.11917.1.A1_at	Ta.11917.1.A1_at10	-0.728164	AT
	986	Ta.11922.1.S1_at	Ta.11922.1.S1_at1	-0.381625	AT
	987	Ta.11924.1.A1_at	Ta.11924.1.A1_at11	-0.631342	AT
	988	Ta.11924.1.A1_at	Ta.11924.1.A1_at1	-0.728702	AT
	989	Ta.11925.1.A1_at	Ta.11925.1.A1_at11	-0.898582	AT
	990	Ta.11926.1.S1_at	Ta.11926.1.S1_at10	-0.965671	AT
	991	Ta.11926.1.S1_at	Ta.11926.1.S1_at9	-0.707472	AT
	992	Ta.11927.1.S1_at	Ta.11927.1.S1_at10	-0.534641	AT
	993	Ta.1193.1.S1_at	Ta.1193.1.S1_at11	-0.489001	AT
	994	Ta.11942.1.A1_at	Ta.11942.1.A1_at8	-0.704904	AT
	995	Ta.11947.1.S1_at	Ta.11947.1.S1_at5	-0.387555	AT
	996	Ta.11949.1.A1_at	Ta.11949.1.A1_at4	-0.845527	AT
	997	Ta.11952.1.S1_at	Ta.11952.1.S1_at11	-0.389496	AT
	998	Ta.11954.1.A1_at	Ta.11954.1.A1_at3	-0.602425	AT
	999	Ta.11955.1.S1_at	Ta.11955.1.S1_at10	-0.406549	AT
	1000	Ta.11956.1.A1_at	Ta.11956.1.A1_at5	-0.520743	AT
	1001	Ta.11958.1.A1_at	Ta.11958.1.A1_at8	-0.392832	AT
	1002	Ta.1196.1.A1_at	Ta.1196.1.A1_at4	-0.417892	AT
	1003	Ta.11967.1.S1_at	Ta.11967.1.S1_at6	-0.833523	AT
	1004	Ta.11968.1.A1_at	Ta.11968.1.A1_at5	-0.455282	AT
	1005	Ta.11969.1.A1_a_at	Ta.11969.1.A1_a_at9	-0.695871	AT
	1006	Ta.11974.1.A1_at	Ta.11974.1.A1_at6	-0.381379	AT
	1007	Ta.11976.1.S1_at	Ta.11976.1.S1_at11	-0.603318	AT
	1008	Ta.11976.1.S1_at	Ta.11976.1.S1_at6	-0.426124	AT
	1009	Ta.11988.2.S1_at	Ta.11988.2.S1_at3	-0.570655	AT
	1010	Ta.11993.1.S1_at	Ta.11993.1.S1_at11	-0.754764	AT
	1011	Ta.11993.1.S1_at	Ta.11993.1.S1_at6	-0.497211	AT
	1012	Ta.12000.3.S1_at	Ta.12000.3.S1_at3	-0.590552	AT
	1013	Ta.12004.1.A1_at	Ta.12004.1.A1_at11	-0.800616	AT
	1014	Ta.12007.2.S1_at	Ta.12007.2.S1_at10	-0.396082	AT
	1015	Ta.12011.1.S1_at	Ta.12011.1.S1_at8	-0.433825	AT
	1016	Ta.12014.2.A1_at	Ta.12014.2.A1_at4	-0.470014	AT
	1017	Ta.12014.2.A1_at	Ta.12014.2.A1_at7	-0.388442	AT
	1018	Ta.12021.1.A1_at	Ta.12021.1.A1_at5	-0.543837	AT
	1019	Ta.12021.1.A1_at	Ta.12021.1.A1_at9	-0.656594	AT
	1020	Ta.12026.1.S1_at	Ta.12026.1.S1_at11	-0.527224	AT
	1021	Ta.12026.1.S1_at	Ta.12026.1.S1_at6	-0.399818	AT
	1022	Ta.12027.1.S1_at	Ta.12027.1.S1_at10	-0.820108	AT
	1023	Ta.12029.2.S1_at	Ta.12029.2.S1_at6	-0.430252	AT
	1024	Ta.12030.1.A1_at	Ta.12030.1.A1_at4	-0.4637	AT
	1025	Ta.12031.1.S1_at	Ta.12031.1.S1_at5	-0.847385	AT
	1026	Ta.12038.1.A1_at	Ta.12038.1.A1_at3	-0.464084	AT
	1027	Ta.12041.1.S1_at	Ta.12041.1.S1_at7	-0.479856	AT
	1028	Ta.12041.3.S1_a_at	Ta.12041.3.S1_a_at8	-0.381624	AT
	1029	Ta.12041.3.S1_a_at	Ta.12041.3.S1_a_at9	-0.378676	AT
	1030	Ta.12042.1.S1_at	Ta.12042.1.S1_at11	-0.531444	AT
	1031	Ta.12042.1.S1_at	Ta.12042.1.S1_at7	-0.737537	AT
	1032	Ta.12046.1.A1_at	Ta.12046.1.A1_at5	-0.38836	AT
	1033	Ta.1205.1.S1_at	Ta.1205.1.S1_at7	-0.393418	AT
	1034	Ta.12057.1.S1_at	Ta.12057.1.S1_at8	-0.385957	AT
	1035	Ta.12057.1.S1_at	Ta.12057.1.S1_at9	-0.716626	AT
	1036	Ta.12058.2.S1_a_at	Ta.12058.2.S1_a_at6	-0.402489	AT
	1037	Ta.12060.1.A1_at	Ta.12060.1.A1_at11	-0.437355	AT
	1038	Ta.12060.1.A1_at	Ta.12060.1.A1_at9	-0.414089	AT
	1039	Ta.12075.1.S1_at	Ta.12075.1.S1_at10	-0.392624	AT
	1040	Ta.12077.1.A1_x_at	Ta.12077.1.A1_x_at6	-0.405674	AT
	1041	Ta.12077.1.A1_x_at	Ta.12077.1.A1_x_at9	-0.501126	AT
	1042	Ta.12078.1.A1_at	Ta.12078.1.A1_at10	-0.386864	AT
	1043	Ta.12078.1.A1_at	Ta.12078.1.A1_at8	-0.453961	AT
	1044	Ta.12078.1.A1_at	Ta.12078.1.A1_at9	-0.445943	AT
	1045	Ta.12081.1.S1_at	Ta.12081.1.S1_at8	-0.566994	AT
	1046	Ta.12085.1.A1_at	Ta.12085.1.A1_at6	-0.511905	AT
	1047	Ta.12088.1.S1_s_at	Ta.12088.1.S1_s_at10	-0.542637	AT
	1048	Ta.12091.2.S1_a_at	Ta.12091.2.S1_a_at10	-1.26453	AT
	1049	Ta.12093.1.S1_x_at	Ta.12093.1.S1_x_at10	-0.646497	AT
	1050	Ta.12093.3.S1_x_at	Ta.12093.3.S1_x_at10	-0.439437	AT
	1051	Ta.12100.1.A1_at	Ta.12100.1.A1_at9	-0.385442	AT
	1052	Ta.12102.1.S1_a_at	Ta.12102.1.S1_a_at10	-0.38359	AT
	1053	Ta.12102.1.S1_a_at	Ta.12102.1.S1_a_at11	-0.695247	AT
	1054	Ta.12102.1.S1_a_at	Ta.12102.1.S1_a_at9	-1.1436	AT
	1055	Ta.12102.2.S1_x_at	Ta.12102.2.S1_x_at10	-0.609169	AT
	1056	Ta.12102.2.S1_x_at	Ta.12102.2.S1_x_at4	-1.04452	AT
	1057	Ta.12102.2.S1_x_at	Ta.12102.2.S1_x_at9	-1.102	AT
	1058	Ta.12102.3.S1_at	Ta.12102.3.S1_at10	-0.579595	AT
	1059	Ta.12102.3.S1_at	Ta.12102.3.S1_at9	-0.591003	AT
	1060	Ta.12104.1.S1_at	Ta.12104.1.S1_at1	-0.514805	AT
	1061	Ta.12104.1.S1_at	Ta.12104.1.S1_at4	-0.379237	AT
	1062	Ta.12108.1.A1_at	Ta.12108.1.A1_at11	-0.438889	AT
	1063	Ta.12109.2.S1_at	Ta.12109.2.S1_at8	-0.493631	AT
	1064	Ta.12111.1.S1_at	Ta.12111.1.S1_at10	-0.603874	AT
	1065	Ta.12111.1.S1_at	Ta.12111.1.S1_at5	-0.961774	AT
	1066	Ta.12114.1.A1_at	Ta.12114.1.A1_at11	-0.39236	AT
	1067	Ta.12114.1.A1_at	Ta.12114.1.A1_at4	-0.404304	AT
	1068	Ta.12115.1.A1_at	Ta.12115.1.A1_at11	-0.549733	AT
	1069	Ta.12115.1.A1_at	Ta.12115.1.A1_at8	-0.444446	AT
	1070	Ta.12115.2.S1_at	Ta.12115.2.S1_at1	-0.398708	AT
	1071	Ta.12115.2.S1_at	Ta.12115.2.S1_at2	-0.549894	AT
	1072	Ta.12119.1.S1_x_at	Ta.12119.1.S1_x_at10	-0.697461	AT
	1073	Ta.12119.1.S1_x_at	Ta.12119.1.S1_x_at11	-0.645782	AT
	1074	Ta.12119.2.A1_at	Ta.12119.2.A1_at1	-0.507333	AT
	1075	Ta.12119.2.A1_at	Ta.12119.2.A1_at3	-1.70329	AT
	1076	Ta.12121.1.S1_at	Ta.12121.1.S1_at11	-0.476091	AT
	1077	Ta.12130.2.A1_a_at	Ta.12130.2.A1_a_at8	-0.378089	AT
	1078	Ta.12132.1.A1_at	Ta.12132.1.A1_at10	-0.927071	AT
	1079	Ta.12132.1.A1_at	Ta.12132.1.A1_at11	-0.417898	AT
	1080	Ta.12132.1.A1_at	Ta.12132.1.A1_at5	-0.407081	AT
	1081	Ta.12133.1.A1_at	Ta.12133.1.A1_at10	-0.528272	AT
	1082	Ta.12133.1.A1_at	Ta.12133.1.A1_at11	-0.468269	AT
	1083	Ta.12134.1.A1_at	Ta.12134.1.A1_at5	-0.444706	AT
	1084	Ta.12134.1.A1_at	Ta.12134.1.A1_at9	-0.847003	AT
	1085	Ta.12138.1.A1_at	Ta.12138.1.A1_at10	-0.466819	AT
	1086	Ta.12138.1.A1_at	Ta.12138.1.A1_at7	-0.688472	AT
	1087	Ta.12140.1.S1_at	Ta.12140.1.S1_at4	-0.435852	AT
	1088	Ta.12140.1.S1_at	Ta.12140.1.S1_at7	-0.751532	AT
	1089	Ta.12143.1.S1_at	Ta.12143.1.S1_at10	-0.566345	AT
	1090	Ta.12143.1.S1_at	Ta.12143.1.S1_at11	-0.510454	AT
	1091	Ta.12144.1.A1_at	Ta.12144.1.A1_at11	-0.47121	AT
	1092	Ta.12144.1.A1_at	Ta.12144.1.A1_at1	-0.558362	AT
	1093	Ta.12147.1.A1_at	Ta.12147.1.A1_at10	-0.853499	AT
	1094	Ta.12147.1.A1_at	Ta.12147.1.A1_at11	-0.563375	AT
	1095	Ta.12148.1.S1_x_at	Ta.12148.1.S1_x_at3	-0.91853	AT
	1096	Ta.12148.3.S1_at	Ta.12148.3.S1_at11	-0.419769	AT
	1097	Ta.12152.1.A1_at	Ta.12152.1.A1_at11	-0.803238	AT
	1098	Ta.12152.1.A1_at	Ta.12152.1.A1_at4	-0.485449	AT
	1099	Ta.12156.1.A1_at	Ta.12156.1.A1_at8	-0.403901	AT
	1100	Ta.12158.1.A1_at	Ta.12158.1.A1_at4	-0.687892	AT
	1101	Ta.12158.1.A1_at	Ta.12158.1.A1_at5	-0.415476	AT
	1102	Ta.1216.1.S1_at	Ta.1216.1.S1_at3	-0.483152	AT
	1103	Ta.1216.1.S1_at	Ta.1216.1.S1_at5	-0.464308	AT
	1104	Ta.12161.1.A1_at	Ta.12161.1.A1_at11	-0.401872	AT
	1105	Ta.12163.1.S1_at	Ta.12163.1.S1_at11	-0.627333	AT
	1106	Ta.12165.1.A1_at	Ta.12165.1.A1_at1	-0.391296	AT
	1107	Ta.12174.1.A1_at	Ta.12174.1.A1_at6	-0.396998	AT
	1108	Ta.12176.1.S1_at	Ta.12176.1.S1_at3	-0.395005	AT
	1109	Ta.12181.1.A1_at	Ta.12181.1.A1_at8	-0.384528	AT
	1110	Ta.12182.1.S1_at	Ta.12182.1.S1_at3	-0.533595	AT
	1111	Ta.12182.1.S1_at	Ta.12182.1.S1_at5	-0.411035	AT
	1112	Ta.12183.1.A1_at	Ta.12183.1.A1_at4	-0.390996	AT
	1113	Ta.12183.1.A1_at	Ta.12183.1.A1_at5	-0.527616	AT
	1114	Ta.12184.1.A1_at	Ta.12184.1.A1_at5	-0.572224	AT
	1115	Ta.12185.1.A1_at	Ta.12185.1.A1_at10	-0.643364	AT
	1116	Ta.12187.1.A1_at	Ta.12187.1.A1_at1	-1.23268	AT
	1117	Ta.12188.1.A1_at	Ta.12188.1.A1_at7	-0.966811	AT
	1118	Ta.12189.1.A1_at	Ta.12189.1.A1_at2	-0.435674	AT
	1119	Ta.12189.1.A1_at	Ta.12189.1.A1_at9	-0.496973	AT
	1120	Ta.12190.1.A1_at	Ta.12190.1.A1_at11	-0.465859	AT
	1121	Ta.12191.1.S1_at	Ta.12191.1.S1_at2	-0.423505	AT
	1122	Ta.12191.1.S1_at	Ta.12191.1.S1_at8	-0.577377	AT
	1123	Ta.12194.1.A1_x_at	Ta.12194.1.A1_x_at4	-0.596004	AT
	1124	Ta.12196.1.A1_at	Ta.12196.1.A1_at5	-0.468514	AT
	1125	Ta.12208.1.A1_at	Ta.12208.1.A1_at5	-0.470645	AT
	1126	Ta.12218.1.A1_at	Ta.12218.1.A1_at11	-0.546596	AT
	1127	Ta.12218.1.A1_at	Ta.12218.1.A1_at1	-0.681907	AT
	1128	Ta.12218.1.A1_at	Ta.12218.1.A1_at2	-0.61083	AT
	1129	Ta.12221.1.S1_at	Ta.12221.1.S1_at10	-1.29086	AT
	1130	Ta.12231.1.A1_at	Ta.12231.1.A1_at7	-0.640617	AT
	1131	Ta.12233.1.A1_at	Ta.12233.1.A1_at5	-0.79177	AT
	1132	Ta.12238.1.A1_at	Ta.12238.1.A1_at11	-0.703475	AT
	1133	Ta.12238.1.A1_at	Ta.12238.1.A1_at4	-0.517716	AT
	1134	Ta.12239.1.A1_at	Ta.12239.1.A1_at3	-0.467791	AT
	1135	Ta.12239.1.A1_at	Ta.12239.1.A1_at4	-0.45054	AT
	1136	Ta.12240.1.A1_at	Ta.12240.1.A1_at2	-0.502151	AT
	1137	Ta.12249.1.S1_at	Ta.12249.1.S1_at10	-0.479025	AT
	1138	Ta.1225.1.S1_at	Ta.1225.1.S1_at3	-0.587094	AT
	1139	Ta.1225.1.S1_at	Ta.1225.1.S1_at7	-0.380518	AT
	1140	Ta.12251.1.S1_x_at	Ta.12251.1.S1_x_at10	-0.915427	AT
	1141	Ta.12251.1.S1_x_at	Ta.12251.1.S1_x_at11	-0.706945	AT
	1142	Ta.12251.1.S1_x_at	Ta.12251.1.S1_x_at9	-0.805633	AT
	1143	Ta.12251.3.S1_x_at	Ta.12251.3.S1_x_at10	-0.588524	AT
	1144	Ta.12252.2.A1_at	Ta.12252.2.A1_at2	-0.445136	AT
	1145	Ta.12253.1.A1_at	Ta.12253.1.A1_at8	-0.402231	AT
	1146	Ta.12254.1.S1_a_at	Ta.12254.1.S1_a_at2	-0.412448	AT
	1147	Ta.12254.1.S1_a_at	Ta.12254.1.S1_a_at3	-0.457555	AT
	1148	Ta.12254.1.S1_a_at	Ta.12254.1.S1_a_at4	-0.502726	AT
	1149	Ta.12256.1.A1_x_at	Ta.12256.1.A1_x_at5	-0.420393	AT
	1150	Ta.1226.1.S1_at	Ta.1226.1.S1_at5	-0.41737	AT
	1151	Ta.12261.1.A1_at	Ta.12261.1.A1_at11	-0.459468	AT
	1152	Ta.12263.1.A1_at	Ta.12263.1.A1_at1	-0.527573	AT
	1153	Ta.12265.1.A1_a_at	Ta.12265.1.A1_a_at5	-0.39983	AT
	1154	Ta.12265.2.S1_at	Ta.12265.2.S1_at4	-0.375466	AT
	1155	Ta.12265.2.S1_at	Ta.12265.2.S1_at7	-0.405997	AT
	1156	Ta.12269.1.A1_at	Ta.12269.1.A1_at6	-0.447259	AT
	1157	Ta.12270.1.S1_at	Ta.12270.1.S1_at10	-0.424625	AT
	1158	Ta.12270.1.S1_at	Ta.12270.1.S1_at1	-0.401595	AT
	1159	Ta.12279.1.A1_at	Ta.12279.1.A1_at5	-0.865852	AT
	1160	Ta.12283.1.A1_at	Ta.12283.1.A1_at3	-0.520396	AT
	1161	Ta.12283.1.A1_at	Ta.12283.1.A1_at4	-0.494436	AT
	1162	Ta.1229.1.S1_x_at	Ta.1229.1.S1_x_at8	-0.991338	AT
	1163	Ta.1229.3.S1_x_at	Ta.1229.3.S1_x_at1	-0.3939	AT
	1164	Ta.12293.1.S1_at	Ta.12293.1.S1_at2	-0.407411	AT
	1165	Ta.12294.1.A1_at	Ta.12294.1.A1_at6	-0.642733	AT
	1166	Ta.12295.1.S1_at	Ta.12295.1.S1_at1	-0.603032	AT
	1167	Ta.12296.1.A1_at	Ta.12296.1.A1_at5	-0.552615	AT
	1168	Ta.12306.1.A1_at	Ta.12306.1.A1_at2	-0.475928	AT
	1169	Ta.1231.2.S1_at	Ta.1231.2.S1_at7	-0.495585	AT
	1170	Ta.12310.1.A1_x_at	Ta.12310.1.A1_x_at4	-0.411932	AT
	1171	Ta.12321.1.S1_at	Ta.12321.1.S1_at2	-0.903102	AT
	1172	Ta.12321.1.S1_at	Ta.12321.1.S1_at5	-0.502446	AT
	1173	Ta.12329.1.A1_at	Ta.12329.1.A1_at6	-0.39016	AT
	1174	Ta.1233.1.S1_at	Ta.1233.1.S1_at10	-1.33753	AT
	1175	Ta.12331.1.A1_s_at	Ta.12331.1.A1_s_at11	-0.469719	AT
	1176	Ta.12331.1.A1_s_at	Ta.12331.1.A1_s_at1	-0.548067	AT
	1177	Ta.12331.1.A1_s_at	Ta.12331.1.A1_s_at7	-0.494863	AT
	1178	Ta.12333.1.A1_at	Ta.12333.1.A1_at6	-0.398784	AT
	1179	Ta.12334.1.S1_at	Ta.12334.1.S1_at9	-0.506193	AT
	1180	Ta.12335.1.A1_at	Ta.12335.1.A1_at1	-0.614017	AT
	1181	Ta.12335.1.A1_at	Ta.12335.1.A1_at2	-0.882284	AT
	1182	Ta.12335.1.A1_at	Ta.12335.1.A1_at3	-0.387238	AT
	1183	Ta.12341.1.S1_at	Ta.12341.1.S1_at11	-0.883072	AT
	1184	Ta.12342.1.S1_at	Ta.12342.1.S1_at2	-0.380939	AT
	1185	Ta.12345.1.A1_at	Ta.12345.1.A1_at4	-0.402794	AT
	1186	Ta.12345.1.A1_at	Ta.12345.1.A1_at9	-0.51061	AT
	1187	Ta.12346.1.A1_at	Ta.12346.1.A1_at5	-0.773064	AT
	1188	Ta.12347.2.S1_a_at	Ta.12347.2.S1_a_at2	-0.376576	AT
	1189	Ta.12348.1.A1_at	Ta.12348.1.A1_at11	-0.487108	AT
	1190	Ta.12348.1.A1_at	Ta.12348.1.A1_at9	-0.488476	AT
	1191	Ta.12351.1.A1_at	Ta.12351.1.A1_at2	-0.516368	AT
	1192	Ta.12357.1.A1_at	Ta.12357.1.A1_at1	-0.485729	AT
	1193	Ta.12359.1.A1_at	Ta.12359.1.A1_at11	-0.402388	AT
	1194	Ta.12359.1.A1_at	Ta.12359.1.A1_at9	-0.401848	AT
	1195	Ta.12361.1.A1_at	Ta.12361.1.A1_at6	-0.439324	AT
	1196	Ta.12365.1.A1_at	Ta.12365.1.A1_at11	-0.556078	AT
	1197	Ta.12365.1.A1_at	Ta.12365.1.A1_at4	-0.611168	AT
	1198	Ta.12366.1.S1_at	Ta.12366.1.S1_at1	-0.936546	AT
	1199	Ta.12366.1.S1_at	Ta.12366.1.S1_at6	-0.417757	AT
	1200	Ta.12373.1.A1_at	Ta.12373.1.A1_at6	-0.80713	AT
	1201	Ta.12373.2.S1_at	Ta.12373.2.S1_at3	-0.469906	AT
	1202	Ta.12373.2.S1_at	Ta.12373.2.S1_at4	-0.418206	AT
	1203	Ta.12373.2.S1_at	Ta.12373.2.S1_at5	-0.533504	AT
	1204	Ta.12375.2.S1_at	Ta.12375.2.S1_at5	-0.501493	AT
	1205	Ta.12375.2.S1_at	Ta.12375.2.S1_at6	-0.434328	AT
	1206	Ta.12379.1.A1_at	Ta.12379.1.A1_at1	-0.566085	AT
	1207	Ta.12379.1.A1_at	Ta.12379.1.A1_at5	-0.550695	AT
	1208	Ta.1238.3.S1_a_at	Ta.1238.3.S1_a_at1	-0.37712	AT
	1209	Ta.12380.1.A1_at	Ta.12380.1.A1_at10	-0.63286	AT
	1210	Ta.12380.1.A1_at	Ta.12380.1.A1_at5	-0.421444	AT
	1211	Ta.12381.1.A1_at	Ta.12381.1.A1_at5	-0.388826	AT
	1212	Ta.12382.3.S1_at	Ta.12382.3.S1_at2	-0.540696	AT
	1213	Ta.12382.3.S1_at	Ta.12382.3.S1_at4	-0.471387	AT
	1214	Ta.12383.1.A1_at	Ta.12383.1.A1_at2	-1.26378	AT
	1215	Ta.12389.1.A1_at	Ta.12389.1.A1_at9	-0.488778	AT
	1216	Ta.124.1.S1_x_at	Ta.124.1.S1_x_at11	-0.524397	AT
	1217	Ta.124.1.S1_x_at	Ta.124.1.S1_x_at2	-0.413845	AT
	1218	Ta.12401.1.A1_at	Ta.12401.1.A1_at10	-0.468194	AT
	1219	Ta.12402.1.S1_at	Ta.12402.1.S1_at3	-0.679	AT
	1220	Ta.12405.1.A1_at	Ta.12405.1.A1_at5	-0.581008	AT
	1221	Ta.12405.1.A1_at	Ta.12405.1.A1_at8	-0.510012	AT
	1222	Ta.12406.2.A1_at	Ta.12406.2.A1_at3	-0.869183	AT
	1223	Ta.12407.1.A1_at	Ta.12407.1.A1_at10	-0.828255	AT
	1224	Ta.12407.1.A1_at	Ta.12407.1.A1_at8	-0.837356	AT
	1225	Ta.12409.1.A1_at	Ta.12409.1.A1_at11	-0.546665	AT
	1226	Ta.12409.1.A1_at	Ta.12409.1.A1_at2	-0.557807	AT
	1227	Ta.12409.1.A1_at	Ta.12409.1.A1_at8	-0.55254	AT
	1228	Ta.12410.1.A1_at	Ta.12410.1.A1_at6	-0.696761	AT
	1229	Ta.12410.2.S1_at	Ta.12410.2.S1_at9	-0.415507	AT
	1230	Ta.12411.1.S1_x_at	Ta.12411.1.S1_x_at10	-0.515053	AT
	1231	Ta.12411.1.S1_x_at	Ta.12411.1.S1_x_at11	-0.527035	AT
	1232	Ta.12414.1.S1_at	Ta.12414.1.S1_at5	-0.600822	AT
	1233	Ta.12414.1.S1_at	Ta.12414.1.S1_at7	-0.521948	AT
	1234	Ta.12416.1.A1_at	Ta.12416.1.A1_at1	-0.762087	AT
	1235	Ta.12420.3.S1_x_at	Ta.12420.3.S1_x_at10	-0.513658	AT
	1236	Ta.12420.3.S1_x_at	Ta.12420.3.S1_x_at9	-0.44509	AT
	1237	Ta.12424.2.A1_at	Ta.12424.2.A1_at4	-0.701298	AT
	1238	Ta.12424.2.A1_at	Ta.12424.2.A1_at5	-0.428128	AT
	1239	Ta.12424.2.A1_at	Ta.12424.2.A1_at8	-0.395162	AT
	1240	Ta.1243.1.A1_at	Ta.1243.1.A1_at10	-0.681559	AT
	1241	Ta.1243.1.A1_at	Ta.1243.1.A1_at9	-0.648572	AT
	1242	Ta.12431.1.A1_at	Ta.12431.1.A1_at3	-0.824016	AT
	1243	Ta.12432.1.A1_at	Ta.12432.1.A1_at6	-0.432196	AT
	1244	Ta.12433.1.A1_at	Ta.12433.1.A1_at10	-0.403716	AT
	1245	Ta.12435.1.S1_at	Ta.12435.1.S1_at1	-0.640291	AT
	1246	Ta.12438.1.A1_at	Ta.12438.1.A1_at11	-0.397473	AT
	1247	Ta.12438.1.A1_at	Ta.12438.1.A1_at3	-0.991697	AT
	1248	Ta.12443.1.A1_x_at	Ta.12443.1.A1_x_at2	-0.477316	AT
	1249	Ta.12447.1.A1_at	Ta.12447.1.A1_at10	-0.387046	AT
	1250	Ta.12447.1.A1_at	Ta.12447.1.A1_at6	-0.607985	AT
	1251	Ta.12450.1.A1_at	Ta.12450.1.A1_at2	-0.470817	AT
	1252	Ta.12452.1.S1_at	Ta.12452.1.S1_at10	-0.406339	AT
	1253	Ta.12452.1.S1_at	Ta.12452.1.S1_at3	-0.427722	AT
	1254	Ta.12457.1.S1_x_at	Ta.12457.1.S1_x_at11	-0.753383	AT
	1255	Ta.12463.1.A1_at	Ta.12463.1.A1_at5	-0.554013	AT
	1256	Ta.12466.1.A1_at	Ta.12466.1.A1_at3	-0.462153	AT
	1257	Ta.12466.1.A1_at	Ta.12466.1.A1_at7	-0.425943	AT
	1258	Ta.12470.1.A1_at	Ta.12470.1.A1_at11	-0.396699	AT
	1259	Ta.12476.1.A1_at	Ta.12476.1.A1_at1	-0.398961	AT
	1260	Ta.12483.1.A1_at	Ta.12483.1.A1_at5	-0.432249	AT
	1261	Ta.12492.1.S1_at	Ta.12492.1.S1_at11	-0.483968	AT
	1262	Ta.12499.1.S1_at	Ta.12499.1.S1_at11	-0.47978	AT
	1263	Ta.12499.2.A1_at	Ta.12499.2.A1_at10	-0.472459	AT
	1264	Ta.12499.2.A1_at	Ta.12499.2.A1_at9	-1.08451	AT
	1265	Ta.1250.1.S1_at	Ta.1250.1.S1_at3	-0.391056	AT
	1266	Ta.12500.1.A1_at	Ta.12500.1.A1_at10	-0.424382	AT
	1267	Ta.12500.1.A1_at	Ta.12500.1.A1_at9	-0.666809	AT
	1268	Ta.12500.1.A1_x_at	Ta.12500.1.A1_x_at9	-0.498217	AT
	1269	Ta.12501.1.A1_at	Ta.12501.1.A1_at10	-0.640667	AT
	1270	Ta.12503.1.S1_at	Ta.12503.1.S1_at7	-0.38857	AT
	1271	Ta.12503.3.S1_at	Ta.12503.3.S1_at1	-0.587624	AT
	1272	Ta.12506.2.S1_a_at	Ta.12506.2.S1_a_at10	-0.817239	AT
	1273	Ta.12506.2.S1_a_at	Ta.12506.2.S1_a_at11	-0.662769	AT
	1274	Ta.12509.2.S1_at	Ta.12509.2.S1_at1	-0.52205	AT
	1275	Ta.12509.2.S1_at	Ta.12509.2.S1_at2	-0.60156	AT
	1276	Ta.1251.1.S1_at	Ta.1251.1.S1_at4	-0.635697	AT
	1277	Ta.1251.1.S1_at	Ta.1251.1.S1_at5	-0.667385	AT
	1278	Ta.12511.1.S1_at	Ta.12511.1.S1_at8	-0.659413	AT
	1279	Ta.12514.1.A1_at	Ta.12514.1.A1_at9	-0.429765	AT
	1280	Ta.12517.1.S1_at	Ta.12517.1.S1_at11	-0.385583	AT
	1281	Ta.12518.1.S1_at	Ta.12518.1.S1_at10	-1.14828	AT
	1282	Ta.12518.1.S1_at	Ta.12518.1.S1_at11	-0.655371	AT
	1283	Ta.12521.1.A1_at	Ta.12521.1.A1_at2	-0.665806	AT
	1284	Ta.12521.1.A1_at	Ta.12521.1.A1_at5	-0.403401	AT
	1285	Ta.12523.1.A1_at	Ta.12523.1.A1_at3	-0.394719	AT
	1286	Ta.12523.1.A1_at	Ta.12523.1.A1_at9	-0.513892	AT
	1287	Ta.12529.1.S1_x_at	Ta.12529.1.S1_x_at5	-0.467489	AT
	1288	Ta.1253.1.S1_a_at	Ta.1253.1.S1_a_at11	-0.580925	AT
	1289	Ta.1253.1.S1_a_at	Ta.1253.1.S1_a_at7	-0.416131	AT
	1290	Ta.12531.1.A1_at	Ta.12531.1.A1_at8	-0.530261	AT
	1291	Ta.12532.1.S1_at	Ta.12532.1.S1_at7	-0.407451	AT
	1292	Ta.12533.1.S1_at	Ta.12533.1.S1_at9	-0.496692	AT
	1293	Ta.12542.1.A1_x_at	Ta.12542.1.A1_x_at2	-0.416466	AT
	1294	Ta.12542.2.S1_at	Ta.12542.2.S1_at8	-0.435201	AT
	1295	Ta.12542.2.S1_at	Ta.12542.2.S1_at9	-0.394821	AT
	1296	Ta.12543.1.S1_at	Ta.12543.1.S1_at8	-0.949445	AT
	1297	Ta.12543.1.S1_at	Ta.12543.1.S1_at9	-0.377258	AT
	1298	Ta.12546.1.S1_at	Ta.12546.1.S1_at10	-0.53162	AT
	1299	Ta.12546.1.S1_at	Ta.12546.1.S1_at9	-0.777575	AT
	1300	Ta.12547.1.S1_at	Ta.12547.1.S1_at7	-0.559112	AT
	1301	Ta.12548.1.S1_at	Ta.12548.1.S1_at1	-0.984647	AT
	1302	Ta.12561.2.S1_x_at	Ta.12561.2.S1_x_at11	-0.904699	AT
	1303	Ta.12561.3.S1_at	Ta.12561.3.S1_at1	-0.41681	AT
	1304	Ta.12561.3.S1_at	Ta.12561.3.S1_at5	-0.375532	AT
	1305	Ta.12565.2.S1_at	Ta.12565.2.S1_at3	-0.487568	AT
	1306	Ta.12572.1.A1_at	Ta.12572.1.A1_at3	-0.490009	AT
	1307	Ta.12572.1.A1_at	Ta.12572.1.A1_at9	-0.437576	AT
	1308	Ta.12572.1.A1_x_at	Ta.12572.1.A1_x_at11	-0.447402	AT
	1309	Ta.12572.1.A1_x_at	Ta.12572.1.A1_x_at3	-0.585091	AT
	1310	Ta.12575.1.A1_at	Ta.12575.1.A1_at4	-0.384563	AT
	1311	Ta.12575.1.A1_at	Ta.12575.1.A1_at8	-0.563921	AT
	1312	Ta.12575.1.A1_at	Ta.12575.1.A1_at9	-0.398943	AT
	1313	Ta.12576.3.A1_at	Ta.12576.3.A1_at3	-0.449479	AT
	1314	Ta.12576.3.A1_at	Ta.12576.3.A1_at4	-0.825211	AT
	1315	Ta.12584.1.S1_at	Ta.12584.1.S1_at5	-0.514182	AT
	1316	Ta.12585.1.S1_at	Ta.12585.1.S1_at3	-0.648402	AT
	1317	Ta.12588.1.A1_at	Ta.12588.1.A1_at6	-0.736441	AT
	1318	Ta.12606.1.A1_at	Ta.12606.1.A1_at10	-0.802365	AT
	1319	Ta.12606.1.A1_at	Ta.12606.1.A1_at9	-0.635014	AT
	1320	Ta.12633.1.S1_at	Ta.12633.1.S1_at10	-0.87155	AT
	1321	Ta.12636.3.S1_a_at	Ta.12636.3.S1_a_at4	-0.401144	AT
	1322	Ta.12636.3.S1_a_at	Ta.12636.3.S1_a_at5	-0.443567	AT
	1323	Ta.12636.3.S1_x_at	Ta.12636.3.S1_x_at3	-0.511344	AT
	1324	Ta.12641.1.S1_at	Ta.12641.1.S1_at11	-0.910749	AT
	1325	Ta.12641.1.S1_at	Ta.12641.1.S1_at6	-0.678106	AT
	1326	Ta.12642.1.A1_at	Ta.12642.1.A1_at11	-0.419916	AT
	1327	Ta.12647.1.S1_at	Ta.12647.1.S1_at1	-1.18932	AT
	1328	Ta.12647.1.S1_at	Ta.12647.1.S1_at2	-0.780563	AT
	1329	Ta.12647.3.S1_x_at	Ta.12647.3.S1_x_at10	-0.391415	AT
	1330	Ta.12647.3.S1_x_at	Ta.12647.3.S1_x_at5	-0.438662	AT
	1331	Ta.12656.1.S1_at	Ta.12656.1.S1_at5	-0.478933	AT
	1332	Ta.12659.2.S1_a_at	Ta.12659.2.S1_a_at8	-0.608662	AT
	1333	Ta.12664.1.S1_at	Ta.12664.1.S1_at7	-0.591671	AT
	1334	Ta.12670.1.A1_at	Ta.12670.1.A1_at1	-0.482748	AT
	1335	Ta.12670.1.A1_at	Ta.12670.1.A1_at9	-0.386481	AT
	1336	Ta.12680.1.S1_at	Ta.12680.1.S1_at10	-0.381203	AT
	1337	Ta.12680.1.S1_at	Ta.12680.1.S1_at11	-0.490284	AT
	1338	Ta.12680.1.S1_at	Ta.12680.1.S1_at6	-0.395965	AT
	1339	Ta.12681.3.S1_at	Ta.12681.3.S1_at11	-0.417857	AT
	1340	Ta.12683.1.S1_at	Ta.12683.1.S1_at2	-0.390921	AT
	1341	Ta.12685.1.S1_x_at	Ta.12685.1.S1_x_at4	-0.42067	AT
	1342	Ta.12685.1.S1_x_at	Ta.12685.1.S1_x_at6	-0.866911	AT
	1343	Ta.12686.2.S1_at	Ta.12686.2.S1_at10	-0.557012	AT
	1344	Ta.12686.2.S1_at	Ta.12686.2.S1_at11	-0.587788	AT
	1345	Ta.12686.2.S1_at	Ta.12686.2.S1_at8	-0.477351	AT
	1346	Ta.12698.1.A1_at	Ta.12698.1.A1_at1	-0.467014	AT
	1347	Ta.12698.1.A1_at	Ta.12698.1.A1_at2	-0.420808	AT
	1348	Ta.12700.1.S1_at	Ta.12700.1.S1_at10	-0.381783	AT
	1349	Ta.12705.1.S1_at	Ta.12705.1.S1_at9	-0.645969	AT
	1350	Ta.12705.2.S1_at	Ta.12705.2.S1_at5	-0.401272	AT
	1351	Ta.12706.1.S1_at	Ta.12706.1.S1_at2	-0.453851	AT
	1352	Ta.12724.2.S1_at	Ta.12724.2.S1_at8	-0.406965	AT
	1353	Ta.12728.2.S1_a_at	Ta.12728.2.S1_a_at1	-0.492719	AT
	1354	Ta.12728.2.S1_a_at	Ta.12728.2.S1_a_at2	-0.455792	AT
	1355	Ta.12728.2.S1_x_at	Ta.12728.2.S1_x_at1	-0.683296	AT
	1356	Ta.12728.2.S1_x_at	Ta.12728.2.S1_x_at2	-0.38918	AT
	1357	Ta.12730.1.S1_at	Ta.12730.1.S1_at3	-0.398504	AT
	1358	Ta.12731.1.A1_s_at	Ta.12731.1.A1_s_at4	-0.397947	AT
	1359	Ta.12732.1.S1_at	Ta.12732.1.S1_at7	-0.415532	AT
	1360	Ta.12732.1.S1_at	Ta.12732.1.S1_at8	-0.397106	AT
	1361	Ta.1274.3.S1_at	Ta.1274.3.S1_at2	-0.552378	AT
	1362	Ta.1274.3.S1_x_at	Ta.1274.3.S1_x_at4	-0.573036	AT
	1363	Ta.12741.1.S1_s_at	Ta.12741.1.S1_s_at5	-0.519597	AT
	1364	Ta.12745.1.A1_at	Ta.12745.1.A1_at11	-0.572747	AT
	1365	Ta.12746.1.S1_at	Ta.12746.1.S1_at10	-0.990381	AT
	1366	Ta.12746.1.S1_at	Ta.12746.1.S1_at11	-0.594272	AT
	1367	Ta.12749.1.A1_at	Ta.12749.1.A1_at3	-0.448165	AT
	1368	Ta.1275.2.A1_at	Ta.1275.2.A1_at3	-0.441533	AT
	1369	Ta.1275.3.S1_a_at	Ta.1275.3.S1_a_at1	-0.378984	AT
	1370	Ta.12753.1.S1_at	Ta.12753.1.S1_at11	-0.552743	AT
	1371	Ta.12757.1.A1_at	Ta.12757.1.A1_at9	-0.514523	AT
	1372	Ta.12758.1.S1_x_at	Ta.12758.1.S1_x_at2	-0.400436	AT
	1373	Ta.1276.1.A1_at	Ta.1276.1.A1_at3	-0.608958	AT
	1374	Ta.1276.1.A1_at	Ta.1276.1.A1_at6	-0.565899	AT
	1375	Ta.12765.2.S1_at	Ta.12765.2.S1_at4	-0.392315	AT
	1376	Ta.12767.1.S1_at	Ta.12767.1.S1_at10	-0.529892	AT
	1377	Ta.1277.1.A1_at	Ta.1277.1.A1_at1	-0.389441	AT
	1378	Ta.1278.1.S1_at	Ta.1278.1.S1_at10	-0.596285	AT
	1379	Ta.1278.1.S1_at	Ta.1278.1.S1_at11	-0.377668	AT
	1380	Ta.12782.1.S1_at	Ta.12782.1.S1_at4	-1.09225	AT
	1381	Ta.12782.1.S1_at	Ta.12782.1.S1_at5	-0.771718	AT
	1382	Ta.12786.1.A1_at	Ta.12786.1.A1_at8	-0.441719	AT
	1383	Ta.12786.1.A1_at	Ta.12786.1.A1_at9	-0.74869	AT
	1384	Ta.12788.2.A1_at	Ta.12788.2.A1_at1	-0.490661	AT
	1385	Ta.12788.3.S1_at	Ta.12788.3.S1_at10	-0.402733	AT
	1386	Ta.12794.2.S1_at	Ta.12794.2.S1_at8	-0.456763	AT
	1387	Ta.12796.2.S1_s_at	Ta.12796.2.S1_s_at1	-0.541931	AT
	1388	Ta.12798.1.S1_at	Ta.12798.1.S1_at7	-0.427765	AT
	1389	Ta.12806.1.A1_s_at	Ta.12806.1.A1_s_at3	-0.771166	AT
	1390	Ta.12817.1.S1_at	Ta.12817.1.S1_at11	-1.2264	AT
	1391	Ta.1282.2.S1_at	Ta.1282.2.S1_at1	-0.538294	AT
	1392	Ta.1282.2.S1_at	Ta.1282.2.S1_at6	-0.870439	AT
	1393	Ta.1282.4.S1_at	Ta.1282.4.S1_at3	-0.462238	AT
	1394	Ta.12820.1.S1_at	Ta.12820.1.S1_at5	-0.412377	AT
	1395	Ta.12820.1.S1_at	Ta.12820.1.S1_at8	-0.377712	AT
	1396	Ta.12822.1.A1_at	Ta.12822.1.A1_at7	-0.854678	AT
	1397	Ta.12833.1.S1_at	Ta.12833.1.S1_at8	-0.603482	AT
	1398	Ta.12836.1.S1_at	Ta.12836.1.S1_at3	-0.88228	AT
	1399	Ta.12848.1.A1_at	Ta.12848.1.A1_at3	-0.405161	AT
	1400	Ta.1285.1.A1_at	Ta.1285.1.A1_at6	-0.465985	AT
	1401	Ta.1285.1.A1_at	Ta.1285.1.A1_at7	-0.679856	AT
	1402	Ta.1285.2.A1_x_at	Ta.1285.2.A1_x_at2	-0.657952	AT
	1403	Ta.12857.1.A1_at	Ta.12857.1.A1_at8	-0.432939	AT
	1404	Ta.1286.2.S1_x_at	Ta.1286.2.S1_x_at10	-0.420706	AT
	1405	Ta.1286.2.S1_x_at	Ta.1286.2.S1_x_at5	-0.57256	AT
	1406	Ta.1286.2.S1_x_at	Ta.1286.2.S1_x_at6	-0.454649	AT
	1407	Ta.12871.1.S1_x_at	Ta.12871.1.S1_x_at11	-0.802369	AT
	1408	Ta.12877.1.S1_at	Ta.12877.1.S1_at2	-0.452044	AT
	1409	Ta.12878.1.S1_at	Ta.12878.1.S1_at9	-0.384853	AT
	1410	Ta.12881.1.A1_at	Ta.12881.1.A1_at6	-0.447569	AT
	1411	Ta.12887.1.S1_at	Ta.12887.1.S1_at11	-0.660517	AT
	1412	Ta.12887.1.S1_at	Ta.12887.1.S1_at4	-0.435107	AT
	1413	Ta.1289.3.S1_at	Ta.1289.3.S1_at1	-1.48426	AT
	1414	Ta.1289.3.S1_at	Ta.1289.3.S1_at6	-0.380341	AT
	1415	Ta.12896.1.S1_at	Ta.12896.1.S1_at2	-0.614265	AT
	1416	Ta.12896.1.S1_at	Ta.12896.1.S1_at8	-0.398774	AT
	1417	Ta.12899.1.A1_at	Ta.12899.1.A1_at6	-0.375559	AT
	1418	Ta.12900.1.A1_at	Ta.12900.1.A1_at3	-1.12859	AT
	1419	Ta.12912.1.S1_at	Ta.12912.1.S1_at6	-0.678497	AT
	1420	Ta.12920.1.S1_x_at	Ta.12920.1.S1_x_at1	-0.645867	AT
	1421	Ta.12920.1.S1_x_at	Ta.12920.1.S1_x_at3	-0.458769	AT
	1422	Ta.12920.3.S1_x_at	Ta.12920.3.S1_x_at1	-0.37806	AT
	1423	Ta.12930.1.S1_at	Ta.12930.1.S1_at9	-0.502193	AT
	1424	Ta.12939.1.S1_at	Ta.12939.1.S1_at1	-0.388108	AT
	1425	Ta.12939.1.S1_at	Ta.12939.1.S1_at5	-0.641744	AT
	1426	Ta.12942.2.A1_at	Ta.12942.2.A1_at5	-0.444593	AT
	1427	Ta.12942.2.A1_at	Ta.12942.2.A1_at7	-0.42466	AT
	1428	Ta.12953.2.S1_a_at	Ta.12953.2.S1_a_at2	-0.399608	AT
	1429	Ta.12953.2.S1_at	Ta.12953.2.S1_at5	-0.775905	AT
	1430	Ta.12953.3.S1_x_at	Ta.12953.3.S1_x_at3	-0.664684	AT
	1431	Ta.12956.1.A1_at	Ta.12956.1.A1_at1	-0.422122	AT
	1432	Ta.12973.1.S1_at	Ta.12973.1.S1_at11	-0.519307	AT
	1433	Ta.12974.2.S1_at	Ta.12974.2.S1_at2	-0.724674	AT
	1434	Ta.12974.2.S1_at	Ta.12974.2.S1_at4	-0.463487	AT
	1435	Ta.12977.1.S1_at	Ta.12977.1.S1_at2	-0.572527	AT
	1436	Ta.12977.1.S1_at	Ta.12977.1.S1_at5	-0.385026	AT
	1437	Ta.12977.1.S1_at	Ta.12977.1.S1_at6	-0.516342	AT
	1438	Ta.12977.2.S1_at	Ta.12977.2.S1_at1	-0.383777	AT
	1439	Ta.12986.1.S1_at	Ta.12986.1.S1_at2	-0.694429	AT
	1440	Ta.12995.1.S1_at	Ta.12995.1.S1_at7	-0.433046	AT
	1441	Ta.12996.2.S1_at	Ta.12996.2.S1_at11	-0.462272	AT
	1442	Ta.12999.1.S1_at	Ta.12999.1.S1_at1	-0.692768	AT
	1443	Ta.12999.1.S1_at	Ta.12999.1.S1_at2	-0.692341	AT
	1444	Ta.12999.2.S1_x_at	Ta.12999.2.S1_x_at8	-0.740567	AT
	1445	Ta.13007.1.S1_at	Ta.13007.1.S1_at11	-0.552593	AT
	1446	Ta.13013.2.S1_x_at	Ta.13013.2.S1_x_at4	-0.410348	AT
	1447	Ta.13016.1.S1_at	Ta.13016.1.S1_at10	-0.419603	AT
	1448	Ta.13016.1.S1_at	Ta.13016.1.S1_at11	-1.49649	AT
	1449	Ta.13035.1.A1_at	Ta.13035.1.A1_at7	-0.789819	AT
	1450	Ta.13035.1.A1_at	Ta.13035.1.A1_at8	-0.401719	AT
	1451	Ta.13048.1.A1_at	Ta.13048.1.A1_at3	-0.770609	AT
	1452	Ta.1305.1.S1_x_at	Ta.1305.1.S1_x_at1	-0.444573	AT
	1453	Ta.1305.2.S1_x_at	Ta.1305.2.S1_x_at7	-0.418625	AT
	1454	Ta.1305.2.S1_x_at	Ta.1305.2.S1_x_at8	-0.418339	AT
	1455	Ta.1307.2.A1_at	Ta.1307.2.A1_at1	-0.416443	AT
	1456	Ta.13070.2.S1_a_at	Ta.13070.2.S1_a_at2	-0.507485	AT
	1457	Ta.13070.2.S1_a_at	Ta.13070.2.S1_a_at3	-0.422486	AT
	1458	Ta.13081.1.A1_at	Ta.13081.1.A1_at3	-1.13851	AT
	1459	Ta.13087.1.S1_at	Ta.13087.1.S1_at9	-0.428259	AT
	1460	Ta.13088.1.S1_at	Ta.13088.1.S1_at1	-0.478379	AT
	1461	Ta.13090.1.S1_at	Ta.13090.1.S1_at11	-0.432683	AT
	1462	Ta.13094.1.S1_at	Ta.13094.1.S1_at8	-0.376951	AT
	1463	Ta.13118.1.A1_at	Ta.13118.1.A1_at1	-0.867012	AT
	1464	Ta.13121.1.A1_at	Ta.13121.1.A1_at4	-0.633161	AT
	1465	Ta.13134.1.A1_at	Ta.13134.1.A1_at1	-0.562661	AT
	1466	Ta.13134.1.A1_at	Ta.13134.1.A1_at3	-1.21011	AT
	1467	Ta.1315.1.S1_at	Ta.1315.1.S1_at5	-0.392016	AT
	1468	Ta.13150.1.A1_at	Ta.13150.1.A1_at6	-0.828842	AT
	1469	Ta.13150.1.A1_at	Ta.13150.1.A1_at7	-0.599076	AT
	1470	Ta.13152.3.S1_x_at	Ta.13152.3.S1_x_at5	-0.708954	AT
	1471	Ta.13154.1.A1_at	Ta.13154.1.A1_at4	-0.378657	AT
	1472	Ta.13159.1.S1_at	Ta.13159.1.S1_at3	-0.412074	AT
	1473	Ta.13159.1.S1_at	Ta.13159.1.S1_at8	-0.384283	AT
	1474	Ta.13159.2.S1_at	Ta.13159.2.S1_at3	-0.527792	AT
	1475	Ta.13160.1.S1_at	Ta.13160.1.S1_at1	-0.527079	AT
	1476	Ta.13160.1.S1_at	Ta.13160.1.S1_at2	-0.531792	AT
	1477	Ta.13160.2.S1_x_at	Ta.13160.2.S1_x_at2	-1.031	AT
	1478	Ta.13160.2.S1_x_at	Ta.13160.2.S1_x_at3	-0.698156	AT
	1479	Ta.13161.1.S1_at	Ta.13161.1.S1_at11	-0.532953	AT
	1480	Ta.13161.1.S1_at	Ta.13161.1.S1_at5	-0.610195	AT
	1481	Ta.13165.1.S1_a_at	Ta.13165.1.S1_a_at3	-0.394883	AT
	1482	Ta.13165.3.S1_x_at	Ta.13165.3.S1_x_at11	-0.432355	AT
	1483	Ta.13165.3.S1_x_at	Ta.13165.3.S1_x_at2	-0.443132	AT
	1484	Ta.13165.3.S1_x_at	Ta.13165.3.S1_x_at4	-0.520759	AT
	1485	Ta.13167.1.S1_at	Ta.13167.1.S1_at10	-0.885637	AT
	1486	Ta.13167.1.S1_at	Ta.13167.1.S1_at11	-0.660956	AT
	1487	Ta.1317.1.S1_at	Ta.1317.1.S1_at8	-0.423017	AT
	1488	Ta.13173.1.S1_at	Ta.13173.1.S1_at1	-0.46731	AT
	1489	Ta.13174.1.S1_at	Ta.13174.1.S1_at10	-0.461378	AT
	1490	Ta.13174.1.S1_at	Ta.13174.1.S1_at9	-0.437784	AT
	1491	Ta.13182.1.S1_at	Ta.13182.1.S1_at1	-0.675337	AT
	1492	Ta.13182.1.S1_at	Ta.13182.1.S1_at2	-0.934214	AT
	1493	Ta.13184.1.S1_at	Ta.13184.1.S1_at6	-0.600253	AT
	1494	Ta.13185.2.A1_at	Ta.13185.2.A1_at8	-0.398284	AT
	1495	Ta.13185.2.A1_x_at	Ta.13185.2.A1_x_at8	-0.437374	AT
	1496	Ta.13188.1.A1_at	Ta.13188.1.A1_at1	-0.897941	AT
	1497	Ta.13189.1.S1_at	Ta.13189.1.S1_at1	-0.639397	AT
	1498	Ta.13189.1.S1_at	Ta.13189.1.S1_at2	-0.410022	AT
	1499	Ta.13189.1.S1_at	Ta.13189.1.S1_at6	-0.415361	AT
	1500	Ta.13195.2.S1_at	Ta.13195.2.S1_at2	-0.381454	AT
	1501	Ta.13195.2.S1_at	Ta.13195.2.S1_at5	-0.552171	AT
	1502	Ta.13197.2.S1_at	Ta.13197.2.S1_at7	-0.866393	AT
	1503	Ta.13197.3.S1_at	Ta.13197.3.S1_at5	-0.379591	AT
	1504	Ta.13198.1.S1_at	Ta.13198.1.S1_at6	-0.719853	AT
	1505	Ta.13198.1.S1_at	Ta.13198.1.S1_at8	-0.921851	AT
	1506	Ta.13199.1.S1_at	Ta.13199.1.S1_at9	-0.401105	AT
	1507	Ta.13199.2.S1_at	Ta.13199.2.S1_at4	-1.56419	AT
	1508	Ta.13199.3.S1_at	Ta.13199.3.S1_at11	-0.697858	AT
	1509	Ta.13199.3.S1_at	Ta.13199.3.S1_at5	-0.663144	AT
	1510	Ta.13204.1.S1_at	Ta.13204.1.S1_at1	-0.425559	AT
	1511	Ta.13204.1.S1_at	Ta.13204.1.S1_at3	-0.731051	AT
	1512	Ta.13208.1.S1_at	Ta.13208.1.S1_at8	-0.528666	AT
	1513	Ta.13214.1.S1_at	Ta.13214.1.S1_at7	-0.670683	AT
	1514	Ta.13215.3.S1_at	Ta.13215.3.S1_at10	-0.376575	AT
	1515	Ta.13216.1.S1_at	Ta.13216.1.S1_at1	-0.46871	AT
	1516	Ta.13216.1.S1_at	Ta.13216.1.S1_at8	-0.435205	AT
	1517	Ta.13217.1.S1_at	Ta.13217.1.S1_at2	-0.496052	AT
	1518	Ta.13217.1.S1_at	Ta.13217.1.S1_at8	-0.477267	AT
	1519	Ta.13218.3.S1_x_at	Ta.13218.3.S1_x_at3	-1.16413	AT
	1520	Ta.13218.3.S1_x_at	Ta.13218.3.S1_x_at4	-0.661822	AT
	1521	Ta.13223.1.S1_at	Ta.13223.1.S1_at2	-0.38787	AT
	1522	Ta.1323.1.S1_at	Ta.1323.1.S1_at2	-0.39976	AT
	1523	Ta.13230.1.S1_at	Ta.13230.1.S1_at10	-0.620517	AT
	1524	Ta.13230.2.A1_at	Ta.13230.2.A1_at5	-0.376561	AT
	1525	Ta.1324.1.A1_at	Ta.1324.1.A1_at6	-0.409556	AT
	1526	Ta.1324.1.A1_at	Ta.1324.1.A1_at9	-0.438002	AT
	1527	Ta.13241.1.S1_at	Ta.13241.1.S1_at1	-0.967931	AT
	1528	Ta.13241.1.S1_at	Ta.13241.1.S1_at9	-0.537817	AT
	1529	Ta.13241.3.A1_s_at	Ta.13241.3.A1_s_at2	-0.419707	AT
	1530	Ta.13243.1.A1_x_at	Ta.13243.1.A1_x_at11	-0.490074	AT
	1531	Ta.13244.2.S1_x_at	Ta.13244.2.S1_x_at1	-0.455992	AT
	1532	Ta.13250.2.S1_x_at	Ta.13250.2.S1_x_at3	-0.406686	AT
	1533	Ta.13251.1.A1_at	Ta.13251.1.A1_at6	-0.610848	AT
	1534	Ta.13253.1.S1_at	Ta.13253.1.S1_at11	-0.576985	AT
	1535	Ta.13254.2.A1_at	Ta.13254.2.A1_at8	-0.426048	AT
	1536	Ta.13258.2.S1_x_at	Ta.13258.2.S1_x_at11	-0.395141	AT
	1537	Ta.13258.3.S1_at	Ta.13258.3.S1_at1	-0.67068	AT
	1538	Ta.1326.1.S1_x_at	Ta.1326.1.S1_x_at2	-0.377447	AT
	1539	Ta.1326.1.S1_x_at	Ta.1326.1.S1_x_at3	-0.568995	AT
	1540	Ta.1326.3.S1_at	Ta.1326.3.S1_at9	-0.412171	AT
	1541	Ta.13262.2.S1_at	Ta.13262.2.S1_at1	-0.890583	AT
	1542	Ta.13262.2.S1_at	Ta.13262.2.S1_at9	-0.489218	AT
	1543	Ta.13263.2.A1_a_at	Ta.13263.2.A1_a_at10	-0.512577	AT
	1544	Ta.13264.2.A1_at	Ta.13264.2.A1_at7	-0.789571	AT
	1545	Ta.13269.3.A1_x_at	Ta.13269.3.A1_x_at4	-0.911241	AT
	1546	Ta.13272.1.A1_s_at	Ta.13272.1.A1_s_at4	-0.386171	AT
	1547	Ta.13272.1.A1_s_at	Ta.13272.1.A1_s_at8	-0.375962	AT
	1548	Ta.13274.1.S1_at	Ta.13274.1.S1_at7	-0.40451	AT
	1549	Ta.13274.1.S1_at	Ta.13274.1.S1_at8	-0.42606	AT
	1550	Ta.13280.3.S1_at	Ta.13280.3.S1_at9	-0.474009	AT
	1551	Ta.13281.1.S1_at	Ta.13281.1.S1_at11	-0.383474	AT
	1552	Ta.13283.2.S1_at	Ta.13283.2.S1_at8	-0.608355	AT
	1553	Ta.13285.1.A1_at	Ta.13285.1.A1_at5	-0.403131	AT
	1554	Ta.13285.1.A1_at	Ta.13285.1.A1_at6	-0.451938	AT
	1555	Ta.13290.1.A1_at	Ta.13290.1.A1_at10	-0.578444	AT
	1556	Ta.13293.1.S1_at	Ta.13293.1.S1_at11	-0.383757	AT
	1557	Ta.13293.1.S1_at	Ta.13293.1.S1_at9	-0.496506	AT
	1558	Ta.13296.1.S1_at	Ta.13296.1.S1_at10	-0.541244	AT
	1559	Ta.13296.1.S1_at	Ta.13296.1.S1_at1	-0.649436	AT
	1560	Ta.13302.1.S1_at	Ta.13302.1.S1_at11	-0.376373	AT
	1561	Ta.13302.1.S1_at	Ta.13302.1.S1_at2	-0.392495	AT
	1562	Ta.13303.1.S1_at	Ta.13303.1.S1_at3	-0.560372	AT
	1563	Ta.13303.1.S1_at	Ta.13303.1.S1_at7	-0.718595	AT
	1564	Ta.13305.1.S1_at	Ta.13305.1.S1_at11	-0.399519	AT
	1565	Ta.13305.2.S1_at	Ta.13305.2.S1_at2	-0.506017	AT
	1566	Ta.13305.2.S1_at	Ta.13305.2.S1_at3	-0.393626	AT
	1567	Ta.13308.1.S1_at	Ta.13308.1.S1_at11	-1.26353	AT
	1568	Ta.13308.2.S1_x_at	Ta.13308.2.S1_x_at4	-0.743302	AT
	1569	Ta.13308.2.S1_x_at	Ta.13308.2.S1_x_at7	-0.788465	AT
	1570	Ta.13312.1.S1_at	Ta.13312.1.S1_at10	-0.430248	AT
	1571	Ta.13312.1.S1_at	Ta.13312.1.S1_at11	-0.3828	AT
	1572	Ta.13315.1.A1_x_at	Ta.13315.1.A1_x_at10	-0.847761	AT
	1573	Ta.13317.1.S1_at	Ta.13317.1.S1_at10	-0.486715	AT
	1574	Ta.13319.1.S1_at	Ta.13319.1.S1_at1	-0.734469	AT
	1575	Ta.13319.1.S1_x_at	Ta.13319.1.S1_x_at3	-0.481686	AT
	1576	Ta.13319.1.S1_x_at	Ta.13319.1.S1_x_at4	-0.53624	AT
	1577	Ta.13319.2.S1_x_at	Ta.13319.2.S1_x_at5	-0.823476	AT
	1578	Ta.13322.1.S1_at	Ta.13322.1.S1_at10	-0.698245	AT
	1579	Ta.1333.1.S1_at	Ta.1333.1.S1_at1	-0.399563	AT
	1580	Ta.1333.1.S1_at	Ta.1333.1.S1_at2	-0.453406	AT
	1581	Ta.13336.1.S1_at	Ta.13336.1.S1_at10	-0.388657	AT
	1582	Ta.13336.1.S1_at	Ta.13336.1.S1_at7	-0.595814	AT
	1583	Ta.13337.1.S1_at	Ta.13337.1.S1_at10	-0.442236	AT
	1584	Ta.13341.2.S1_at	Ta.13341.2.S1_at10	-1.68984	AT
	1585	Ta.13341.2.S1_at	Ta.13341.2.S1_at2	-0.720272	AT
	1586	Ta.13341.2.S1_x_at	Ta.13341.2.S1_x_at11	-1.5975	AT
	1587	Ta.13341.2.S1_x_at	Ta.13341.2.S1_x_at3	-0.641708	AT
	1588	Ta.1335.1.S1_at	Ta.1335.1.S1_at6	-0.381374	AT
	1589	Ta.1335.1.S1_at	Ta.1335.1.S1_at7	-0.497734	AT
	1590	Ta.1335.2.S1_at	Ta.1335.2.S1_at11	-0.518943	AT
	1591	Ta.1335.2.S1_at	Ta.1335.2.S1_at1	-0.3992	AT
	1592	Ta.13351.1.S1_at	Ta.13351.1.S1_at8	-0.388303	AT
	1593	Ta.13354.1.S1_at	Ta.13354.1.S1_at3	-0.610324	AT
	1594	Ta.13356.1.S1_at	Ta.13356.1.S1_at7	-0.387987	AT
	1595	Ta.13357.2.S1_at	Ta.13357.2.S1_at7	-0.552872	AT
	1596	Ta.13361.1.S1_a_at	Ta.13361.1.S1_a_at7	-0.386519	AT
	1597	Ta.13366.1.S1_at	Ta.13366.1.S1_at3	-0.39405	AT
	1598	Ta.13366.3.S1_at	Ta.13366.3.S1_at1	-0.567134	AT
	1599	Ta.13368.2.S1_at	Ta.13368.2.S1_at10	-0.416654	AT
	1600	Ta.13368.3.A1_at	Ta.13368.3.A1_at5	-0.990739	AT
	1601	Ta.13370.1.A1_at	Ta.13370.1.A1_at6	-0.503044	AT
	1602	Ta.13370.1.A1_at	Ta.13370.1.A1_at8	-0.480575	AT
	1603	Ta.13371.2.S1_x_at	Ta.13371.2.S1_x_at2	-0.405323	AT
	1604	Ta.13371.2.S1_x_at	Ta.13371.2.S1_x_at4	-0.426146	AT
	1605	Ta.13373.2.S1_a_at	Ta.13373.2.S1_a_at4	-0.571748	AT
	1606	Ta.13375.1.S1_at	Ta.13375.1.S1_at6	-0.441007	AT
	1607	Ta.13375.1.S1_at	Ta.13375.1.S1_at9	-0.431858	AT
	1608	Ta.13376.1.S1_at	Ta.13376.1.S1_at7	-0.377601	AT
	1609	Ta.13382.1.S1_at	Ta.13382.1.S1_at1	-0.449501	AT
	1610	Ta.13390.1.S1_at	Ta.13390.1.S1_at4	-0.516411	AT
	1611	Ta.13392.1.S1_at	Ta.13392.1.S1_at1	-0.448919	AT
	1612	Ta.13392.1.S1_at	Ta.13392.1.S1_at2	-0.542942	AT
	1613	Ta.13393.1.S1_at	Ta.13393.1.S1_at11	-0.612484	AT
	1614	Ta.134.1.S1_at	Ta.134.1.S1_at6	-0.511416	AT
	1615	Ta.13406.1.S1_at	Ta.13406.1.S1_at10	-0.516055	AT
	1616	Ta.13406.1.S1_x_at	Ta.13406.1.S1_x_at10	-0.503634	AT
	1617	Ta.13406.1.S1_x_at	Ta.13406.1.S1_x_at11	-0.508871	AT
	1618	Ta.13407.1.S1_at	Ta.13407.1.S1_at6	-0.538021	AT
	1619	Ta.13425.2.S1_x_at	Ta.13425.2.S1_x_at10	-0.57825	AT
	1620	Ta.13426.1.S1_x_at	Ta.13426.1.S1_x_at10	-0.552198	AT
	1621	Ta.13426.1.S1_x_at	Ta.13426.1.S1_x_at9	-0.600161	AT
	1622	Ta.13437.1.S1_at	Ta.13437.1.S1_at1	-0.539964	AT
	1623	Ta.13437.1.S1_at	Ta.13437.1.S1_at2	-0.832759	AT
	1624	Ta.13440.1.S1_at	Ta.13440.1.S1_at8	-0.434089	AT
	1625	Ta.13443.1.S1_at	Ta.13443.1.S1_at5	-0.715302	AT
	1626	Ta.13443.1.S1_at	Ta.13443.1.S1_at9	-0.581386	AT
	1627	Ta.13444.1.S1_at	Ta.13444.1.S1_at3	-0.481669	AT
	1628	Ta.13444.1.S1_at	Ta.13444.1.S1_at5	-0.574005	AT
	1629	Ta.1345.3.S1_x_at	Ta.1345.3.S1_x_at1	-0.576999	AT
	1630	Ta.1345.3.S1_x_at	Ta.1345.3.S1_x_at2	-0.493678	AT
	1631	Ta.13457.1.S1_at	Ta.13457.1.S1_at11	-0.715048	AT
	1632	Ta.13481.1.S1_a_at	Ta.13481.1.S1_a_at3	-0.398335	AT
	1633	Ta.13481.3.A1_at	Ta.13481.3.A1_at8	-0.501641	AT
	1634	Ta.13484.1.S1_at	Ta.13484.1.S1_at1	-0.399906	AT
	1635	Ta.13496.1.A1_at	Ta.13496.1.A1_at7	-0.46295	AT
	1636	Ta.13497.1.S1_at	Ta.13497.1.S1_at4	-0.381762	AT
	1637	Ta.13497.1.S1_at	Ta.13497.1.S1_at8	-0.458283	AT
	1638	Ta.13498.1.S1_at	Ta.13498.1.S1_at2	-0.465773	AT
	1639	Ta.13505.2.A1_at	Ta.13505.2.A1_at6	-0.786814	AT
	1640	Ta.13505.2.A1_at	Ta.13505.2.A1_at7	-0.878315	AT
	1641	Ta.1351.1.A1_at	Ta.1351.1.A1_at9	-0.605385	AT
	1642	Ta.13510.1.S1_at	Ta.13510.1.S1_at11	-0.517228	AT
	1643	Ta.13510.1.S1_at	Ta.13510.1.S1_at1	-0.452686	AT
	1644	Ta.13512.1.S1_at	Ta.13512.1.S1_at8	-0.626315	AT
	1645	Ta.13514.1.S1_at	Ta.13514.1.S1_at2	-0.417421	AT
	1646	Ta.13517.1.S1_at	Ta.13517.1.S1_at11	-0.385876	AT
	1647	Ta.1352.1.S1_at	Ta.1352.1.S1_at1	-0.463191	AT
	1648	Ta.13520.1.A1_at	Ta.13520.1.A1_at11	-0.567556	AT
	1649	Ta.13520.1.A1_at	Ta.13520.1.A1_at1	-0.443527	AT
	1650	Ta.13527.1.S1_at	Ta.13527.1.S1_at11	-0.741942	AT
	1651	Ta.13527.1.S1_at	Ta.13527.1.S1_at9	-0.567216	AT
	1652	Ta.13530.2.S1_x_at	Ta.13530.2.S1_x_at1	-1.08042	AT
	1653	Ta.13530.2.S1_x_at	Ta.13530.2.S1_x_at2	-0.911146	AT
	1654	Ta.13536.1.A1_at	Ta.13536.1.A1_at3	-0.487449	AT
	1655	Ta.13536.1.A1_at	Ta.13536.1.A1_at4	-0.463668	AT
	1656	Ta.13543.1.A1_at	Ta.13543.1.A1_at2	-0.420632	AT
	1657	Ta.13545.1.S1_at	Ta.13545.1.S1_at7	-0.543417	AT
	1658	Ta.13545.3.S1_at	Ta.13545.3.S1_at4	-0.408196	AT
	1659	Ta.13548.1.A1_at	Ta.13548.1.A1_at3	-0.513927	AT
	1660	Ta.13550.1.S1_at	Ta.13550.1.S1_at5	-0.445944	AT
	1661	Ta.13553.1.S1_at	Ta.13553.1.S1_at1	-1.1907	AT
	1662	Ta.13559.1.S1_at	Ta.13559.1.S1_at1	-0.437239	AT
	1663	Ta.13560.1.A1_at	Ta.13560.1.A1_at3	-0.652788	AT
	1664	Ta.13565.1.A1_at	Ta.13565.1.A1_at4	-0.404378	AT
	1665	Ta.13568.1.S1_at	Ta.13568.1.S1_at1	-0.389773	AT
	1666	Ta.13582.1.S1_x_at	Ta.13582.1.S1_x_at1	-0.405138	AT
	1667	Ta.13582.1.S1_x_at	Ta.13582.1.S1_x_at3	-0.455259	AT
	1668	Ta.13583.1.A1_at	Ta.13583.1.A1_at11	-0.427544	AT
	1669	Ta.13584.1.S1_at	Ta.13584.1.S1_at11	-0.618657	AT
	1670	Ta.13587.1.A1_at	Ta.13587.1.A1_at10	-0.631668	AT
	1671	Ta.13587.1.A1_at	Ta.13587.1.A1_at9	-0.411015	AT
	1672	Ta.13594.2.S1_at	Ta.13594.2.S1_at9	-0.375963	AT
	1673	Ta.13594.3.S1_a_at	Ta.13594.3.S1_a_at4	-0.468084	AT
	1674	Ta.13594.3.S1_a_at	Ta.13594.3.S1_a_at8	-0.442831	AT
	1675	Ta.13595.1.A1_at	Ta.13595.1.A1_at4	-0.655595	AT
	1676	Ta.13596.1.A1_at	Ta.13596.1.A1_at10	-0.679888	AT
	1677	Ta.13597.1.A1_at	Ta.13597.1.A1_at11	-0.743411	AT
	1678	Ta.13599.1.A1_at	Ta.13599.1.A1_at11	-0.498927	AT
	1679	Ta.13611.1.A1_at	Ta.13611.1.A1_at5	-0.590207	AT
	1680	Ta.13611.1.A1_at	Ta.13611.1.A1_at6	-0.557551	AT
	1681	Ta.13614.1.S1_at	Ta.13614.1.S1_at4	-0.831446	AT
	1682	Ta.13614.1.S1_at	Ta.13614.1.S1_at8	-0.470581	AT
	1683	Ta.13619.1.A1_at	Ta.13619.1.A1_at10	-0.418348	AT
	1684	Ta.13624.1.S1_at	Ta.13624.1.S1_at7	-0.506263	AT
	1685	Ta.13633.1.A1_at	Ta.13633.1.A1_at1	-0.432571	AT
	1686	Ta.13633.1.A1_at	Ta.13633.1.A1_at5	-0.397699	AT
	1687	Ta.13633.1.A1_at	Ta.13633.1.A1_at6	-0.393824	AT
	1688	Ta.13641.1.A1_at	Ta.13641.1.A1_at4	-0.527331	AT
	1689	Ta.1365.1.S1_at	Ta.1365.1.S1_at5	-0.487495	AT
	1690	Ta.13650.1.A1_at	Ta.13650.1.A1_at1	-0.447521	AT
	1691	Ta.13650.1.A1_at	Ta.13650.1.A1_at2	-0.500385	AT
	1692	Ta.13650.2.S1_at	Ta.13650.2.S1_at10	-0.573223	AT
	1693	Ta.13650.2.S1_at	Ta.13650.2.S1_at9	-0.405519	AT
	1694	Ta.13657.1.S1_at	Ta.13657.1.S1_at1	-0.610738	AT
	1695	Ta.13657.1.S1_at	Ta.13657.1.S1_at7	-0.673363	AT
	1696	Ta.13663.1.S1_at	Ta.13663.1.S1_at2	-0.42803	AT
	1697	Ta.13670.3.S1_at	Ta.13670.3.S1_at11	-0.578966	AT
	1698	Ta.13670.3.S1_at	Ta.13670.3.S1_at5	-0.530786	AT
	1699	Ta.13670.3.S1_at	Ta.13670.3.S1_at8	-0.40158	AT
	1700	Ta.13671.2.S1_at	Ta.13671.2.S1_at4	-0.704755	AT
	1701	Ta.13671.2.S1_at	Ta.13671.2.S1_at6	-0.48286	AT
	1702	Ta.13671.3.S1_at	Ta.13671.3.S1_at10	-0.528894	AT
	1703	Ta.13671.3.S1_at	Ta.13671.3.S1_at11	-0.536954	AT
	1704	Ta.13671.3.S1_at	Ta.13671.3.S1_at9	-0.391104	AT
	1705	Ta.13687.2.S1_a_at	Ta.13687.2.S1_a_at2	-0.458427	AT
	1706	Ta.13687.3.S1_at	Ta.13687.3.S1_at1	-0.611105	AT
	1707	Ta.13690.1.S1_at	Ta.13690.1.S1_at6	-0.386159	AT
	1708	Ta.137.1.S1_at	Ta.137.1.S1_at9	-0.404457	AT
	1709	Ta.13701.1.S1_at	Ta.13701.1.S1_at9	-0.397619	AT
	1710	Ta.13705.1.A1_at	Ta.13705.1.A1_at3	-0.701243	AT
	1711	Ta.13705.1.A1_at	Ta.13705.1.A1_at8	-0.608893	AT
	1712	Ta.13705.2.S1_at	Ta.13705.2.S1_at1	-0.522822	AT
	1713	Ta.13713.1.S1_at	Ta.13713.1.S1_at7	-0.661101	AT
	1714	Ta.13719.1.S1_at	Ta.13719.1.S1_at11	-0.390489	AT
	1715	Ta.1372.1.S1_at	Ta.1372.1.S1_at11	-0.880491	AT
	1716	Ta.13721.2.S1_x_at	Ta.13721.2.S1_x_at10	-0.434172	AT
	1717	Ta.13721.2.S1_x_at	Ta.13721.2.S1_x_at7	-0.40497	AT
	1718	Ta.13743.1.S1_at	Ta.13743.1.S1_at9	-0.382733	AT
	1719	Ta.13745.2.S1_at	Ta.13745.2.S1_at3	-0.416122	AT
	1720	Ta.13745.2.S1_at	Ta.13745.2.S1_at7	-0.410601	AT
	1721	Ta.13751.1.S1_at	Ta.13751.1.S1_at4	-0.810571	AT
	1722	Ta.13757.1.S1_x_at	Ta.13757.1.S1_x_at1	-0.924788	AT
	1723	Ta.13773.1.S1_at	Ta.13773.1.S1_at10	-0.695404	AT
	1724	Ta.13780.1.A1_at	Ta.13780.1.A1_at9	-0.378462	AT
	1725	Ta.13782.1.S1_at	Ta.13782.1.S1_at8	-0.610365	AT
	1726	Ta.13782.1.S1_x_at	Ta.13782.1.S1_x_at8	-0.594433	AT
	1727	Ta.13782.1.S1_x_at	Ta.13782.1.S1_x_at9	-0.443409	AT
	1728	Ta.13786.1.S1_at	Ta.13786.1.S1_at3	-0.404865	AT
	1729	Ta.1379.2.S1_at	Ta.1379.2.S1_at1	-0.430053	AT
	1730	Ta.1379.2.S1_at	Ta.1379.2.S1_at7	-0.42571	AT
	1731	Ta.1379.2.S1_x_at	Ta.1379.2.S1_x_at1	-0.752348	AT
	1732	Ta.1379.3.S1_at	Ta.1379.3.S1_at11	-0.470832	AT
	1733	Ta.1379.3.S1_x_at	Ta.1379.3.S1_x_at5	-0.614478	AT
	1734	Ta.1379.3.S1_x_at	Ta.1379.3.S1_x_at6	-0.474233	AT
	1735	Ta.13795.1.S1_at	Ta.13795.1.S1_at9	-0.406095	AT
	1736	Ta.13802.1.A1_s_at	Ta.13802.1.A1_s_at3	-0.444299	AT
	1737	Ta.13802.1.A1_s_at	Ta.13802.1.A1_s_at4	-0.412889	AT
	1738	Ta.13805.1.S1_at	Ta.13805.1.S1_at9	-0.395921	AT
	1739	Ta.13808.1.S1_at	Ta.13808.1.S1_at9	-0.511976	AT
	1740	Ta.13819.1.S1_at	Ta.13819.1.S1_at8	-0.444122	AT
	1741	Ta.13821.1.S1_at	Ta.13821.1.S1_at11	-0.59678	AT
	1742	Ta.13837.1.S1_at	Ta.13837.1.S1_at1	-0.385892	AT
	1743	Ta.13838.1.S1_at	Ta.13838.1.S1_at10	-0.376174	AT
	1744	Ta.13838.1.S1_at	Ta.13838.1.S1_at2	-0.448303	AT
	1745	Ta.1385.1.S1_x_at	Ta.1385.1.S1_x_at2	-0.639975	AT
	1746	Ta.1385.1.S1_x_at	Ta.1385.1.S1_x_at4	-0.66885	AT
	1747	Ta.1385.4.S1_x_at	Ta.1385.4.S1_x_at1	-0.402647	AT
	1748	Ta.13851.2.S1_a_at	Ta.13851.2.S1_a_at1	-0.423168	AT
	1749	Ta.13851.2.S1_x_at	Ta.13851.2.S1_x_at4	-0.38916	AT
	1750	Ta.13855.1.S1_at	Ta.13855.1.S1_at10	-0.69703	AT
	1751	Ta.13859.1.A1_at	Ta.13859.1.A1_at1	-0.582723	AT
	1752	Ta.13859.1.A1_at	Ta.13859.1.A1_at7	-0.788977	AT
	1753	Ta.13860.2.A1_at	Ta.13860.2.A1_at10	-0.773033	AT
	1754	Ta.13861.1.S1_at	Ta.13861.1.S1_at1	-0.4923	AT
	1755	Ta.13865.1.S1_at	Ta.13865.1.S1_at8	-0.458208	AT
	1756	Ta.1388.1.S1_at	Ta.1388.1.S1_at3	-0.381985	AT
	1757	Ta.13882.1.S1_at	Ta.13882.1.S1_at1	-0.866202	AT
	1758	Ta.13886.1.S1_at	Ta.13886.1.S1_at10	-0.691432	AT
	1759	Ta.1389.1.S1_at	Ta.1389.1.S1_at6	-0.610023	AT
	1760	Ta.13893.1.S1_at	Ta.13893.1.S1_at5	-0.519316	AT
	1761	Ta.13904.1.S1_a_at	Ta.13904.1.S1_a_at11	-0.666561	AT
	1762	Ta.13904.1.S1_a_at	Ta.13904.1.S1_a_at8	-0.477787	AT
	1763	Ta.13905.1.A1_at	Ta.13905.1.A1_at3	-0.993295	AT
	1764	Ta.13906.1.S1_at	Ta.13906.1.S1_at7	-0.851382	AT
	1765	Ta.13908.2.S1_a_at	Ta.13908.2.S1_a_at10	-0.418568	AT
	1766	Ta.13909.1.S1_at	Ta.13909.1.S1_at1	-0.401072	AT
	1767	Ta.13914.1.S1_x_at	Ta.13914.1.S1_x_at6	-0.385547	AT
	1768	Ta.13920.1.S1_at	Ta.13920.1.S1_at2	-0.574173	AT
	1769	Ta.13926.3.S1_at	Ta.13926.3.S1_at10	-0.51157	AT
	1770	Ta.13926.3.S1_at	Ta.13926.3.S1_at9	-0.378018	AT
	1771	Ta.13926.3.S1_x_at	Ta.13926.3.S1_x_at10	-0.655029	AT
	1772	Ta.13927.1.S1_at	Ta.13927.1.S1_at8	-0.516399	AT
	1773	Ta.1393.1.S1_at	Ta.1393.1.S1_at8	-0.404067	AT
	1774	Ta.13940.1.S1_at	Ta.13940.1.S1_at6	-0.509018	AT
	1775	Ta.13943.1.A1_at	Ta.13943.1.A1_at6	-0.514923	AT
	1776	Ta.13944.1.S1_at	Ta.13944.1.S1_at4	-0.59212	AT
	1777	Ta.13945.1.S1_at	Ta.13945.1.S1_at2	-0.467799	AT
	1778	Ta.13945.1.S1_at	Ta.13945.1.S1_at3	-0.543391	AT
	1779	Ta.13946.1.S1_at	Ta.13946.1.S1_at3	-0.457205	AT
	1780	Ta.13946.1.S1_at	Ta.13946.1.S1_at5	-0.385913	AT
	1781	Ta.13947.1.S1_at	Ta.13947.1.S1_at1	-0.418428	AT
	1782	Ta.13947.1.S1_at	Ta.13947.1.S1_at3	-0.455569	AT
	1783	Ta.13948.1.A1_at	Ta.13948.1.A1_at5	-0.567882	AT
	1784	Ta.13954.1.S1_at	Ta.13954.1.S1_at9	-0.491864	AT
	1785	Ta.13955.1.A1_at	Ta.13955.1.A1_at10	-1.20174	AT
	1786	Ta.13956.1.S1_at	Ta.13956.1.S1_at11	-0.625525	AT
	1787	Ta.13956.1.S1_at	Ta.13956.1.S1_at9	-0.665164	AT
	1788	Ta.1396.1.S1_at	Ta.1396.1.S1_at8	-0.87503	AT
	1789	Ta.13960.1.A1_at	Ta.13960.1.A1_at1	-1.05998	AT
	1790	Ta.13966.2.S1_s_at	Ta.13966.2.S1_s_at3	-0.379046	AT
	1791	Ta.13967.1.A1_at	Ta.13967.1.A1_at7	-0.413051	AT
	1792	Ta.13968.1.S1_at	Ta.13968.1.S1_at3	-0.385667	AT
	1793	Ta.13968.1.S1_at	Ta.13968.1.S1_at7	-0.538002	AT
	1794	Ta.13968.2.S1_at	Ta.13968.2.S1_at1	-0.72656	AT
	1795	Ta.13968.2.S1_at	Ta.13968.2.S1_at2	-0.484689	AT
	1796	Ta.1397.1.A1_at	Ta.1397.1.A1_at4	-0.683697	AT
	1797	Ta.1397.1.A1_at	Ta.1397.1.A1_at5	-0.962108	AT
	1798	Ta.1397.2.S1_s_at	Ta.1397.2.S1_s_at8	-0.563103	AT
	1799	Ta.1398.3.S1_x_at	Ta.1398.3.S1_x_at7	-0.40322	AT
	1800	Ta.13981.1.S1_at	Ta.13981.1.S1_at8	-0.454661	AT
	1801	Ta.13981.1.S1_at	Ta.13981.1.S1_at9	-0.415603	AT
	1802	Ta.13988.1.S1_at	Ta.13988.1.S1_at11	-0.381347	AT
	1803	Ta.13988.2.S1_at	Ta.13988.2.S1_at2	-0.422105	AT
	1804	Ta.13998.1.A1_at	Ta.13998.1.A1_at11	-0.607329	AT
	1805	Ta.13998.1.A1_at	Ta.13998.1.A1_at4	-0.482759	AT
	1806	Ta.14.1.S1_at	Ta.14.1.S1_at7	-0.513961	AT
	1807	Ta.14001.1.S1_at	Ta.14001.1.S1_at1	-0.393835	AT
	1808	Ta.14005.1.S1_s_at	Ta.14005.1.S1_s_at11	-0.468583	AT
	1809	Ta.14009.1.A1_at	Ta.14009.1.A1_at6	-0.389287	AT
	1810	Ta.14011.2.A1_at	Ta.14011.2.A1_at6	-0.620134	AT
	1811	Ta.14012.3.S1_a_at	Ta.14012.3.S1_a_at11	-0.40468	AT
	1812	Ta.14016.2.S1_at	Ta.14016.2.S1_at1	-0.509758	AT
	1813	Ta.14018.1.S1_at	Ta.14018.1.S1_at11	-0.496114	AT
	1814	Ta.14018.1.S1_at	Ta.14018.1.S1_at1	-0.512519	AT
	1815	Ta.14025.2.S1_x_at	Ta.14025.2.S1_x_at4	-0.385681	AT
	1816	Ta.14025.3.S1_x_at	Ta.14025.3.S1_x_at6	-0.475602	AT
	1817	Ta.14035.1.S1_at	Ta.14035.1.S1_at1	-0.618259	AT
	1818	Ta.14035.1.S1_at	Ta.14035.1.S1_at2	-0.5296	AT
	1819	Ta.1404.1.S1_at	Ta.1404.1.S1_at7	-0.405353	AT
	1820	Ta.14047.1.S1_at	Ta.14047.1.S1_at5	-0.425103	AT
	1821	Ta.14050.1.S1_at	Ta.14050.1.S1_at3	-0.461539	AT
	1822	Ta.14050.2.S1_at	Ta.14050.2.S1_at1	-0.391978	AT
	1823	Ta.14050.2.S1_at	Ta.14050.2.S1_at4	-0.622064	AT
	1824	Ta.14053.1.S1_at	Ta.14053.1.S1_at11	-0.589474	AT
	1825	Ta.14053.3.S1_x_at	Ta.14053.3.S1_x_at7	-0.426147	AT
	1826	Ta.14053.3.S1_x_at	Ta.14053.3.S1_x_at8	-0.506328	AT
	1827	Ta.14054.1.S1_at	Ta.14054.1.S1_at1	-0.774711	AT
	1828	Ta.14059.1.S1_at	Ta.14059.1.S1_at5	-0.442396	AT
	1829	Ta.14062.1.S1_a_at	Ta.14062.1.S1_a_at1	-0.732836	AT
	1830	Ta.14062.2.S1_a_at	Ta.14062.2.S1_a_at1	-0.688748	AT
	1831	Ta.14062.2.S1_x_at	Ta.14062.2.S1_x_at2	-0.415217	AT
	1832	Ta.14062.2.S1_x_at	Ta.14062.2.S1_x_at9	-0.464183	AT
	1833	Ta.14063.1.S1_at	Ta.14063.1.S1_at11	-0.457526	AT
	1834	Ta.14063.2.S1_at	Ta.14063.2.S1_at10	-0.505309	AT
	1835	Ta.14070.1.S1_at	Ta.14070.1.S1_at3	-0.396818	AT
	1836	Ta.14073.1.S1_at	Ta.14073.1.S1_at11	-1.38146	AT
	1837	Ta.14073.1.S1_x_at	Ta.14073.1.S1_x_at11	-1.39519	AT
	1838	Ta.14074.3.S1_x_at	Ta.14074.3.S1_x_at10	-0.438551	AT
	1839	Ta.14074.3.S1_x_at	Ta.14074.3.S1_x_at9	-0.467171	AT
	1840	Ta.14082.1.S1_at	Ta.14082.1.S1_at8	-0.422246	AT
	1841	Ta.14086.1.S1_at	Ta.14086.1.S1_at2	-0.450221	AT
	1842	Ta.14086.1.S1_at	Ta.14086.1.S1_at5	-0.860601	AT
	1843	Ta.14087.1.S1_at	Ta.14087.1.S1_at1	-0.660599	AT
	1844	Ta.14087.1.S1_at	Ta.14087.1.S1_at2	-0.624302	AT
	1845	Ta.14088.1.S1_x_at	Ta.14088.1.S1_x_at4	-0.563506	AT
	1846	Ta.14089.1.S1_at	Ta.14089.1.S1_at10	-0.424605	AT
	1847	Ta.14089.1.S1_at	Ta.14089.1.S1_at4	-0.784356	AT
	1848	Ta.1409.1.S1_x_at	Ta.1409.1.S1_x_at2	-0.383489	AT
	1849	Ta.14097.1.S1_x_at	Ta.14097.1.S1_x_at1	-0.388771	AT
	1850	Ta.141.1.S1_at	Ta.141.1.S1_at10	-0.561593	AT
	1851	Ta.141.1.S1_at	Ta.141.1.S1_at11	-0.451489	AT
	1852	Ta.141.1.S1_at	Ta.141.1.S1_at9	-0.560761	AT
	1853	Ta.14115.2.S1_x_at	Ta.14115.2.S1_x_at4	-0.555801	AT
	1854	Ta.14115.3.S1_a_at	Ta.14115.3.S1_a_at10	-0.616966	AT
	1855	Ta.14115.3.S1_a_at	Ta.14115.3.S1_a_at11	-0.647068	AT
	1856	Ta.14115.3.S1_a_at	Ta.14115.3.S1_a_at3	-0.510882	AT
	1857	Ta.14122.1.S1_at	Ta.14122.1.S1_at11	-0.594017	AT
	1858	Ta.14126.1.S1_at	Ta.14126.1.S1_at9	-0.532952	AT
	1859	Ta.14129.3.S1_at	Ta.14129.3.S1_at1	-0.489115	AT
	1860	Ta.14130.1.A1_at	Ta.14130.1.A1_at6	-0.950272	AT
	1861	Ta.14130.1.A1_at	Ta.14130.1.A1_at7	-0.437353	AT
	1862	Ta.14132.1.S1_x_at	Ta.14132.1.S1_x_at10	-0.612446	AT
	1863	Ta.14132.2.S1_x_at	Ta.14132.2.S1_x_at7	-0.423496	AT
	1864	Ta.14132.3.S1_x_at	Ta.14132.3.S1_x_at10	-0.438349	AT
	1865	Ta.14132.3.S1_x_at	Ta.14132.3.S1_x_at5	-0.4163	AT
	1866	Ta.14132.3.S1_x_at	Ta.14132.3.S1_x_at8	-0.544801	AT
	1867	Ta.14133.1.A1_at	Ta.14133.1.A1_at10	-0.518424	AT
	1868	Ta.14133.1.A1_at	Ta.14133.1.A1_at8	-0.439946	AT
	1869	Ta.14135.1.S1_a_at	Ta.14135.1.S1_a_at7	-0.418936	AT
	1870	Ta.14146.3.S1_at	Ta.14146.3.S1_at4	-0.392295	AT
	1871	Ta.14146.3.S1_at	Ta.14146.3.S1_at9	-0.567416	AT
	1872	Ta.14152.3.S1_at	Ta.14152.3.S1_at4	-1.28656	AT
	1873	Ta.14154.1.S1_at	Ta.14154.1.S1_at4	-0.48903	AT
	1874	Ta.14156.1.S1_at	Ta.14156.1.S1_at9	-0.609128	AT
	1875	Ta.14157.1.S1_at	Ta.14157.1.S1_at4	-0.604269	AT
	1876	Ta.14157.1.S1_at	Ta.14157.1.S1_at9	-1.52896	AT
	1877	Ta.14158.1.S1_at	Ta.14158.1.S1_at11	-0.560358	AT
	1878	Ta.14160.1.S1_at	Ta.14160.1.S1_at10	-0.454129	AT
	1879	Ta.14160.1.S1_at	Ta.14160.1.S1_at5	-0.517812	AT
	1880	Ta.14164.1.S1_x_at	Ta.14164.1.S1_x_at4	-0.441257	AT
	1881	Ta.14166.1.S1_at	Ta.14166.1.S1_at11	-1.15006	AT
	1882	Ta.14166.1.S1_at	Ta.14166.1.S1_at1	-0.403624	AT
	1883	Ta.14169.1.A1_at	Ta.14169.1.A1_at6	-0.459221	AT
	1884	Ta.14169.1.A1_at	Ta.14169.1.A1_at7	-0.51444	AT
	1885	Ta.14173.3.S1_at	Ta.14173.3.S1_at5	-0.447543	AT
	1886	Ta.14176.2.S1_at	Ta.14176.2.S1_at11	-0.446538	AT
	1887	Ta.14181.2.S1_at	Ta.14181.2.S1_at4	-0.469749	AT
	1888	Ta.14181.2.S1_x_at	Ta.14181.2.S1_x_at5	-0.397016	AT
	1889	Ta.14181.2.S1_x_at	Ta.14181.2.S1_x_at7	-0.388148	AT
	1890	Ta.14188.1.S1_at	Ta.14188.1.S1_at6	-0.513148	AT
	1891	Ta.14193.1.S1_at	Ta.14193.1.S1_at10	-0.451899	AT
	1892	Ta.14195.3.S1_x_at	Ta.14195.3.S1_x_at9	-0.382024	AT
	1893	Ta.14212.1.S1_at	Ta.14212.1.S1_at1	-1.0503	AT
	1894	Ta.14212.1.S1_at	Ta.14212.1.S1_at4	-0.751714	AT
	1895	Ta.14213.1.S1_at	Ta.14213.1.S1_at4	-0.82817	AT
	1896	Ta.14214.1.A1_s_at	Ta.14214.1.A1_s_at11	-0.435045	AT
	1897	Ta.14219.1.S1_at	Ta.14219.1.S1_at5	-0.950751	AT
	1898	Ta.1422.3.S1_a_at	Ta.1422.3.S1_a_at7	-0.394514	AT
	1899	Ta.1422.3.S1_x_at	Ta.1422.3.S1_x_at4	-0.542407	AT
	1900	Ta.14222.1.S1_at	Ta.14222.1.S1_at6	-0.405371	AT
	1901	Ta.14222.1.S1_x_at	Ta.14222.1.S1_x_at8	-0.489696	AT
	1902	Ta.14225.2.A1_at	Ta.14225.2.A1_at3	-0.435669	AT
	1903	Ta.14225.3.S1_at	Ta.14225.3.S1_at1	-1.3195	AT
	1904	Ta.14226.1.S1_at	Ta.14226.1.S1_at8	-1.28333	AT
	1905	Ta.14226.1.S1_at	Ta.14226.1.S1_at9	-0.745899	AT
	1906	Ta.14231.1.S1_x_at	Ta.14231.1.S1_x_at1	-0.489599	AT
	1907	Ta.14233.1.S1_at	Ta.14233.1.S1_at11	-0.417251	AT
	1908	Ta.14235.2.S1_x_at	Ta.14235.2.S1_x_at11	-0.422519	AT
	1909	Ta.14236.1.S1_at	Ta.14236.1.S1_at11	-0.701844	AT
	1910	Ta.14236.1.S1_at	Ta.14236.1.S1_at7	-0.409681	AT
	1911	Ta.14239.1.S1_at	Ta.14239.1.S1_at9	-0.506245	AT
	1912	Ta.14243.1.A1_at	Ta.14243.1.A1_at11	-0.84784	AT
	1913	Ta.14254.1.S1_at	Ta.14254.1.S1_at7	-0.603741	AT
	1914	Ta.1426.1.S1_at	Ta.1426.1.S1_at6	-0.47943	AT
	1915	Ta.14262.1.S1_at	Ta.14262.1.S1_at6	-0.443543	AT
	1916	Ta.14262.1.S1_at	Ta.14262.1.S1_at7	-0.550276	AT
	1917	Ta.14262.1.S1_at	Ta.14262.1.S1_at8	-0.483527	AT
	1918	Ta.14269.1.A1_at	Ta.14269.1.A1_at11	-0.428564	AT
	1919	Ta.14280.1.S1_a_at	Ta.14280.1.S1_a_at9	-0.502624	AT
	1920	Ta.14288.2.A1_at	Ta.14288.2.A1_at6	-0.439854	AT
	1921	Ta.14293.1.S1_at	Ta.14293.1.S1_at10	-0.38158	AT
	1922	Ta.14297.1.A1_at	Ta.14297.1.A1_at8	-0.591227	AT
	1923	Ta.14300.1.S1_at	Ta.14300.1.S1_at10	-0.504796	AT
	1924	Ta.14300.1.S1_at	Ta.14300.1.S1_at11	-0.671274	AT
	1925	Ta.14301.2.S1_at	Ta.14301.2.S1_at1	-0.749006	AT
	1926	Ta.14301.2.S1_at	Ta.14301.2.S1_at2	-0.568576	AT
	1927	Ta.14302.1.S1_x_at	Ta.14302.1.S1_x_at1	-0.689197	AT
	1928	Ta.14302.1.S1_x_at	Ta.14302.1.S1_x_at9	-0.424883	AT
	1929	Ta.14303.1.S1_at	Ta.14303.1.S1_at10	-0.412097	AT
	1930	Ta.14304.1.S1_at	Ta.14304.1.S1_at1	-0.513047	AT
	1931	Ta.14311.1.A1_at	Ta.14311.1.A1_at5	-0.38555	AT
	1932	Ta.14313.2.S1_x_at	Ta.14313.2.S1_x_at9	-0.43142	AT
	1933	Ta.14321.1.A1_at	Ta.14321.1.A1_at7	-0.398115	AT
	1934	Ta.14321.1.A1_at	Ta.14321.1.A1_at8	-0.390909	AT
	1935	Ta.14323.1.S1_at	Ta.14323.1.S1_at6	-0.43006	AT
	1936	Ta.14328.1.S1_at	Ta.14328.1.S1_at6	-0.459442	AT
	1937	Ta.14329.1.A1_at	Ta.14329.1.A1_at4	-0.393355	AT
	1938	Ta.14330.1.S1_at	Ta.14330.1.S1_at5	-0.614848	AT
	1939	Ta.14332.1.A1_at	Ta.14332.1.A1_at10	-0.398139	AT
	1940	Ta.14333.1.A1_at	Ta.14333.1.A1_at7	-0.682752	AT
	1941	Ta.14337.2.S1_at	Ta.14337.2.S1_at8	-0.632594	AT
	1942	Ta.14349.2.S1_x_at	Ta.14349.2.S1_x_at4	-0.651415	AT
	1943	Ta.14353.1.S1_at	Ta.14353.1.S1_at5	-0.415434	AT
	1944	Ta.14364.1.S1_at	Ta.14364.1.S1_at10	-0.777901	AT
	1945	Ta.14364.1.S1_at	Ta.14364.1.S1_at11	-0.602522	AT
	1946	Ta.14389.1.S1_at	Ta.14389.1.S1_at11	-0.985822	AT
	1947	Ta.14391.1.S1_at	Ta.14391.1.S1_at2	-0.388263	AT
	1948	Ta.14395.3.S1_x_at	Ta.14395.3.S1_x_at8	-0.386839	AT
	1949	Ta.14397.1.S1_at	Ta.14397.1.S1_at5	-1.08905	AT
	1950	Ta.14397.1.S1_at	Ta.14397.1.S1_at6	-0.57738	AT
	1951	Ta.14399.1.A1_at	Ta.14399.1.A1_at10	-0.561935	AT
	1952	Ta.14404.3.S1_x_at	Ta.14404.3.S1_x_at5	-0.401911	AT
	1953	Ta.14404.3.S1_x_at	Ta.14404.3.S1_x_at6	-0.450314	AT
	1954	Ta.14409.2.S1_x_at	Ta.14409.2.S1_x_at3	-0.535802	AT
	1955	Ta.14416.2.A1_a_at	Ta.14416.2.A1_a_at11	-0.395573	AT
	1956	Ta.14420.1.S1_at	Ta.14420.1.S1_at11	-1.6821	AT
	1957	Ta.14430.1.S1_x_at	Ta.14430.1.S1_x_at10	-0.463188	AT
	1958	Ta.14430.1.S1_x_at	Ta.14430.1.S1_x_at11	-0.39522	AT
	1959	Ta.14432.1.S1_at	Ta.14432.1.S1_at10	-0.415142	AT
	1960	Ta.14432.1.S1_at	Ta.14432.1.S1_at11	-0.570606	AT
	1961	Ta.14432.2.S1_at	Ta.14432.2.S1_at1	-0.409587	AT
	1962	Ta.14436.2.S1_a_at	Ta.14436.2.S1_a_at10	-0.436904	AT
	1963	Ta.14436.2.S1_a_at	Ta.14436.2.S1_a_at11	-0.549302	AT
	1964	Ta.14436.2.S1_x_at	Ta.14436.2.S1_x_at5	-0.544618	AT
	1965	Ta.14436.2.S1_x_at	Ta.14436.2.S1_x_at7	-0.583706	AT
	1966	Ta.14443.1.S1_at	Ta.14443.1.S1_at11	-0.415803	AT
	1967	Ta.14443.1.S1_at	Ta.14443.1.S1_at5	-0.807343	AT
	1968	Ta.14446.1.A1_at	Ta.14446.1.A1_at1	-0.746975	AT
	1969	Ta.14446.1.A1_at	Ta.14446.1.A1_at2	-0.835918	AT
	1970	Ta.14446.1.A1_at	Ta.14446.1.A1_at3	-0.716505	AT
	1971	Ta.14457.1.A1_at	Ta.14457.1.A1_at11	-0.476323	AT
	1972	Ta.14464.1.S1_at	Ta.14464.1.S1_at4	-0.448446	AT
	1973	Ta.14468.1.A1_at	Ta.14468.1.A1_at8	-0.418144	AT
	1974	Ta.14471.1.S1_a_at	Ta.14471.1.S1_a_at8	-0.434955	AT
	1975	Ta.14471.1.S1_a_at	Ta.14471.1.S1_a_at9	-0.411465	AT
	1976	Ta.14471.2.S1_a_at	Ta.14471.2.S1_a_at10	-0.454419	AT
	1977	Ta.14471.2.S1_a_at	Ta.14471.2.S1_a_at9	-0.450961	AT
	1978	Ta.14471.3.S1_x_at	Ta.14471.3.S1_x_at2	-0.462406	AT
	1979	Ta.14471.3.S1_x_at	Ta.14471.3.S1_x_at3	-1.06953	AT
	1980	Ta.14475.1.S1_at	Ta.14475.1.S1_at1	-0.437633	AT
	1981	Ta.14476.1.S1_x_at	Ta.14476.1.S1_x_at3	-0.76613	AT
	1982	Ta.14478.2.S1_x_at	Ta.14478.2.S1_x_at11	-1.4393	AT
	1983	Ta.14483.1.S1_x_at	Ta.14483.1.S1_x_at2	-0.376689	AT
	1984	Ta.14483.1.S1_x_at	Ta.14483.1.S1_x_at6	-0.513372	AT
	1985	Ta.14496.1.S1_x_at	Ta.14496.1.S1_x_at1	-0.538668	AT
	1986	Ta.14496.1.S1_x_at	Ta.14496.1.S1_x_at2	-0.442818	AT
	1987	Ta.1450.1.S1_x_at	Ta.1450.1.S1_x_at6	-0.424559	AT
	1988	Ta.1450.1.S1_x_at	Ta.1450.1.S1_x_at7	-0.874241	AT
	1989	Ta.14504.1.S1_at	Ta.14504.1.S1_at4	-0.803238	AT
	1990	Ta.14504.1.S1_at	Ta.14504.1.S1_at9	-0.472158	AT
	1991	Ta.14507.2.S1_at	Ta.14507.2.S1_at2	-0.384643	AT
	1992	Ta.14507.2.S1_at	Ta.14507.2.S1_at4	-0.791713	AT
	1993	Ta.14507.2.S1_at	Ta.14507.2.S1_at6	-0.39728	AT
	1994	Ta.14514.2.S1_at	Ta.14514.2.S1_at9	-0.488734	AT
	1995	Ta.14519.1.S1_x_at	Ta.14519.1.S1_x_at10	-0.531052	AT
	1996	Ta.14519.1.S1_x_at	Ta.14519.1.S1_x_at11	-0.43558	AT
	1997	Ta.14519.2.A1_x_at	Ta.14519.2.A1_x_at10	-0.711024	AT
	1998	Ta.1452.2.S1_x_at	Ta.1452.2.S1_x_at3	-0.471241	AT
[truncated: 38,283 more rows]
