# Supplementary material for: Homoeolog-specific transcriptional bias in allopolyploid wheat
Source: BMC Genomics. 2010 Sep 17;11:505. doi: 10.1186/1471-2164-11-505 (PMC2997001; doi:10.1186/1471-2164-11-505)
Supplement: Additional file 2 — Validation of parent-specific features by comparing with 454 sequence data. Validation of parent-specific features by comparing with 454 sequence data. The table provides the list of PSFs showing significant blast hits with sequence reads obtained for cDNA libraries of Ae. tauschii, T. aestivum cv. Chinese Spring and T. aestivum cv. Jagger; PM - Affymetrix probe perfectly matches the 454 sequence read; MM - Affymetrix probe have a mismatch with the 454 sequence read; d-value is used in SAM for identification of PSFs. [file 1471-2164-11-505-S2.XLS]

## Sheet: Additional File 2
Validation of parent-specific features by comparing with 454 sequence data. The table provides the list of PSFs showing significant blast hits with sequence reads were obtained for cDNA libraries of Ae. tauschii, T. aestivum cv. Chinese Spring and T. aestivum cv. Jagger; PM - Affymetrix probe perfectly matches the 454 sequence read; MM - Affymetrix probe have a mismatch with the 454 sequence read…
No.	Affymetrix probe names	Grouping (as described in Results)	Ae. tauschii cDNA	T. aestivum cv. Chienese Spring cDNA	T. aestivum cv. Jagger cDNA	d-value
1	Ta.28481.1.S1_at11	Group1	mm	pm/mm	pm/mm	-1.12
2	Ta.23985.1.A1_s_at2	Group1	mm	pm/mm	pm/mm	-0.66
3	Ta.28875.3.A1_at3	Group1	mm	pm/mm	pm/mm	-0.41
4	Ta.3263.2.S1_x_at9	Group1	mm	pm/mm	pm/mm	-0.4
5	Ta.28603.1.A1_at3	Group1	mm	pm/mm	pm/mm	-0.39
6	Ta.659.2.S1_x_at2	Group1	mm	pm/mm	pm/mm	-0.38
7	Ta.2737.2.S1_at5	Group1	mm	pm/mm	pm/mm	0.37
8	Ta.5418.1.S1_at9	Group1	mm	pm/mm	pm/mm	0.38
9	Ta.2294.1.S1_at1	Group1	mm	pm/mm	pm/mm	0.4
10	Ta.27797.2.S1_at9	Group1	mm	pm/mm	pm/mm	0.4
11	Ta.6133.1.S1_at5	Group1	mm	pm/mm	pm/mm	0.4
12	Ta.822.2.S1_x_at11	Group1	mm	pm/mm	pm/mm	0.4
13	Ta.6518.1.S1_at4	Group1	mm	pm/mm	pm/mm	0.41
14	TaAffx.95953.1.S1_at11	Group1	mm	pm/mm	pm/mm	0.43
15	Ta.28304.2.S1_x_at9	Group1	mm	pm/mm	pm/mm	0.44
16	TaAffx.105424.1.S1_at3	Group1	mm	pm/mm	pm/mm	0.45
17	Ta.14644.2.S1_x_at1	Group1	mm	pm/mm	pm/mm	0.47
18	Ta.1789.1.S1_at11	Group1	mm	pm/mm	pm/mm	0.47
19	Ta.746.3.S1_x_at9	Group1	mm	pm/mm	pm/mm	0.53
20	TaAffx.105424.1.S1_at1	Group1	mm	pm/mm	pm/mm	0.53
21	TaAffx.27716.1.S1_x_at5	Group1	mm	pm/mm	pm/mm	0.53
22	Ta.24981.2.S1_a_at8	Group1	mm	pm/mm	pm/mm	0.54
23	Ta.2294.1.S1_at2	Group1	mm	pm/mm	pm/mm	0.61
24	Ta.14564.1.S1_at8	Group1	mm	pm/mm	pm/mm	0.64
25	Ta.23431.1.S1_at7	Group1	mm	pm/mm	pm/mm	0.64
26	TaAffx.27716.1.S1_at4	Group1	mm	pm/mm	pm/mm	0.64
27	Ta.2737.2.S1_at4	Group1	mm	pm/mm	pm/mm	0.73
28	Ta.9411.1.S1_x_at3	Group1	mm	pm/mm	pm/mm	0.73
29	Ta.7943.1.S1_at6	Group1	mm	pm/mm	pm/mm	0.79
30	Ta.822.2.S1_x_at10	Group1	mm	pm/mm	pm/mm	0.8
31	Ta.28257.1.S1_x_at2	Group1	mm	pm/mm	pm/mm	0.94
32	Ta.14452.1.S1_at10	Group1	mm	pm/mm	pm/mm	0.98
33	Ta.28304.2.S1_x_at8	Group1	mm	pm/mm	pm/mm	0.99
34	Ta.2294.1.S1_at3	Group1	mm	pm/mm	pm/mm	1
35	Ta.23431.1.S1_at8	Group1	mm	pm/mm	pm/mm	1
36	Ta.14635.3.S1_x_at8	Group1	mm	pm/mm	pm/mm	1.01
37	Ta.2752.3.S1_x_at10	Group1	mm	pm/mm	pm/mm	1.08
38	Ta.7412.1.S1_s_at11	Group1	mm	pm/mm	pm/mm	1.11
39	Ta.1512.1.S1_x_at10	Group1	mm	pm/mm	pm/mm	1.38
40	Ta.27211.2.S1_x_at5	Group2	pm	pm/mm	pm/mm	-1.3
41	Ta.24301.1.A1_x_at7	Group2	pm	pm/mm	pm/mm	-1.21
42	Ta.9666.3.S1_x_at5	Group2	pm	pm/mm	pm/mm	-0.82
43	Ta.3055.2.S1_at9	Group2	pm	pm/mm	pm/mm	-0.75
44	Ta.1052.2.S1_x_at2	Group2	pm	pm/mm	pm/mm	-0.74
45	Ta.3894.1.S1_at11	Group2	pm	pm/mm	pm/mm	-0.72
46	Ta.13198.1.S1_at6	Group2	pm	pm/mm	pm/mm	-0.71
47	Ta.4764.1.S1_s_at5	Group2	pm	pm/mm	pm/mm	-0.71
48	Ta.3055.2.S1_at8	Group2	pm	pm/mm	pm/mm	-0.7
49	Ta.24981.1.S1_at3	Group2	pm	pm/mm	pm/mm	-0.66
50	Ta.1518.2.S1_x_at8	Group2	pm	pm/mm	pm/mm	-0.61
51	Ta.9411.2.S1_x_at2	Group2	pm	pm/mm	pm/mm	-0.56
52	Ta.21105.1.S1_at10	Group2	pm	pm/mm	pm/mm	-0.54
53	Ta.1125.1.S1_a_at9	Group2	pm	pm/mm	pm/mm	-0.53
54	Ta.24301.1.A1_s_at8	Group2	pm	pm/mm	pm/mm	-0.52
55	Ta.1512.1.S1_x_at9	Group2	pm	pm/mm	pm/mm	-0.51
56	Ta.3263.2.S1_x_at6	Group2	pm	pm/mm	pm/mm	-0.51
57	Ta.12321.1.S1_at5	Group2	pm	pm/mm	pm/mm	-0.5
58	Ta.28321.2.S1_x_at7	Group2	pm	pm/mm	pm/mm	-0.5
59	Ta.24301.1.A1_s_at9	Group2	pm	pm/mm	pm/mm	-0.45
60	Ta.6638.1.A1_at4	Group2	pm	pm/mm	pm/mm	-0.45
61	Ta.8971.1.S1_at3	Group2	pm	pm/mm	pm/mm	-0.43
62	Ta.13254.2.A1_at8	Group2	pm	pm/mm	pm/mm	-0.42
63	TaAffx.128414.24.A1_s_at8	Group2	pm	pm/mm	pm/mm	-0.41
64	Ta.1398.3.S1_x_at7	Group2	pm	pm/mm	pm/mm	-0.4
65	Ta.19696.1.S1_at8	Group2	pm	pm/mm	pm/mm	-0.4
66	Ta.28257.1.S1_x_at9	Group2	pm	pm/mm	pm/mm	-0.4
67	Ta.9411.2.S1_x_at4	Group2	pm	pm/mm	pm/mm	-0.4
68	Ta.2429.2.S1_x_at6	Group2	pm	pm/mm	pm/mm	-0.39
69	Ta.6967.1.S1_at8	Group2	pm	pm/mm	pm/mm	-0.39
70	Ta.23479.1.S1_a_at11	Group2	pm	pm/mm	pm/mm	-0.38
71	Ta.3509.1.S1_at9	Group2	pm	pm/mm	pm/mm	-0.38
72	Ta.6344.2.S1_at3	Group2	pm	pm/mm	pm/mm	-0.38
73	TaAffx.128414.24.A1_s_at9	Group2	pm	pm/mm	pm/mm	-0.37
74	Ta.5339.1.S1_at6	Group2	pm	pm/mm	pm/mm	0.39
75	Ta.714.1.S1_s_at8	Group2	pm	pm/mm	pm/mm	0.39
76	Ta.1342.2.S1_x_at1	Group2	pm	pm/mm	pm/mm	0.49
77	Ta.27211.2.S1_x_at7	Group2	pm	pm/mm	pm/mm	0.53
78	Ta.28739.2.S1_x_at3	Group2	pm	pm/mm	pm/mm	0.73
79	Ta.1406.1.S1_a_at6	Group2	pm	pm/mm	pm/mm	0.78
80	Ta.14589.1.S1_at11	Group2	pm	pm/mm	pm/mm	0.82
81	Ta.27649.1.S1_at11	Group2	pm	pm/mm	pm/mm	1.52
