# Supplementary material for: Homoeolog-specific transcriptional bias in allopolyploid wheat
Source: BMC Genomics. 2010 Sep 17;11:505. doi: 10.1186/1471-2164-11-505 (PMC2997001; doi:10.1186/1471-2164-11-505)
Supplement: Additional file 3 — Distribution of PSFs across the wheat genome. List of Affymetrix probesets with parent-specific features (PSF), their locations on the deletion bin map and a list of deletion bin mapped ESTs showing similarity to transcripts interrogated by Affymetrix probesets. The map locations were calculated by averaging the deletion bin midpoints of homoeologous chromosomes and assigning them to one of the five intervals (0-0.2, 0.2-0.4, 0.4-0.6, 0.6-0.8, 0.8-1.0). [file 1471-2164-11-505-S3.XLS]

## Sheet: Additional File 3
	List of Affymetrix probesets with Parent-Specific Features (PSF), their locations on the deletion bin map and a list of deletion bin mapped ESTs showing similarity to transcripts interrogated by Affymetrix probesets. The map locations were calculated by averaging the deletion bin midpoints of homoeologous chromosomes and assigning them to one of the five intervals (0-0.2, 0.2-0.4, 0.4-0.6, 0.6-0.…
No.	PSF-containing Affymetrix probesets	Averaged deletion bin midpoint	Interval midpoint	Deletion bin mapped EST	Homoeologous chromosome group
1	Ta.27272.1.S1_at	0.09	0.1	BE423167	1
2	Ta.13035.1.A1_at	0.11	0.1	BF483537	3
3	Ta.25374.1.A1_at	0.11	0.1	BQ283419	3
4	Ta.6133.1.S1_at	0.11	0.1	BF429272	3
5	Ta.8101.1.A1_at	0.11	0.1	BE490608	3
6	TaAffx.120079.1.S1_at	0.11	0.1	BE500863	3
7	Ta.25564.1.S1_at	0.115	0.1	BG604919	3
8	TaAffx.112483.1.S1_at	0.115	0.1	BE637190	3
9	Ta.10838.1.S1_at	0.12	0.1	BE606965	3
10	Ta.26073.1.A1_at	0.12	0.1	BE442715	3
11	Ta.3044.1.S1_at	0.1225	0.1	BE494474	3
12	Ta.8982.1.A1_at	0.1225	0.1	BE404971	3
13	Ta.9157.1.S1_at	0.1225	0.1	BE422922	3
14	Ta.20716.1.S1_at	0.125	0.1	BE500691	1
15	TaAffx.31629.1.S1_at	0.125	0.1	BE585780	1
16	Ta.26206.1.A1_at	0.135	0.1	BE443975	3
17	Ta.30660.3.S1_at	0.135	0.1	BE489419	7
18	Ta.6811.1.A1_at	0.135	0.1	BE499528	7
19	TaAffx.23090.1.S1_at	0.135	0.1	BE399436	7
20	TaAffx.9773.1.S1_s_at	0.135	0.1	BE500517	7
21	Ta.10034.1.S1_at	0.1425	0.1	BE591258	3
22	TaAffx.101361.1.S1_at	0.145	0.1	BG264106	5
23	Ta.12023.1.A1_at	0.15	0.1	BG263672	7
24	Ta.5872.1.S1_at	0.15	0.1	BF483007	7
25	Ta.6574.1.S1_at	0.15	0.1	BF485357	7
26	Ta.6937.1.S1_at	0.15	0.1	BF483115	7
27	Ta.9301.1.S1_at	0.15	0.1	BE406455	7
28	Ta.9516.1.S1_at	0.15	0.1	BE500217	7
29	TaAffx.120280.1.S1_at	0.15	0.1	BM134487	7
30	TaAffx.261.1.S1_at	0.15	0.1	BF292818	7
31	Ta.13231.1.S1_at	0.151667	0.1	BE403201	3
32	Ta.25280.1.S1_at	0.151667	0.1	BE404709	3
33	Ta.7272.1.S1_at	0.151667	0.1	BE405599	3
34	Ta.7590.2.S1_a_at	0.151667	0.1	BE606250	3
35	Ta.946.2.S1_at	0.151667	0.1	BE442805	3
36	TaAffx.25316.1.S1_at	0.151667	0.1	BE489326	3
37	TaAffx.8261.1.S1_at	0.151667	0.1	BE591590	3
38	Ta.22874.1.S1_x_at	0.155	0.1	BE494281	4
39	Ta.6691.2.A1_a_at	0.155	0.1	BF482356	4
40	Ta.22400.1.S1_at	0.1575	0.1	BE586072	7
41	Ta.6373.1.S1_at	0.1575	0.1	BE399084	7
42	TaAffx.64340.1.S1_at	0.1575	0.1	BF482692	7
43	TaAffx.83343.1.S1_at	0.1575	0.1	BM138562	7
44	Ta.11874.1.S1_at	0.16	0.1	BF482897	1
45	TaAffx.70816.1.A1_at	0.16	0.1	BG312648	1
46	Ta.12606.1.A1_at	0.165	0.1	BE500380	7
47	Ta.1762.1.A1_at	0.165	0.1	BF484386	2
48	Ta.27017.1.S1_at	0.165	0.1	BE518003	3
49	Ta.28055.1.S1_at	0.165	0.1	BF200604	2
50	Ta.3636.1.S1_at	0.165	0.1	BG262272	2
51	Ta.5804.1.S1_at	0.165	0.1	BG607148	7
52	Ta.7004.2.S1_a_at	0.165	0.1	BE498447	3
53	Ta.7428.2.A1_a_at	0.165	0.1	BE426414	7
54	Ta.7497.1.S1_at	0.165	0.1	BE445465	2
55	TaAffx.37739.1.S1_at	0.165	0.1	BE638004	3
56	Ta.2363.1.S1_at	0.17	0.1	BG275086	7
57	Ta.24713.1.A1_at	0.17	0.1	BE404240	7
58	Ta.7657.1.S1_s_at	0.17	0.1	BE498418	7
59	Ta.8876.1.A1_at	0.17	0.1	BE403314	7
60	TaAffx.87391.1.S1_s_at	0.17	0.1	BF484535	7
61	Ta.25824.1.S1_at	0.1725	0.1	BE445222	7
62	Ta.26388.1.A1_at	0.1725	0.1	BE590775	3
63	TaAffx.37258.1.S1_at	0.1725	0.1	BG274576	7
64	Ta.12243.2.S1_a_at	0.18	0.1	BE605188	2
65	Ta.22734.1.S1_s_at	0.18	0.1	BE446010	1
66	Ta.2706.1.S1_a_at	0.18	0.1	BM138650	7
67	Ta.2719.1.S1_at	0.18	0.1	BG262406	1
68	Ta.4989.1.S1_at	0.18	0.1	BE444769	7
69	Ta.6726.1.S1_a_at	0.18	0.1	BE404899	7
70	Ta.8813.1.A1_at	0.18	0.1	BE406523	6
71	Ta.9033.1.S1_at	0.18	0.1	BG263411	6
72	Ta.9377.2.A1_at	0.18	0.1	BE585744	7
73	Ta.9580.1.S1_at	0.18	0.1	BE403909	7
74	TaAffx.4409.1.S1_at	0.18	0.1	BF293491	6
75	Ta.124.1.S1_x_at	0.185	0.1	BF200831	4
76	Ta.13596.1.A1_at	0.185	0.1	BE637642	4
77	Ta.17059.1.S1_at	0.185	0.1	BG313346	4
78	Ta.3507.1.S1_at	0.185	0.1	BG313394	4
79	Ta.8934.1.S1_at	0.185	0.1	BE406959	4
80	TaAffx.43412.1.S1_at	0.185	0.1	BG607418	4
81	Ta.6652.1.S1_at	0.198333	0.1	BE591527	3
82	Ta.13805.1.S1_at	0.2	0.1	BG314091	5
83	Ta.5482.1.S1_a_at	0.2	0.1	BE424034	5
84	Ta.8321.1.A1_at	0.2	0.1	BF485448	6
85	Ta.6842.2.S1_at	0.2025	0.3	BE405809	6
86	Ta.2950.1.A1_at	0.206667	0.3	BF483362	5
87	TaAffx.94679.1.S1_at	0.206667	0.3	BF473933	5
88	TaAffx.121446.1.S1_at	0.208333	0.3	BE495888	6
89	Ta.23415.1.S1_at	0.21	0.3	BF478494	3
90	Ta.9744.1.S1_at	0.21	0.3	BF201723	3
91	Ta.27482.1.S1_at	0.213333	0.3	BE494853	1
92	Ta.11058.1.S1_at	0.215	0.3	BF475123	5
93	Ta.3234.1.S1_at	0.22	0.3	BE604734	7
94	Ta.13582.1.S1_x_at	0.225	0.3	BE498099	6
95	Ta.504.1.A1_at	0.225	0.3	BE591737	7
96	Ta.12104.1.S1_at	0.2275	0.3	BE591367	6
97	Ta.1317.1.S1_at	0.2275	0.3	BE446312	1
98	TaAffx.120107.1.S1_at	0.2275	0.3	BF474224	1
99	TaAffx.37809.1.A1_at	0.228333	0.3	BG605426	3
100	Ta.7714.1.S1_at	0.24	0.3	BE637610	1
101	Ta.8259.1.A1_at	0.24	0.3	BM134550	1
102	Ta.9300.1.S1_at	0.241667	0.3	BF202643	1
103	TaAffx.42466.1.S1_at	0.243333	0.3	BF484764	5
104	Ta.12196.1.A1_at	0.245	0.3	BE591407	1
105	Ta.12294.1.A1_at	0.245	0.3	BE604780	2
106	Ta.24551.1.S1_at	0.245	0.3	BE637715	1
107	Ta.25563.1.S1_at	0.245	0.3	BE499250	1
108	Ta.5522.1.S1_at	0.245	0.3	BE604047	1
109	Ta.6871.1.A1_at	0.245	0.3	BE490166	2
110	Ta.11774.1.A1_at	0.25	0.3	BF482626	3
111	Ta.26399.1.A1_at	0.25	0.3	BQ280555	1
112	Ta.328.1.S1_at	0.25	0.3	BF483829	3
113	TaAffx.122621.1.S1_at	0.25	0.3	BF483874	1
114	Ta.12121.1.S1_at	0.255	0.3	BE591915	4
115	Ta.2643.1.S1_at	0.255	0.3	BG314411	4
116	Ta.3425.1.S1_a_at	0.255	0.3	BE446061	4
117	Ta.6061.1.A1_at	0.255	0.3	BG314305	2
118	Ta.6221.1.A1_at	0.255	0.3	BG274862	4
119	Ta.8142.1.S1_at	0.255	0.3	BE444561	4
120	Ta.9558.1.S1_a_at	0.255	0.3	BF201717	4
121	TaAffx.65012.1.S1_at	0.255	0.3	BG607176	4
122	Ta.10184.1.S1_a_at	0.26	0.3	BE498294	6
123	Ta.12784.1.A1_at	0.26	0.3	BE426814	6
124	Ta.21252.1.S1_x_at	0.26	0.3	BE518418	6
125	Ta.6517.3.S1_x_at	0.26	0.3	BE604119	6
126	Ta.8371.1.S1_at	0.26	0.3	BM138019	3
127	TaAffx.77390.1.S1_at	0.26	0.3	BE422822	6
128	TaAffx.119839.1.S1_at	0.2625	0.3	BE495748	3
129	Ta.10419.1.S1_at	0.265	0.3	BG605254	4
130	Ta.11768.1.A1_at	0.265	0.3	BF482848	4
131	Ta.14044.1.S1_at	0.265	0.3	BF291753	4
132	Ta.27373.1.S1_s_at	0.265	0.3	BE403166	2
133	Ta.484.2.S1_x_at	0.265	0.3	BE500705	2
134	Ta.5360.1.S1_at	0.265	0.3	BF484029	2
135	Ta.5992.1.S1_at	0.265	0.3	BG314156	2
136	Ta.71.1.S1_at	0.265	0.3	BE443771	2
137	Ta.7962.1.A1_at	0.265	0.3	BE489361	2
138	TaAffx.100035.1.S1_at	0.265	0.3	BG314119	5
139	TaAffx.121953.1.S1_at	0.265	0.3	BF202808	4
140	TaAffx.63953.1.S1_at	0.265	0.3	BE442641	2
141	Ta.9797.1.S1_at	0.266667	0.3	BF428553	6
142	Ta.14452.1.S1_at	0.273333	0.3	BF473259	2
143	Ta.25456.1.S1_at	0.273333	0.3	BE442655	2
144	Ta.11422.1.A1_at	0.275	0.3	BG604598	6
145	Ta.14483.1.S1_x_at	0.275	0.3	BE405692	1
146	Ta.9312.1.S1_at	0.2775	0.3	BE406691	2
147	Ta.1357.1.S1_at	0.278333	0.3	BE425967	6
148	Ta.4001.1.S1_at	0.278333	0.3	BF201418	6
149	Ta.7394.1.S1_at	0.278333	0.3	BE404912	6
150	Ta.8078.1.S1_at	0.28	0.3	BE490786	6
151	Ta.23038.1.S1_at	0.281667	0.3	BE444505	1
152	Ta.3952.2.S1_at	0.281667	0.3	BE443378	1
153	Ta.7805.1.S1_at	0.281667	0.3	BE471272	7
154	Ta.12517.1.S1_at	0.283333	0.3	BF202429	2
155	Ta.7749.1.S1_s_at	0.283333	0.3	BE490516	2
156	Ta.8683.1.S1_at	0.283333	0.3	BE497489	2
157	TaAffx.13263.1.S1_at	0.283333	0.3	BE500681	2
158	Ta.24477.1.S1_at	0.285	0.3	BE405776	3
159	Ta.25320.2.A1_at	0.285	0.3	BE499592	5
160	Ta.3716.2.S1_at	0.285	0.3	BG263076	5
161	Ta.8451.1.S1_at	0.285	0.3	BM140542	5
162	TaAffx.114078.1.S1_at	0.285	0.3	BG605144	3
163	TaAffx.16203.1.A1_at	0.285	0.3	BG606889	5
164	TaAffx.31849.1.S1_at	0.285	0.3	BE403443	5
165	Ta.6374.3.S1_a_at	0.286667	0.3	BE499739	3
166	Ta.8819.2.S1_a_at	0.286667	0.3	BE406566	3
167	Ta.26185.1.A1_at	0.288333	0.3	BE442982	7
168	Ta.28728.1.S1_at	0.29	0.3	BE518349	6
169	Ta.3403.1.S1_at	0.291667	0.3	BF291857	5
170	Ta.6009.2.S1_at	0.2925	0.3	BQ167867	5
171	Ta.81.1.S1_at	0.2925	0.3	BE606403	5
172	TaAffx.110649.1.S1_at	0.2925	0.3	BF293566	5
173	TaAffx.131697.1.S1_x_at	0.2925	0.3	BE500621	5
174	Ta.26217.2.A1_at	0.295	0.3	BE445502	1
175	Ta.8452.1.S1_at	0.295	0.3	BE490497	4
176	Ta.7895.1.S1_at	0.296667	0.3	BM137407	5
177	Ta.12511.1.S1_at	0.3	0.3	BF428891	3
178	Ta.6202.1.S1_at	0.3	0.3	BE488843	3
179	Ta.653.1.S1_at	0.3	0.3	BG313868	1
180	Ta.7974.1.S1_at	0.3	0.3	BE488840	3
181	TaAffx.31191.1.S1_at	0.3	0.3	BF483335	5
182	TaAffx.123207.1.S1_at	0.301667	0.3	BF200703	5
183	Ta.1250.1.S1_at	0.3025	0.3	BE498599	2
184	Ta.20453.1.S1_at	0.3025	0.3	BE604817	2
185	Ta.6942.3.A1_a_at	0.3025	0.3	BF482496	6
186	Ta.18152.1.S1_at	0.31	0.3	BG604567	3
187	Ta.25628.1.S1_x_at	0.31	0.3	BE406512	4
188	Ta.28553.2.S1_x_at	0.31	0.3	BE399863	7
189	Ta.7946.1.A1_at	0.31	0.3	BE488998	4
190	Ta.8767.1.S1_a_at	0.31	0.3	BE497309	4
191	TaAffx.131614.1.S1_at	0.31	0.3	BE446359	7
192	Ta.1251.1.S1_at	0.311667	0.3	BE404630	2
193	Ta.1305.2.S1_x_at	0.315	0.3	BE424775	5
194	Ta.1845.1.S1_at	0.315	0.3	BE446052	7
195	Ta.23753.2.S1_at	0.315	0.3	BE638123	7
196	TaAffx.111528.1.S1_at	0.316667	0.3	BF200811	1
197	Ta.5697.1.S1_at	0.318333	0.3	BM140407	3
198	Ta.11873.1.S1_at	0.32	0.3	BF482892	5
199	Ta.11927.1.S1_at	0.32	0.3	BF484440	5
200	Ta.12768.1.S1_at	0.32	0.3	BF483513	5
201	Ta.1789.1.S1_at	0.32	0.3	BG263640	5
202	Ta.26011.1.A1_at	0.32	0.3	BG605186	5
203	Ta.26256.1.A1_at	0.32	0.3	BG262497	5
204	Ta.9858.1.S1_at	0.32	0.3	BG262756	5
205	TaAffx.120688.1.S1_at	0.32	0.3	BE498305	5
206	TaAffx.129155.1.S1_at	0.32	0.3	BE497534	3
207	TaAffx.98376.1.S1_at	0.32125	0.3	BE426401	6
208	Ta.6406.1.S1_at	0.325	0.3	BE496144	3
209	Ta.8909.1.S1_a_at	0.325	0.3	BE404430	7
210	Ta.22895.1.S1_at	0.3275	0.3	BE422511	3
211	Ta.22981.3.S1_a_at	0.3275	0.3	BE405680	6
212	Ta.10595.1.S1_at	0.33	0.3	BF202941	5
213	Ta.2880.1.S1_at	0.33	0.3	BE497368	5
214	Ta.3046.1.S1_at	0.33	0.3	BF483227	5
215	Ta.3368.1.S1_at	0.33	0.3	BE604574	5
216	Ta.6553.1.S1_at	0.33	0.3	BF293395	5
217	Ta.9051.2.S1_at	0.33	0.3	BF200875	5
218	TaAffx.129196.1.S1_at	0.33	0.3	BE352592	5
219	TaAffx.90037.1.S1_at	0.33	0.3	BF483798	5
220	Ta.27790.1.S1_s_at	0.3325	0.3	BF482979	5
221	Ta.6380.2.S1_at	0.3325	0.3	BG606092	2
222	Ta.1404.1.S1_at	0.333333	0.3	BE497324	4
223	Ta.13406.1.S1_at	0.335	0.3	BF200918	2
224	Ta.23055.1.S1_at	0.335	0.3	BE591423	5
225	Ta.26083.2.S1_a_at	0.335	0.3	BE443185	2
226	Ta.28951.1.S1_at	0.335	0.3	BE442884	2
227	Ta.5446.1.S1_x_at	0.335	0.3	BE495215	2
228	Ta.8251.1.A1_at	0.335	0.3	BM137419	2
229	Ta.8994.1.S1_at	0.335	0.3	BE405231	2
230	Ta.9150.1.S1_s_at	0.335	0.3	BE498691	2
231	TaAffx.128883.1.S1_at	0.335	0.3	BG314558	2
232	Ta.11758.1.A1_at	0.336667	0.3	BF482566	6
233	Ta.12321.1.S1_at	0.336667	0.3	BE604729	5
234	Ta.20724.1.S1_at	0.3375	0.3	BE494445	5
235	Ta.2344.1.S1_s_at	0.3375	0.3	BE398412	5
236	Ta.25662.1.A1_at	0.3375	0.3	BM135344	5
237	TaAffx.52386.1.S1_at	0.3375	0.3	BM137950	5
238	Ta.10888.1.S1_at	0.345	0.3	BG262491	6
239	Ta.1465.1.S1_at	0.345	0.3	BE637763	6
240	Ta.1744.1.S1_at	0.345	0.3	BE444256	6
241	Ta.21086.1.S1_a_at	0.345	0.3	BF473321	2
242	TaAffx.49997.1.S1_at	0.345	0.3	BF293311	6
243	TaAffx.94593.1.S1_at	0.345	0.3	BF478945	6
244	TaAffx.94824.1.S1_at	0.346667	0.3	BF201628	7
245	TaAffx.117669.1.S1_at	0.348333	0.3	BF482273	7
246	TaAffx.61154.1.S1_at	0.35	0.3	BG263528	5
247	Ta.26095.1.S1_at	0.355	0.3	BE443531	1
248	Ta.4222.1.S1_at	0.355	0.3	BE399885	4
249	Ta.8846.1.S1_at	0.355	0.3	BE352626	4
250	TaAffx.51190.1.S1_at	0.355	0.3	BG263213	4
251	Ta.25396.1.S1_at	0.356667	0.3	BE443960	3
252	Ta.25536.1.S1_at	0.36	0.3	BI479637	3
253	Ta.3460.1.S1_at	0.36	0.3	BF485118	3
254	Ta.5993.1.S1_at	0.36	0.3	BF202528	3
255	Ta.8278.1.S1_at	0.36	0.3	BM136937	1
256	Ta.8288.1.S1_at	0.36	0.3	BM134606	3
257	Ta.9621.2.S1_at	0.36	0.3	BG263769	3
258	TaAffx.29975.1.S1_at	0.36	0.3	BE497053	3
259	Ta.11314.1.S1_a_at	0.366667	0.3	BE499256	2
260	Ta.6899.1.S1_at	0.366667	0.3	BG314395	2
261	Ta.8984.1.S1_at	0.366667	0.3	BE405604	2
262	Ta.14436.1.S1_x_at	0.3675	0.3	BE497184	4
263	Ta.4818.1.A1_at	0.3675	0.3	BE637868	3
264	TaAffx.58986.1.S1_at	0.368333	0.3	BF291554	6
265	Ta.3427.1.A1_at	0.37	0.3	BE443175	3
266	Ta.9722.1.S1_at	0.37	0.3	BG263667	3
267	TaAffx.122688.1.S1_x_at	0.37	0.3	BE490734	3
268	Ta.11440.1.A1_at	0.375	0.3	BE500864	5
269	Ta.13184.1.S1_at	0.375	0.3	BF200575	5
270	Ta.13484.1.S1_at	0.375	0.3	BG263495	5
271	Ta.14089.1.S1_at	0.375	0.3	BE591862	5
272	Ta.2430.2.A1_at	0.375	0.3	BE424602	5
273	Ta.25391.1.S1_at	0.375	0.3	BE604726	5
274	Ta.25519.2.S1_a_at	0.375	0.3	BE405002	5
275	Ta.26147.1.S1_a_at	0.375	0.3	BE445855	5
276	Ta.297.1.S1_at	0.375	0.3	BE590727	5
277	Ta.4326.1.A1_at	0.375	0.3	BF484183	5
278	Ta.9119.1.S1_at	0.375	0.3	BF202237	5
279	Ta.9227.1.S1_x_at	0.375	0.3	BE590485	5
280	TaAffx.11766.1.S1_at	0.375	0.3	BE498706	5
281	TaAffx.45730.1.S1_at	0.375	0.3	BE605060	5
282	Ta.13189.1.S1_at	0.378333	0.3	BE591912	5
283	Ta.10239.1.S1_at	0.38	0.3	BG263991	6
284	Ta.10887.1.A1_at	0.38	0.3	BG262476	6
285	Ta.1557.1.S1_x_at	0.38	0.3	BE442627	5
286	Ta.2726.2.A1_x_at	0.38	0.3	BE591692	6
287	Ta.30042.1.A1_at	0.38	0.3	BE499284	6
288	Ta.3473.1.A1_at	0.38	0.3	BF201649	6
289	Ta.6591.1.S1_at	0.38	0.3	BE586141	6
290	Ta.7575.1.S1_at	0.38	0.3	BG262375	6
291	Ta.7128.1.S1_at	0.3825	0.3	BE604937	5
292	Ta.28151.1.A1_at	0.383333	0.3	BE352603	5
293	Ta.1137.1.S1_at	0.385	0.3	BE425099	7
294	Ta.14347.1.A1_at	0.385	0.3	BE637864	1
295	Ta.2016.1.S1_at	0.385	0.3	BE591601	1
296	Ta.3908.1.S1_at	0.385	0.3	BF482921	1
297	Ta.6265.1.S1_at	0.385	0.3	BE425898	1
298	Ta.10890.1.S1_at	0.39	0.3	BE424100	1
299	Ta.1559.1.S1_at	0.39	0.3	BE442665	1
300	Ta.24114.13.S1_at	0.39	0.3	BE423955	2
301	Ta.24748.1.S1_at	0.39	0.3	BE498756	2
302	Ta.26098.1.S1_a_at	0.39	0.3	BE443622	1
303	Ta.27594.1.S1_at	0.39	0.3	BE497215	7
304	Ta.3503.1.S1_at	0.39	0.3	BF474377	1
305	Ta.5504.1.S1_x_at	0.39	0.3	BE499345	1
306	Ta.6063.1.S1_at	0.39	0.3	BF201644	7
307	Ta.6111.1.S1_at	0.39	0.3	BF483683	1
308	Ta.8130.1.S1_at	0.39	0.3	BE443545	2
309	TaAffx.10453.1.S1_s_at	0.39	0.3	BM134506	1
310	TaAffx.52819.1.S1_at	0.39	0.3	BE442940	1
311	TaAffx.83890.1.S1_at	0.39	0.3	BI480546	2
312	Ta.3164.2.S1_at	0.39125	0.3	BE497375	7
313	Ta.9548.1.S1_a_at	0.391667	0.3	BF485238	6
314	Ta.1922.1.S1_at	0.3925	0.3	BG604469	4
315	Ta.26252.1.A1_at	0.3925	0.3	BQ294834	1
316	Ta.9322.1.S1_at	0.3925	0.3	BE499948	4
317	Ta.17361.1.S1_at	0.393333	0.3	BF478950	5
318	Ta.564.3.S1_a_at	0.393333	0.3	BE443692	5
319	Ta.10645.1.A1_at	0.395	0.3	BF200694	4
320	Ta.10822.1.S1_at	0.395	0.3	BE606524	3
321	Ta.11856.1.S1_at	0.395	0.3	BF483086	3
322	Ta.11860.1.S1_at	0.395	0.3	BF483101	3
323	Ta.21179.1.S1_at	0.395	0.3	BE443955	3
324	Ta.236.1.S1_at	0.395	0.3	BE446076	4
325	Ta.25527.1.S1_at	0.395	0.3	BE443973	4
326	Ta.25939.1.A1_at	0.395	0.3	BG605236	4
327	Ta.28779.1.S1_x_at	0.395	0.3	BF291585	4
328	Ta.3342.1.S1_at	0.395	0.3	BE636850	4
329	Ta.4600.1.S1_at	0.395	0.3	BE586103	4
330	Ta.5744.2.S1_at	0.395	0.3	BE497108	4
331	Ta.6129.1.S1_at	0.395	0.3	BF292612	3
332	Ta.6292.1.S1_a_at	0.395	0.3	BG314412	1
333	Ta.6444.1.S1_at	0.395	0.3	BE443190	4
334	Ta.6868.2.A1_x_at	0.395	0.3	BG274986	4
335	Ta.7069.1.S1_at	0.395	0.3	BE443537	4
336	Ta.7488.1.S1_a_at	0.395	0.3	BE404963	4
337	Ta.7924.1.S1_at	0.395	0.3	BE488644	3
338	Ta.8448.1.A1_at	0.395	0.3	BE585538	4
339	Ta.8905.1.S1_at	0.395	0.3	BE406584	2
340	Ta.8931.1.S1_at	0.395	0.3	BE404647	3
341	TaAffx.113540.1.S1_at	0.395	0.3	BE497633	4
342	TaAffx.122663.1.S1_at	0.395	0.3	BF478884	4
343	TaAffx.12601.1.S1_at	0.395	0.3	BG313282	4
344	TaAffx.12928.1.S1_at	0.395	0.3	BG314076	4
345	TaAffx.20445.1.S1_at	0.395	0.3	BG607819	4
346	TaAffx.38307.1.S1_at	0.395	0.3	BM136687	3
347	TaAffx.83807.1.S1_at	0.395	0.3	BM140479	3
348	TaAffx.19998.1.A1_at	0.3975	0.3	BE424861	1
349	TaAffx.120015.1.S1_at	0.398333	0.3	BF485144	2
350	Ta.4732.2.S1_a_at	0.4	0.3	BG262632	2
351	Ta.27941.2.S1_at	0.4025	0.5	BE404941	2
352	Ta.618.1.S1_at	0.4025	0.5	BE490267	2
353	Ta.5260.1.S1_at	0.405	0.5	BE637638	3
354	Ta.8639.1.S1_at	0.405	0.5	BM135311	5
355	Ta.22166.1.A1_x_at	0.4075	0.5	BG606998	7
356	TaAffx.98284.1.S1_at	0.416	0.5	BE471016	5
357	Ta.17596.1.S1_at	0.418333	0.5	BE490302	1
358	Ta.2201.1.S1_at	0.418333	0.5	BG274898	1
359	Ta.9972.1.S1_at	0.418333	0.5	BE444527	1
360	TaAffx.108066.1.S1_at	0.418333	0.5	BG313288	4
361	TaAffx.83597.1.S1_at	0.42	0.5	BE442810	5
362	TaAffx.62467.1.S1_at	0.4225	0.5	BF482577	3
363	TaAffx.70813.1.A1_at	0.4225	0.5	BG312778	6
364	TaAffx.7701.1.S1_at	0.4225	0.5	BE399489	3
365	Ta.10087.1.A1_at	0.425	0.5	BE499144	2
366	Ta.16834.1.S1_at	0.425	0.5	BF145484	2
367	Ta.21414.1.S1_at	0.425	0.5	BE471102	2
368	Ta.25386.1.S1_at	0.425	0.5	BF485217	2
369	Ta.26194.1.A1_at	0.425	0.5	BE444338	2
370	Ta.3394.1.A1_at	0.425	0.5	BF484929	2
371	Ta.4092.2.S1_x_at	0.425	0.5	BG607020	2
372	Ta.4092.3.S1_a_at	0.425	0.5	BE471201	2
373	Ta.4151.1.S1_at	0.425	0.5	BF483853	2
374	Ta.5420.1.S1_at	0.425	0.5	BE489517	2
375	Ta.5674.1.S1_at	0.425	0.5	BE444293	2
376	Ta.6770.1.S1_s_at	0.425	0.5	BF475007	2
377	Ta.7927.1.A1_at	0.425	0.5	BE488720	2
378	TaAffx.117290.1.S1_at	0.425	0.5	BE606728	6
379	TaAffx.46037.1.S1_at	0.425	0.5	BG275085	2
380	TaAffx.9250.2.S1_at	0.425	0.5	BF483147	2
381	Ta.13251.1.A1_at	0.426667	0.5	BE606988	5
382	Ta.11361.1.S1_at	0.4275	0.5	BE500327	2
383	Ta.11541.1.S1_at	0.4275	0.5	BF201804	2
384	Ta.13268.1.S1_at	0.4275	0.5	BG606625	2
385	Ta.238.1.S1_at	0.4275	0.5	BE497955	2
386	Ta.12389.1.A1_at	0.43	0.5	BF478825	2
387	Ta.13187.1.S1_at	0.43	0.5	BE638122	7
388	Ta.152.1.S1_at	0.43	0.5	BF292219	2
389	Ta.3053.1.S1_at	0.43	0.5	BE404886	2
390	Ta.3482.1.S1_at	0.43	0.5	BQ281141	2
391	Ta.5521.1.A1_at	0.43	0.5	BE637307	3
392	Ta.9486.1.S1_a_at	0.43	0.5	BE585826	2
393	TaAffx.122573.1.S1_at	0.43	0.5	BE499024	3
394	TaAffx.263.1.A1_at	0.43	0.5	BF293960	2
395	TaAffx.32029.1.S1_at	0.43	0.5	BF429227	2
396	Ta.1039.1.S1_at	0.43125	0.5	BE423472	3
397	Ta.25464.1.S1_at	0.4325	0.5	BE518358	1
398	Ta.10739.1.A1_at	0.435	0.5	BE590786	4
399	Ta.116.1.S1_at	0.435	0.5	BE406617	4
400	Ta.12499.1.S1_at	0.435	0.5	BE518042	4
401	Ta.13614.1.S1_s_at	0.435	0.5	BF485023	4
402	Ta.14324.1.S1_x_at	0.435	0.5	BE500317	4
403	Ta.19108.1.A1_at	0.435	0.5	BG312583	4
404	Ta.21364.1.S1_s_at	0.435	0.5	BE592047	4
405	Ta.3631.2.S1_at	0.435	0.5	BF473172	4
406	Ta.3667.2.A1_a_at	0.435	0.5	BE490177	4
407	Ta.4852.1.S1_at	0.435	0.5	BE497989	4
408	Ta.5410.1.S1_at	0.435	0.5	BG607575	4
409	Ta.7187.2.S1_at	0.435	0.5	BE496907	4
410	Ta.918.1.S1_at	0.435	0.5	BE442776	4
411	Ta.10748.1.S1_at	0.4375	0.5	BE590553	7
412	Ta.7813.1.S1_at	0.4375	0.5	BE471303	6
413	Ta.1165.1.A1_at	0.443333	0.5	BE490552	5
414	Ta.9117.1.A1_at	0.443333	0.5	BE405849	5
415	Ta.11438.1.S1_s_at	0.448333	0.5	BE500784	7
416	Ta.9178.1.S1_at	0.448333	0.5	BE445287	7
417	Ta.23261.2.A1_at	0.45	0.5	BF429193	3
418	Ta.26294.1.A1_at	0.45	0.5	BI479246	3
419	Ta.4004.1.S1_at	0.45	0.5	BE517894	3
420	TaAffx.110624.1.S1_at	0.45	0.5	BE499135	5
421	Ta.25854.1.S1_at	0.451667	0.5	BE443744	6
422	Ta.3526.1.S1_at	0.451667	0.5	BE490075	6
423	TaAffx.32413.1.S1_at	0.451667	0.5	BG274512	6
424	Ta.27987.1.S1_a_at	0.4525	0.5	BG262634	3
425	Ta.6356.2.S1_at	0.4525	0.5	BE425354	1
426	Ta.11581.1.S1_at	0.455	0.5	BF201407	7
427	Ta.14551.1.S1_at	0.455	0.5	BE590568	7
428	Ta.7800.1.A1_at	0.455	0.5	BE471258	2
429	Ta.8146.1.S1_at	0.455	0.5	BE444859	1
430	TaAffx.113958.1.S1_at	0.455	0.5	BG262332	7
431	Ta.2107.1.S1_s_at	0.46	0.5	BE403679	5
432	TaAffx.68593.2.S1_at	0.46	0.5	BE444201	5
433	Ta.28931.1.S1_at	0.461667	0.5	BE406368	5
434	TaAffx.108126.1.S1_at	0.461667	0.5	BG604740	5
435	TaAffx.18932.1.S1_at	0.461667	0.5	BF473658	5
436	Ta.8414.2.S1_at	0.463333	0.5	BM140413	2
437	Ta.9146.1.A1_at	0.463333	0.5	BE498252	2
438	Ta.9401.3.S1_x_at	0.463333	0.5	BE424061	2
439	TaAffx.99973.1.S1_at	0.463333	0.5	BE405208	3
440	Ta.18635.1.S1_at	0.465	0.5	BG274844	2
441	Ta.20676.1.S1_at	0.465	0.5	BF200779	4
442	Ta.22986.1.S1_x_at	0.465	0.5	BE438268	4
443	Ta.28827.1.S1_at	0.465	0.5	BF474097	4
444	TaAffx.33701.1.S1_at	0.465	0.5	BG607205	5
445	Ta.11401.3.S1_at	0.47	0.5	BE500582	5
446	Ta.5000.1.S1_a_at	0.47	0.5	BE606474	4
447	Ta.5610.1.S1_at	0.47	0.5	BE444731	4
448	Ta.7345.1.S1_at	0.47	0.5	BF292295	3
449	Ta.8585.1.S1_at	0.47	0.5	BM138636	4
450	Ta.18576.1.A1_at	0.473333	0.5	BF484176	5
451	Ta.5508.1.S1_at	0.475	0.5	BE442957	5
452	TaAffx.37474.1.S1_at	0.475	0.5	BF482744	5
453	Ta.12476.1.A1_at	0.476667	0.5	BG274300	7
454	Ta.8769.1.S1_at	0.476667	0.5	BE497514	7
455	Ta.10390.1.S1_at	0.48	0.5	BF483930	3
456	Ta.2772.1.S1_at	0.48	0.5	BG263637	3
457	Ta.4224.1.S1_at	0.48	0.5	BF482890	7
458	Ta.6822.1.S1_at	0.48	0.5	BE518338	7
459	Ta.8261.1.S1_a_at	0.48	0.5	BM134555	3
460	Ta.9183.1.S1_at	0.48	0.5	BE606960	3
461	TaAffx.12047.1.A1_at	0.48	0.5	BE496047	7
462	Ta.11731.1.S1_at	0.485	0.5	BF482287	7
463	Ta.11767.2.A1_a_at	0.485	0.5	BF482683	1
464	Ta.25977.1.A1_at	0.485	0.5	BF483549	7
465	Ta.2773.1.S1_at	0.485	0.5	BE422551	7
466	Ta.3162.1.S1_at	0.485	0.5	BE406932	7
467	Ta.7617.1.S1_at	0.485	0.5	BF429124	7
468	Ta.9276.1.S1_at	0.485	0.5	BE403441	7
469	TaAffx.12194.1.S1_at	0.485	0.5	BF292414	1
470	Ta.11120.1.S1_a_at	0.493333	0.5	BE488519	2
471	Ta.12119.1.S1_x_at	0.493333	0.5	BE592008	2
472	Ta.12410.2.S1_at	0.493333	0.5	BF145636	2
473	Ta.2197.1.S1_at	0.493333	0.5	BF201830	2
474	Ta.4140.1.A1_at	0.493333	0.5	BF483769	2
475	Ta.5462.1.S1_at	0.493333	0.5	BE426364	2
476	Ta.6018.1.S1_at	0.493333	0.5	BE591089	2
477	Ta.6227.1.S1_at	0.493333	0.5	BE403597	2
478	Ta.7261.1.S1_at	0.493333	0.5	BE500027	2
479	Ta.7648.1.A1_at	0.493333	0.5	BE399363	2
480	Ta.9072.1.S1_at	0.493333	0.5	BF475068	2
481	Ta.995.1.S1_at	0.493333	0.5	BE405044	2
482	TaAffx.123757.1.S1_at	0.493333	0.5	BE403803	2
483	TaAffx.38503.3.S1_at	0.493333	0.5	BE493852	2
484	Ta.10462.2.S1_at	0.495	0.5	BE398199	7
485	Ta.18528.2.S1_a_at	0.495	0.5	BG263922	7
486	Ta.4155.1.S1_x_at	0.495	0.5	BF484735	7
487	Ta.5090.1.S1_x_at	0.495	0.5	BF485465	5
488	Ta.6713.1.S1_at	0.495	0.5	BG606980	4
489	Ta.8207.1.S1_at	0.495	0.5	BM135384	6
490	TaAffx.12327.1.S1_s_at	0.495	0.5	BE406506	5
491	TaAffx.65225.2.S1_at	0.495	0.5	BE638082	7
492	Ta.22697.1.S1_at	0.496667	0.5	BE490430	1
493	Ta.3891.1.S1_at	0.496667	0.5	BE444562	5
494	Ta.4238.1.S1_at	0.496667	0.5	BG607463	1
495	Ta.4260.1.S1_at	0.496667	0.5	BE352628	1
496	Ta.8112.1.S1_at	0.496667	0.5	BE442691	1
497	Ta.7885.1.S1_at	0.4975	0.5	BE426763	3
498	Ta.11514.1.S1_at	0.5	0.5	BF201874	3
499	Ta.12345.1.A1_at	0.5	0.5	BF478393	6
500	Ta.12765.2.S1_at	0.5	0.5	BE499348	3
501	Ta.25474.1.S1_at	0.5	0.5	BE490651	3
502	Ta.2548.1.S1_at	0.5	0.5	BE445343	3
503	Ta.2679.1.S1_at	0.5	0.5	BE636979	3
504	Ta.26968.1.A1_at	0.5	0.5	BE591354	6
505	Ta.3567.1.S1_at	0.5	0.5	BE445603	6
506	Ta.3968.2.S1_at	0.5	0.5	BF292510	6
507	Ta.3998.1.S1_at	0.5	0.5	BF429355	6
508	Ta.4435.1.S1_at	0.5	0.5	BE426736	6
509	Ta.7426.1.S1_at	0.5	0.5	BG607861	3
510	TaAffx.131176.1.S1_at	0.5	0.5	BF482824	6
511	TaAffx.92872.1.S1_at	0.5	0.5	BG604766	3
512	Ta.25569.1.S1_at	0.5025	0.5	BE606193	7
513	Ta.8542.1.A1_at	0.5025	0.5	BM138522	7
514	TaAffx.54727.1.S1_at	0.5025	0.5	BF485401	7
515	Ta.27844.1.S1_s_at	0.515	0.5	BF293836	7
516	Ta.23827.2.S1_at	0.52	0.5	BE637883	1
517	Ta.25408.1.S1_at	0.52	0.5	BE403885	1
518	Ta.3420.1.S1_x_at	0.52	0.5	BE443312	7
519	Ta.7542.1.S1_at	0.52	0.5	BE423345	1
520	TaAffx.45961.1.S1_at	0.52	0.5	BG273980	7
521	TaAffx.8012.1.S1_at	0.52	0.5	BF478772	2
522	Ta.9047.2.S1_a_at	0.5225	0.5	BE406877	5
523	Ta.4698.1.S1_at	0.523333	0.5	BG606936	3
524	Ta.5231.1.S1_at	0.523333	0.5	BF200563	3
525	Ta.5282.1.S1_at	0.523333	0.5	BF291950	6
526	Ta.6441.2.S1_at	0.523333	0.5	BE489244	3
527	Ta.7476.1.S1_at	0.523333	0.5	BF474778	3
528	Ta.10754.1.S1_at	0.525	0.5	BE637436	2
529	Ta.1512.1.S1_x_at	0.525	0.5	BF201315	2
530	Ta.25629.1.S1_at	0.525	0.5	BE403553	1
531	Ta.26213.1.S1_at	0.525	0.5	BE445233	2
532	Ta.28340.1.S1_at	0.525	0.5	BF474569	1
533	Ta.9503.1.S1_x_at	0.525	0.5	BG607802	2
534	TaAffx.114298.1.S1_at	0.525	0.5	BF292071	1
535	Ta.2234.1.S1_at	0.526667	0.5	BG607805	2
536	Ta.12996.2.S1_at	0.5275	0.5	BE518142	2
537	Ta.2035.1.S1_at	0.5275	0.5	BG274887	2
538	Ta.22021.1.A1_at	0.5275	0.5	BG606668	2
539	Ta.28697.2.S1_a_at	0.5275	0.5	BE498533	2
540	Ta.4911.2.S1_at	0.5275	0.5	BE586070	2
541	Ta.522.1.S1_at	0.5275	0.5	BE604170	2
542	Ta.7412.1.S1_s_at	0.5275	0.5	BG604481	2
543	TaAffx.39762.1.A1_at	0.5275	0.5	BF485292	2
544	TaAffx.48658.1.S1_x_at	0.5275	0.5	BE399111	5
545	Ta.3214.1.S1_x_at	0.53	0.5	BE403827	2
546	Ta.13904.1.S1_a_at	0.531667	0.5	BE490610	6
547	Ta.9282.1.S1_at	0.5325	0.5	BE403863	2
548	Ta.490.1.A1_at	0.533333	0.5	BE591372	2
549	Ta.26215.1.S1_at	0.535	0.5	BE445505	7
550	Ta.28006.1.S1_s_at	0.535	0.5	BE445184	4
551	Ta.6445.1.S1_x_at	0.535	0.5	BE497745	7
552	Ta.7172.1.S1_a_at	0.535	0.5	BG263090	2
553	Ta.9515.1.S1_at	0.535	0.5	BG314105	1
554	TaAffx.128518.1.S1_at	0.535	0.5	BE604904	5
555	Ta.12140.1.S1_at	0.54	0.5	BG606853	7
556	Ta.26996.1.A1_at	0.54	0.5	BE499871	3
557	Ta.5178.2.S1_x_at	0.54	0.5	BM134597	6
558	Ta.8387.1.A1_at	0.54	0.5	BM138210	3
559	TaAffx.13785.1.S1_at	0.54	0.5	BE443049	3
560	Ta.11832.1.S1_at	0.546667	0.5	BF485434	7
561	Ta.19429.1.S1_a_at	0.546667	0.5	BE498662	7
562	Ta.30273.1.S1_at	0.546667	0.5	BE606217	7
563	Ta.5793.1.A1_a_at	0.546667	0.5	BG263628	7
564	Ta.7190.1.S1_at	0.546667	0.5	BE444314	7
565	Ta.7307.1.S1_at	0.546667	0.5	BE590931	7
566	TaAffx.29354.1.S1_at	0.546667	0.5	BM138439	7
567	Ta.10655.1.S1_at	0.5475	0.5	BF473511	1
568	Ta.4023.1.S1_at	0.5475	0.5	BE497610	1
569	Ta.6366.1.S1_at	0.5475	0.5	BF474634	1
570	Ta.7328.2.S1_at	0.5475	0.5	BG604807	1
571	Ta.819.1.A1_at	0.5475	0.5	BE399396	4
572	Ta.8489.1.S1_at	0.5475	0.5	BM134307	1
573	TaAffx.66699.1.S1_at	0.5475	0.5	BF202555	1
574	Ta.26074.1.S1_at	0.54875	0.5	BE442901	1
575	Ta.12649.1.S1_at	0.55	0.5	BF429038	7
576	Ta.26130.1.A1_at	0.55	0.5	BE445494	7
577	Ta.26454.1.A1_at	0.55	0.5	BQ281079	7
578	Ta.29445.1.S1_at	0.55	0.5	BE426489	7
579	Ta.30626.1.S1_x_at	0.55	0.5	BE497239	7
580	Ta.534.1.S1_a_at	0.55	0.5	BE605124	7
581	TaAffx.11973.1.S1_at	0.55	0.5	BE591501	1
582	TaAffx.12005.1.S1_x_at	0.55	0.5	BF484636	7
583	Ta.10250.3.S1_at	0.5525	0.5	BF483843	6
584	Ta.18286.1.S1_a_at	0.5525	0.5	BG605323	3
585	Ta.25533.1.S1_at	0.5525	0.5	BE488783	3
586	Ta.277.1.S1_at	0.555	0.5	BE444461	7
587	Ta.6907.1.S1_at	0.555	0.5	BE405496	3
588	Ta.22791.1.S1_at	0.558333	0.5	BE443332	1
589	Ta.25635.1.S1_at	0.558333	0.5	BE405594	1
590	Ta.30711.1.S1_x_at	0.558333	0.5	BE403158	1
591	Ta.8771.1.S1_at	0.558333	0.5	BE443068	1
592	Ta.9481.2.S1_x_at	0.558333	0.5	BE443722	1
593	TaAffx.65883.1.S1_at	0.558333	0.5	BF474819	1
594	Ta.11099.1.A1_at	0.56	0.5	BG275014	6
595	Ta.12283.1.A1_at	0.56	0.5	BF428782	2
596	Ta.23068.1.S1_at	0.56	0.5	BQ280508	2
597	Ta.2310.2.S1_x_at	0.56	0.5	BG263266	7
598	Ta.28281.1.S1_at	0.56	0.5	BE443936	7
599	Ta.28515.1.S1_s_at	0.56	0.5	BF293810	6
600	Ta.635.3.S1_a_at	0.56	0.5	BF484759	7
601	Ta.6643.1.S1_at	0.56	0.5	BG607424	3
602	Ta.7292.1.S1_at	0.56	0.5	BE403360	7
603	Ta.8700.1.S1_at	0.56	0.5	BE497566	3
604	Ta.1906.1.S1_at	0.5625	0.5	BE497622	2
605	TaAffx.2243.1.S1_at	0.5625	0.5	BF473679	2
606	TaAffx.14510.1.S1_at	0.565	0.5	BF428607	3
607	Ta.26162.1.A1_at	0.5675	0.5	BE442638	3
608	Ta.12347.2.S1_a_at	0.568333	0.5	BF478406	3
609	Ta.12433.1.A1_at	0.568333	0.5	BG313152	3
610	Ta.28202.1.S1_x_at	0.568333	0.5	BE442943	3
611	Ta.8323.1.A1_at	0.568333	0.5	BM140325	3
612	Ta.9643.2.S1_x_at	0.568333	0.5	BE443770	3
613	TaAffx.84207.1.S1_at	0.568333	0.5	BM134303	3
614	Ta.24098.1.S1_at	0.57	0.5	BE424200	3
615	Ta.542.1.S1_at	0.57	0.5	BE399939	5
616	Ta.967.1.A1_at	0.57	0.5	BQ280515	3
617	Ta.9760.1.A1_at	0.57	0.5	BE497784	3
618	TaAffx.101059.1.S1_at	0.57	0.5	BE490744	3
619	Ta.7573.1.S1_at	0.573333	0.5	BF483637	5
620	Ta.1738.1.S1_at	0.575	0.5	BE444377	5
621	Ta.9793.1.A1_at	0.575	0.5	BE438296	5
622	TaAffx.114767.1.S1_at	0.575	0.5	BG262440	5
623	TaAffx.708.2.S1_at	0.575	0.5	BG314062	5
624	Ta.23173.1.S1_at	0.5775	0.5	BF291338	7
625	Ta.435.1.S1_at	0.5775	0.5	BF478808	6
626	TaAffx.90179.2.S1_at	0.5775	0.5	BE423185	2
627	Ta.22984.3.S1_at	0.578333	0.5	BE423370	2
628	Ta.11269.1.S1_at	0.58	0.5	BE498853	1
629	Ta.23072.1.S1_at	0.58	0.5	BF483027	1
630	Ta.24234.1.A1_at	0.58	0.5	BG263551	1
631	Ta.24738.1.S1_x_at	0.58	0.5	BE606901	1
632	Ta.427.1.S1_at	0.58	0.5	BF478444	1
633	Ta.5125.3.S1_at	0.58	0.5	BE489107	1
634	Ta.572.1.S1_at	0.58	0.5	BE488912	1
635	Ta.8220.2.S1_at	0.58	0.5	BM137368	1
636	Ta.11839.1.S1_x_at	0.581667	0.5	BF485490	2
637	Ta.2829.1.S1_at	0.581667	0.5	BE424976	7
638	Ta.25825.1.A1_at	0.5825	0.5	BE591959	3
639	Ta.13390.1.S1_at	0.583333	0.5	BI480494	1
640	Ta.20769.1.S1_x_at	0.585	0.5	BE445113	1
641	Ta.25044.1.S1_at	0.5875	0.5	BE490766	3
642	Ta.3624.1.S1_a_at	0.588333	0.5	BF478837	2
643	Ta.10307.1.A1_at	0.58875	0.5	BF473320	4
644	Ta.11753.1.S1_at	0.59	0.5	BF482641	5
645	Ta.26019.1.S1_at	0.59	0.5	BF483092	1
646	Ta.7824.1.S1_at	0.59	0.5	BE425879	1
647	TaAffx.121444.1.S1_x_at	0.59	0.5	BE471022	1
648	Ta.11202.1.S1_at	0.5925	0.5	BE497828	6
649	Ta.14504.1.S1_at	0.593333	0.5	BE494426	5
650	Ta.16149.1.A1_x_at	0.593333	0.5	BE426298	3
651	Ta.1315.1.S1_at	0.5975	0.5	BE422514	6
652	Ta.10258.1.A1_at	0.6	0.5	BE498794	5
653	Ta.26925.2.S1_a_at	0.6	0.5	BE446754	3
654	Ta.3876.1.A1_at	0.6	0.5	BF478742	3
655	Ta.8093.1.S1_at	0.6	0.5	BE490662	3
656	Ta.9132.1.A1_at	0.6	0.5	BF428960	3
657	TaAffx.11641.2.S1_at	0.6	0.5	BF201866	4
658	Ta.11414.1.S1_at	0.601667	0.7	BE500611	6
659	Ta.122.1.S1_x_at	0.601667	0.7	BG274398	6
660	Ta.14214.1.A1_s_at	0.601667	0.7	BE442908	6
661	Ta.2300.1.S1_a_at	0.601667	0.7	BE500453	6
662	Ta.3584.1.S1_at	0.601667	0.7	BM140440	6
663	TaAffx.128585.4.S1_x_at	0.603333	0.7	BG313229	5
664	Ta.13919.1.A1_at	0.605	0.7	BF202632	5
665	Ta.1805.2.S1_a_at	0.605	0.7	BF484731	5
666	Ta.23482.1.A1_at	0.605	0.7	BE404894	5
667	TaAffx.6837.3.S1_at	0.605	0.7	BG274627	4
668	Ta.7841.1.S1_a_at	0.606667	0.7	BE426062	1
669	Ta.29531.2.S1_x_at	0.608333	0.7	BE426819	6
670	Ta.5613.2.S1_at	0.61	0.7	BE637255	4
671	Ta.9130.2.S1_s_at	0.61	0.7	BE494575	4
672	Ta.597.1.S1_at	0.6125	0.7	BE489514	7
673	TaAffx.16336.1.A1_at	0.613333	0.7	BE498044	7
674	Ta.11477.1.A1_at	0.62	0.7	BE637728	6
675	Ta.2079.1.S1_at	0.62	0.7	BE404724	7
676	TaAffx.128645.1.S1_at	0.621667	0.7	BG607965	1
677	Ta.10189.2.S1_at	0.623333	0.7	BF484031	1
678	TaAffx.121677.1.S1_at	0.623333	0.7	BF483922	1
679	Ta.11926.1.S1_at	0.625	0.7	BF484412	2
680	Ta.1365.1.S1_at	0.625	0.7	BE426195	2
681	Ta.2278.2.S1_at	0.625	0.7	BF428678	2
682	Ta.251.1.S1_at	0.625	0.7	BF478610	2
683	Ta.25834.1.A1_at	0.625	0.7	BE418533	2
684	Ta.26072.1.A1_at	0.625	0.7	BE442712	2
685	Ta.30515.1.S1_at	0.625	0.7	BE399858	2
686	Ta.4935.2.S1_at	0.625	0.7	BE494540	2
687	Ta.5022.2.S1_x_at	0.625	0.7	BE406590	6
688	Ta.706.1.S1_s_at	0.625	0.7	BF291587	2
689	Ta.8225.1.S1_at	0.625	0.7	BE518213	2
690	TaAffx.108195.1.S1_at	0.625	0.7	BF484140	2
691	TaAffx.131308.1.S1_x_at	0.625	0.7	BG262956	2
692	TaAffx.30013.1.S1_at	0.625	0.7	BE498065	2
693	Ta.26179.1.S1_at	0.6275	0.7	BE444446	7
694	Ta.28042.1.S1_at	0.6275	0.7	BE443321	7
695	Ta.25285.1.A1_at	0.63	0.7	BF473832	7
696	Ta.28358.1.S1_at	0.6325	0.7	BF293181	7
697	TaAffx.4219.1.S1_at	0.6325	0.7	BE425030	7
698	Ta.10850.1.S1_at	0.635	0.7	BF473144	7
699	Ta.11200.1.S1_at	0.635	0.7	BE497843	7
700	Ta.12523.1.A1_at	0.635	0.7	BE518303	4
701	Ta.14590.1.S1_at	0.635	0.7	BF200891	7
702	Ta.19591.1.A1_at	0.635	0.7	BE398187	5
703	Ta.20650.2.S1_a_at	0.635	0.7	BG312734	4
704	Ta.26187.1.A1_a_at	0.635	0.7	BF292280	4
705	Ta.30560.1.S1_at	0.635	0.7	BE405399	7
706	Ta.577.1.A1_at	0.635	0.7	BE489165	4
707	Ta.7377.1.S1_at	0.635	0.7	BF474249	7
708	Ta.7954.1.S1_at	0.635	0.7	BE489395	7
709	TaAffx.9387.1.S1_at	0.635	0.7	BQ281133	4
710	Ta.3003.3.A1_at	0.6375	0.7	BF201071	6
711	Ta.4192.1.S1_at	0.638333	0.7	BE423057	6
712	Ta.26114.1.A1_at	0.64	0.7	BE443822	2
713	Ta.4739.1.S1_at	0.64	0.7	BG607608	2
714	Ta.7673.1.S1_at	0.64	0.7	BE446248	2
715	Ta.12705.1.S1_at	0.6425	0.7	BG274942	1
716	Ta.3519.1.S1_at	0.6425	0.7	BE444122	3
717	Ta.5562.1.A1_at	0.6425	0.7	BE444879	1
718	TaAffx.122855.1.S1_at	0.6425	0.7	BE446086	1
719	Ta.18748.2.S1_at	0.643333	0.7	BE638105	2
720	Ta.1757.1.S1_at	0.645	0.7	BE444751	1
721	Ta.8171.1.A1_at	0.645	0.7	BE445898	1
722	Ta.8726.1.S1_s_at	0.645	0.7	BE496916	1
723	Ta.10048.3.S1_at	0.65	0.7	BE500213	5
724	Ta.10597.1.S1_at	0.65	0.7	BE518282	5
725	Ta.11679.1.S1_x_at	0.65	0.7	BF485180	6
726	Ta.3096.1.S1_at	0.65	0.7	BE446087	3
727	Ta.5378.1.S1_at	0.65	0.7	BE443937	5
728	Ta.7416.1.A1_at	0.65	0.7	BE517701	5
729	Ta.8119.1.S1_at	0.65	0.7	BE443178	5
730	TaAffx.121482.1.S1_at	0.65	0.7	BG263754	3
731	Ta.11091.1.S1_at	0.651667	0.7	BG274953	6
732	Ta.12800.1.A1_s_at	0.651667	0.7	BE517780	3
733	Ta.26919.2.S1_a_at	0.651667	0.7	BE443288	3
734	Ta.10933.1.S1_at	0.6525	0.7	BF473115	2
735	Ta.1707.1.S1_at	0.6525	0.7	BE406534	2
736	Ta.7627.1.S1_at	0.6525	0.7	BE442981	2
737	Ta.9052.1.S1_at	0.6525	0.7	BE405285	2
738	TaAffx.128740.1.S1_x_at	0.6525	0.7	BE424589	7
739	Ta.2009.1.S1_at	0.655	0.7	BE405790	2
740	Ta.25294.1.S1_at	0.655	0.7	BE591757	1
741	Ta.9240.1.S1_x_at	0.655	0.7	BE500433	1
742	TaAffx.122944.1.S1_at	0.655	0.7	BE443508	2
743	Ta.12265.2.S1_at	0.656667	0.7	BF429156	7
744	Ta.12738.1.S1_at	0.656667	0.7	BE591273	7
745	Ta.7977.1.S1_at	0.656667	0.7	BE490023	7
746	Ta.26184.1.S1_at	0.6575	0.7	BE442994	1
747	Ta.18981.1.S1_at	0.658333	0.7	BF485349	1
748	Ta.12575.1.A1_at	0.66	0.7	BE403667	1
749	Ta.23348.2.S1_at	0.66	0.7	BE445424	5
750	Ta.7783.1.S1_at	0.66	0.7	BE471127	1
751	TaAffx.9372.2.A1_at	0.663333	0.7	BG607141	3
752	Ta.12700.1.S1_at	0.665	0.7	BF429033	1
753	Ta.14438.1.S1_at	0.665	0.7	BF474591	1
754	Ta.8872.1.S1_at	0.665	0.7	BE403250	1
755	Ta.9218.1.A1_at	0.665	0.7	BF202675	1
756	Ta.1052.1.S1_x_at	0.666667	0.7	BE426214	6
757	Ta.10525.1.A1_at	0.666667	0.7	BE605112	2
758	Ta.14157.1.S1_at	0.666667	0.7	BE423738	2
759	Ta.197.1.S1_at	0.666667	0.7	BE442610	6
760	Ta.24508.1.S1_x_at	0.666667	0.7	BE403577	6
761	Ta.26921.1.S1_a_at	0.666667	0.7	BE444851	2
762	Ta.30565.1.A1_x_at	0.666667	0.7	BE443833	2
763	Ta.8014.1.S1_x_at	0.666667	0.7	BE489890	4
764	Ta.8829.1.S1_at	0.666667	0.7	BE403818	6
765	Ta.9411.2.S1_x_at	0.666667	0.7	BE443342	6
766	TaAffx.110653.1.S1_at	0.666667	0.7	BF292117	6
767	TaAffx.88666.1.S1_at	0.666667	0.7	BM134387	2
768	Ta.1848.1.S1_s_at	0.67	0.7	BE518401	5
769	Ta.29833.1.S1_at	0.67	0.7	BG607666	1
770	Ta.3010.1.A1_at	0.67	0.7	BE497093	5
771	TaAffx.74482.1.S1_at	0.67	0.7	BG607697	5
772	Ta.9316.1.S1_x_at	0.6725	0.7	BE426348	5
773	Ta.14115.2.S1_at	0.673333	0.7	BE399629	1
774	Ta.16124.1.S1_at	0.673333	0.7	BF484494	1
775	Ta.12102.1.S1_a_at	0.675	0.7	BF200742	1
776	Ta.13238.1.A1_at	0.675	0.7	BE497829	5
777	Ta.25837.1.S1_at	0.675	0.7	BE517681	3
778	Ta.25897.1.A1_at	0.675	0.7	BE500350	3
779	Ta.26271.1.A1_at	0.675	0.7	BI479073	5
780	Ta.27307.1.S1_at	0.675	0.7	BE399103	3
781	Ta.4751.3.S1_at	0.675	0.7	BF474968	5
782	Ta.592.1.S1_at	0.675	0.7	BF478958	6
783	Ta.7467.2.S1_x_at	0.675	0.7	BG314172	3
784	Ta.9083.1.S1_at	0.675	0.7	BF203070	3
785	TaAffx.12278.1.A1_at	0.675	0.7	BF475065	3
786	TaAffx.734.1.S1_x_at	0.675	0.7	BG607315	5
787	TaAffx.91688.1.A1_at	0.675	0.7	BG275042	6
788	Ta.26449.1.S1_at	0.6775	0.7	BQ281016	2
789	Ta.2702.1.S1_at	0.6775	0.7	BE403647	3
790	Ta.7457.1.S1_at	0.6775	0.7	BE518436	7
791	Ta.872.1.S1_at	0.6775	0.7	BF478499	3
792	Ta.4965.1.S1_x_at	0.68	0.7	BE424654	7
793	Ta.10703.1.S1_a_at	0.681	0.7	BF474379	7
794	Ta.27505.1.S1_x_at	0.6825	0.7	BE591142	4
795	Ta.6608.2.S1_a_at	0.6825	0.7	BE518014	4
796	Ta.13883.1.S1_at	0.686667	0.7	BE426701	1
797	Ta.6499.1.S1_a_at	0.686667	0.7	BF293402	6
798	Ta.1136.1.S1_at	0.6875	0.7	BE489606	7
799	Ta.13591.1.A1_at	0.6875	0.7	BE499436	7
800	Ta.17298.1.S1_at	0.6875	0.7	BF473739	7
801	Ta.25546.1.A1_at	0.6875	0.7	BF484399	2
802	Ta.26890.1.S1_at	0.6875	0.7	BE517705	6
803	Ta.2705.1.S1_at	0.6875	0.7	BE399570	7
804	Ta.6485.1.S1_at	0.6875	0.7	BF483620	2
805	Ta.9243.1.S1_at	0.6875	0.7	BG605383	2
806	TaAffx.56981.1.S1_at	0.6875	0.7	BF292706	2
807	Ta.26255.1.S1_at	0.688333	0.7	BF146198	3
808	Ta.10774.2.A1_at	0.69	0.7	BG262212	4
809	Ta.1891.1.S1_at	0.69	0.7	BE446553	4
810	Ta.23414.1.S1_x_at	0.69	0.7	BE490685	4
811	TaAffx.296.1.S1_at	0.6925	0.7	BF293200	1
812	Ta.1703.1.A1_at	0.695	0.7	BF429081	2
813	Ta.23735.1.S1_at	0.695	0.7	BE517622	2
814	Ta.10180.1.A1_at	0.696667	0.7	BE517805	1
815	Ta.22936.1.S1_s_at	0.696667	0.7	BG607105	1
816	Ta.28431.1.A1_at	0.696667	0.7	BF200923	1
817	Ta.28698.1.S1_at	0.696667	0.7	BE470696	1
818	Ta.5634.1.S1_at	0.696667	0.7	BF474139	1
819	Ta.6627.1.S1_at	0.696667	0.7	BE495150	1
820	Ta.8515.1.A1_at	0.696667	0.7	BM134438	1
821	Ta.9887.1.S1_x_at	0.696667	0.7	BG313767	1
822	TaAffx.10980.1.S1_at	0.696667	0.7	BE423963	1
823	TaAffx.2799.1.S1_at	0.696667	0.7	BF474455	1
824	TaAffx.611.1.S1_at	0.696667	0.7	BG314157	1
825	TaAffx.82151.1.S1_at	0.696667	0.7	BF473313	1
826	TaAffx.93532.1.S1_at	0.696667	0.7	BM138654	1
827	Ta.11192.1.A1_at	0.7	0.7	BE497897	6
828	Ta.12367.1.S1_at	0.7	0.7	BF478558	6
829	Ta.12647.1.S1_at	0.7	0.7	BF293405	6
830	Ta.28273.1.S1_x_at	0.7	0.7	BI479122	5
831	Ta.3509.1.S1_at	0.7	0.7	BE424097	6
832	Ta.4099.1.S1_x_at	0.7	0.7	BE636872	6
833	Ta.4358.2.S1_at	0.7	0.7	BG274303	3
834	Ta.7929.1.S1_at	0.7	0.7	BE488792	5
835	Ta.8518.1.S1_at	0.7	0.7	BM134446	6
836	TaAffx.121937.1.S1_at	0.7	0.7	BF203136	5
837	TaAffx.53771.1.S1_at	0.7	0.7	BM140591	5
838	TaAffx.64370.1.S1_at	0.7	0.7	BG262714	6
839	Ta.562.1.S1_at	0.7025	0.7	BE637738	6
840	Ta.1101.1.S1_x_at	0.705	0.7	BF483154	1
841	Ta.11930.1.S1_at	0.705	0.7	BF484496	1
842	Ta.12375.2.S1_at	0.705	0.7	BF478718	1
843	Ta.13642.2.S1_at	0.705	0.7	BE604750	7
844	Ta.14435.1.S1_at	0.705	0.7	BE604051	1
845	Ta.21492.1.S1_x_at	0.705	0.7	BE500761	1
846	Ta.26055.1.A1_at	0.705	0.7	BE425821	7
847	Ta.28375.1.S1_at	0.705	0.7	BE488341	7
848	Ta.28880.1.S1_x_at	0.705	0.7	BM134576	1
849	Ta.29568.1.S1_s_at	0.705	0.7	BF475149	1
850	Ta.30787.1.S1_at	0.705	0.7	BF478387	1
851	Ta.3173.2.S1_a_at	0.705	0.7	BG604540	1
852	Ta.4433.1.S1_at	0.705	0.7	BF484941	1
853	Ta.493.1.A1_at	0.705	0.7	BE591459	1
854	Ta.6651.1.S1_at	0.705	0.7	BF291392	7
855	Ta.9270.1.S1_at	0.705	0.7	BE426488	1
856	TaAffx.128724.1.S1_at	0.705	0.7	BM137996	1
857	TaAffx.262.1.A1_at	0.705	0.7	BF294016	1
858	TaAffx.70541.1.S1_at	0.705	0.7	BE494435	1
859	Ta.23287.1.S1_at	0.71	0.7	BM140505	7
860	Ta.30522.1.S1_at	0.71	0.7	BE497595	5
861	Ta.3989.1.S1_at	0.71	0.7	BF475082	7
862	Ta.6124.1.S1_at	0.71	0.7	BM138382	6
863	Ta.6149.1.S1_at	0.71	0.7	BE405224	6
864	Ta.13997.1.S1_at	0.711667	0.7	BG604593	1
865	Ta.14420.1.S1_at	0.711667	0.7	BF483643	6
866	Ta.4061.1.S1_at	0.711667	0.7	BF483871	5
867	Ta.545.1.S1_x_at	0.711667	0.7	BE490226	6
868	Ta.6422.1.S1_at	0.711667	0.7	BE399146	6
869	Ta.11417.1.A1_at	0.7125	0.7	BE500596	5
870	Ta.6038.2.S1_at	0.7125	0.7	BF484835	5
871	Ta.9155.1.S1_x_at	0.7125	0.7	BE498767	6
872	TaAffx.41184.1.S1_at	0.7125	0.7	BE489069	6
873	Ta.26199.1.S1_at	0.715	0.7	BE444125	7
874	Ta.6118.1.A1_at	0.715	0.7	BF473826	7
875	TaAffx.24287.1.S1_at	0.715	0.7	BE423399	7
876	TaAffx.80224.1.S1_s_at	0.715	0.7	BF482530	7
877	Ta.28795.1.S1_at	0.716667	0.7	BE499166	5
878	Ta.8717.3.S1_at	0.716667	0.7	BE496976	5
879	Ta.21092.1.S1_at	0.7175	0.7	BE443232	4
880	Ta.4413.2.S1_a_at	0.7175	0.7	BF472982	4
881	Ta.8531.1.A1_at	0.7175	0.7	BM138366	4
882	Ta.12409.1.A1_at	0.718333	0.7	BF478940	7
883	Ta.25255.1.S1_s_at	0.718333	0.7	BF484707	7
884	Ta.13048.1.A1_at	0.72	0.7	BQ282752	7
885	Ta.7087.1.S1_s_at	0.72	0.7	BE443746	7
886	Ta.10215.1.S1_at	0.725	0.7	BE406607	3
887	Ta.16248.1.S1_at	0.725	0.7	BE499659	5
888	Ta.26104.1.A1_at	0.725	0.7	BE444148	3
889	Ta.27781.1.S1_at	0.725	0.7	BE407082	3
890	Ta.2912.1.S1_at	0.725	0.7	BF483494	3
891	Ta.4086.1.S1_at	0.725	0.7	BE426331	3
892	Ta.4632.1.S1_at	0.725	0.7	BE490164	3
893	Ta.5519.1.S1_x_at	0.725	0.7	BG314551	3
894	Ta.6039.1.S1_at	0.725	0.7	BE443929	6
895	Ta.6900.1.S1_at	0.725	0.7	BE517719	3
896	Ta.7547.1.A1_at	0.725	0.7	BE446135	3
897	Ta.7557.1.S1_at	0.725	0.7	BE591013	3
898	Ta.8861.1.A1_at	0.725	0.7	BE406675	6
899	Ta.8999.1.A1_at	0.725	0.7	BE403509	3
900	Ta.9110.1.S1_at	0.725	0.7	BE488319	6
901	TaAffx.112459.1.S1_at	0.725	0.7	BG274485	3
902	TaAffx.129827.1.S1_at	0.725	0.7	BE498786	3
903	TaAffx.63068.2.S1_at	0.725	0.7	BE470921	3
904	Ta.1688.1.S1_at	0.726667	0.7	BE405850	7
905	Ta.26920.1.A1_at	0.726667	0.7	BE445560	7
906	Ta.4866.1.S1_at	0.726667	0.7	BE605205	7
907	Ta.4917.1.S1_at	0.726667	0.7	BE499248	7
908	Ta.8070.1.S1_a_at	0.726667	0.7	BE490395	7
909	Ta.9317.1.A1_at	0.726667	0.7	BE405059	7
910	Ta.9595.1.A1_at	0.726667	0.7	BF201777	7
911	TaAffx.38491.1.S1_at	0.726667	0.7	BE494425	7
912	TaAffx.53872.1.S1_at	0.726667	0.7	BE495325	7
913	Ta.22826.1.S1_s_at	0.728333	0.7	BF293576	1
914	Ta.2928.1.S1_at	0.728333	0.7	BE500570	1
915	Ta.983.1.S1_at	0.731667	0.7	BE445641	6
916	Ta.13226.1.S1_at	0.733333	0.7	BF484813	5
917	Ta.6919.1.S1_at	0.733333	0.7	BF473924	5
918	Ta.11162.1.S1_at	0.735	0.7	BE498332	2
919	Ta.25855.2.A1_a_at	0.735	0.7	BF474157	2
920	Ta.30750.1.S1_at	0.735	0.7	BF292678	2
921	Ta.3175.2.S1_a_at	0.735	0.7	BE445278	2
922	Ta.6860.1.S1_at	0.735	0.7	BF483364	2
923	Ta.7102.3.S1_at	0.735	0.7	BF474943	2
924	Ta.7611.1.A1_at	0.735	0.7	BE499114	2
925	Ta.8262.1.S1_at	0.735	0.7	BM136902	2
926	Ta.9224.1.S1_at	0.735	0.7	BG262556	2
927	Ta.7809.1.A1_at	0.7375	0.7	BE471283	1
928	Ta.11822.1.S1_at	0.738333	0.7	BF485327	1
929	Ta.10659.1.A1_at	0.74	0.7	BF200911	7
930	Ta.10950.1.S1_at	0.74	0.7	BG262694	7
931	Ta.27101.7.S1_x_at	0.74	0.7	BE517844	7
932	TaAffx.68346.1.S1_at	0.74	0.7	BE444597	7
933	TaAffx.78762.1.S1_at	0.74	0.7	BF292193	7
934	Ta.483.1.S1_at	0.7425	0.7	BE591178	5
935	Ta.16504.1.S1_at	0.745	0.7	BE446522	4
936	Ta.27135.1.S1_at	0.745	0.7	BE425830	4
937	Ta.7769.1.A1_at	0.745	0.7	BE637958	4
938	Ta.4636.1.S1_a_at	0.7475	0.7	BE422939	6
939	TaAffx.68652.1.S1_at	0.7475	0.7	BE637911	6
940	Ta.11681.1.A1_at	0.748333	0.7	BE444392	3
941	Ta.1854.1.A1_x_at	0.748333	0.7	BE518279	3
942	Ta.22934.1.S1_at	0.748333	0.7	BE517836	3
943	Ta.25283.1.A1_at	0.748333	0.7	BF473801	3
944	Ta.2615.1.S1_x_at	0.748333	0.7	BE443193	3
945	Ta.6841.1.A1_at	0.748333	0.7	BE500348	3
946	Ta.8524.1.S1_at	0.748333	0.7	BM134465	3
947	TaAffx.14288.1.S1_at	0.748333	0.7	BE442624	3
948	TaAffx.90515.1.S1_s_at	0.748333	0.7	BF145691	3
949	Ta.10835.1.A1_at	0.75	0.7	BE606998	1
950	Ta.11082.1.S1_x_at	0.75	0.7	BG274848	1
951	Ta.11644.1.S1_a_at	0.75	0.7	BF202757	5
952	Ta.12293.1.S1_at	0.75	0.7	BF429003	2
953	Ta.1632.1.S1_s_at	0.75	0.7	BG607204	2
954	Ta.18376.1.A1_a_at	0.75	0.7	BE496017	3
955	Ta.19416.1.S1_at	0.75	0.7	BE398279	3
956	Ta.20408.2.S1_at	0.75	0.7	BG606671	2
957	Ta.23243.1.S1_a_at	0.75	0.7	BI479158	1
958	Ta.26303.2.S1_s_at	0.75	0.7	BF473291	1
959	Ta.6223.1.S1_at	0.75	0.7	BG606332	3
960	Ta.7825.1.S1_s_at	0.75	0.7	BE425889	1
961	Ta.8185.1.A1_at	0.75	0.7	BE445693	2
962	Ta.937.1.A1_at	0.75	0.7	BE403403	1
963	Ta.9713.1.S1_at	0.75	0.7	BE398500	5
964	Ta.9946.2.S1_at	0.75	0.7	BG606148	1
965	TaAffx.130361.1.S1_at	0.75	0.7	BG274414	2
966	TaAffx.56853.2.S1_at	0.75	0.7	BG606868	1
967	TaAffx.64088.1.S1_at	0.75	0.7	BG314374	1
968	Ta.26239.1.A1_at	0.751667	0.7	BE446503	7
969	Ta.28647.1.S1_at	0.7525	0.7	BG263898	4
970	Ta.9891.1.S1_x_at	0.753333	0.7	BG313769	1
971	Ta.10503.1.S1_x_at	0.755	0.7	BE498254	2
972	Ta.14116.1.S1_at	0.755	0.7	BE499478	2
973	Ta.15778.1.S1_at	0.755	0.7	BE497494	2
974	Ta.17682.1.A1_at	0.755	0.7	BE426431	2
975	Ta.1823.1.A1_at	0.755	0.7	BE443026	2
976	Ta.2177.1.S1_at	0.755	0.7	BQ283386	5
977	Ta.24606.1.S1_s_at	0.755	0.7	BM138228	2
978	Ta.25382.1.S1_at	0.755	0.7	BE444131	1
979	Ta.2606.1.S1_at	0.755	0.7	BE426279	1
980	Ta.4269.1.A1_at	0.755	0.7	BF202468	2
981	Ta.4269.3.S1_at	0.755	0.7	BE500206	2
982	Ta.4841.1.S1_at	0.755	0.7	BG607203	2
983	Ta.6443.2.S1_at	0.755	0.7	BE444297	2
984	Ta.9542.1.S1_x_at	0.755	0.7	BE606438	2
985	Ta.9810.1.S1_at	0.755	0.7	BE422984	1
986	Ta.15800.1.S1_at	0.7575	0.7	BE591275	5
987	Ta.9244.1.S1_x_at	0.7575	0.7	BE424179	2
988	Ta.10633.1.S1_at	0.76	0.7	BE606262	1
989	Ta.3604.1.S1_at	0.76	0.7	BE445134	1
990	Ta.5457.1.S1_at	0.76	0.7	BE517910	1
991	Ta.9397.1.S1_at	0.76	0.7	BF474777	5
992	TaAffx.105671.1.S1_at	0.76	0.7	BE443020	1
993	TaAffx.117028.1.S1_s_at	0.76	0.7	BE406562	1
994	TaAffx.48854.1.A1_at	0.76	0.7	BF145493	5
995	TaAffx.76289.1.S1_at	0.76	0.7	BE498953	1
996	Ta.13551.1.S1_a_at	0.7625	0.7	BE403657	6
997	Ta.14126.1.S1_at	0.765	0.7	BE422605	7
998	Ta.11757.1.S1_at	0.766667	0.7	BF482648	7
999	Ta.21547.1.S1_at	0.77	0.7	BE498730	2
1000	Ta.7326.1.S1_at	0.77	0.7	BE444130	1
1001	TaAffx.130164.1.S1_x_at	0.77	0.7	BE398537	6
1002	TaAffx.11975.1.A1_at	0.7725	0.7	BE495393	7
1003	Ta.27424.1.S1_at	0.773333	0.7	BF429369	6
1004	Ta.11481.1.A1_at	0.775	0.7	BE637891	6
1005	Ta.20518.2.S1_at	0.775	0.7	BE590667	5
1006	Ta.2981.2.S1_at	0.775	0.7	BG263762	5
1007	Ta.4701.1.S1_at	0.775	0.7	BG313949	3
1008	Ta.9660.1.S1_at	0.775	0.7	BF292434	3
1009	TaAffx.81871.1.S1_at	0.775	0.7	BE497804	3
1010	Ta.11688.1.S1_at	0.776667	0.7	BF485285	5
1011	Ta.7832.1.S1_at	0.776667	0.7	BE425968	5
1012	Ta.9352.1.S1_at	0.776667	0.7	BF483771	5
1013	Ta.29444.1.S1_x_at	0.7775	0.7	BF292161	5
1014	Ta.30653.1.A1_at	0.7775	0.7	BF483313	5
1015	Ta.8955.1.S1_at	0.7775	0.7	BE407078	2
1016	TaAffx.120936.1.S1_at	0.7775	0.7	BG608352	5
1017	Ta.25903.1.A1_at	0.78	0.7	BE591000	4
1018	Ta.4103.1.A1_at	0.78	0.7	BE498331	4
1019	Ta.23381.1.S1_at	0.7825	0.7	BF291990	6
1020	Ta.29608.1.S1_at	0.7825	0.7	BE442631	4
1021	Ta.4795.1.A1_at	0.7825	0.7	BQ294590	4
1022	TaAffx.118619.1.S1_at	0.7825	0.7	BF293199	4
1023	Ta.10648.1.S1_x_at	0.783333	0.7	BF200870	6
1024	Ta.2538.2.S1_at	0.783333	0.7	BE490365	6
1025	Ta.5085.1.S1_at	0.783333	0.7	BG606719	6
1026	Ta.614.2.S1_at	0.786667	0.7	BE490200	6
1027	TaAffx.113132.1.S1_at	0.786667	0.7	BE490152	6
1028	TaAffx.121834.1.S1_at	0.786667	0.7	BE442875	3
1029	Ta.2760.1.S1_at	0.7875	0.7	BE403631	1
1030	Ta.299.2.A1_at	0.7875	0.7	BF473851	2
1031	Ta.12065.1.S1_at	0.79	0.7	BE604043	7
1032	Ta.10874.1.S1_at	0.795	0.7	BF473859	2
1033	Ta.1767.1.A1_at	0.795	0.7	BE444834	7
1034	Ta.6686.1.S1_at	0.795	0.7	BF202610	3
1035	Ta.1625.1.S1_at	0.796667	0.7	BE443202	3
1036	Ta.2067.1.S1_at	0.796667	0.7	BE425222	3
1037	Ta.2491.1.S1_at	0.796667	0.7	BE497169	3
1038	Ta.3607.1.S1_at	0.796667	0.7	BF293537	3
1039	Ta.5499.1.S1_at	0.796667	0.7	BE637769	3
1040	Ta.2022.2.S1_at	0.8	0.7	BE490704	6
1041	Ta.21664.1.S1_at	0.8	0.7	BF474165	4
1042	Ta.4914.1.S1_at	0.8	0.7	BE426500	1
1043	Ta.7691.1.S1_at	0.8	0.7	BF483091	6
1044	TaAffx.105747.1.S1_at	0.8	0.7	BF201480	1
1045	Ta.28570.1.A1_at	0.8025	0.9	BE497845	7
1046	Ta.8499.1.A1_at	0.8025	0.9	BM134363	7
1047	Ta.26746.1.A1_at	0.805	0.9	BQ282352	7
1048	Ta.3467.1.S1_at	0.805	0.9	BE517729	1
1049	Ta.370.1.S1_at	0.805	0.9	BF473284	7
1050	Ta.9434.1.A1_at	0.805	0.9	BE490745	7
1051	TaAffx.108314.1.S1_at	0.805	0.9	BE518339	1
1052	TaAffx.122320.1.S1_at	0.805	0.9	BF472999	7
1053	Ta.29360.1.A1_a_at	0.806667	0.9	BG275030	2
1054	Ta.655.1.S1_x_at	0.806667	0.9	BF202810	6
1055	TaAffx.42217.1.S1_at	0.806667	0.9	BG606710	6
1056	Ta.13267.1.S1_at	0.8075	0.9	BE425120	7
1057	Ta.2959.1.A1_s_at	0.8075	0.9	BE499309	3
1058	Ta.3163.1.S1_at	0.8075	0.9	BE500764	1
1059	Ta.9195.2.S1_x_at	0.8075	0.9	BF201388	7
1060	Ta.25211.1.S1_at	0.81	0.9	BE489472	3
1061	Ta.1048.1.S1_at	0.811667	0.9	BE490592	1
1062	Ta.29565.1.S1_at	0.811667	0.9	BE443796	1
1063	Ta.8463.1.S1_s_at	0.811667	0.9	BE446672	1
1064	Ta.21020.1.S1_at	0.8125	0.9	BG604650	2
1065	Ta.25608.1.A1_at	0.8125	0.9	BE445254	2
1066	Ta.9206.1.S1_at	0.8125	0.9	BE495282	5
1067	TaAffx.122554.1.S1_at	0.8125	0.9	BE499458	5
1068	TaAffx.29583.1.A1_at	0.8125	0.9	BG608354	2
1069	TaAffx.54157.2.S1_at	0.8125	0.9	BE406541	2
1070	TaAffx.6756.1.S1_x_at	0.8125	0.9	BE407000	2
1071	Ta.13559.1.S1_at	0.815	0.9	BE517655	3
1072	Ta.1643.1.S1_at	0.815	0.9	BE445607	3
1073	Ta.23086.1.S1_at	0.815	0.9	BF291287	3
1074	Ta.25487.1.S1_at	0.815	0.9	BE585781	1
1075	Ta.26158.1.S1_at	0.815	0.9	BE446590	3
1076	Ta.26314.1.A1_at	0.815	0.9	BQ280511	3
1077	Ta.3962.1.A1_at	0.815	0.9	BF428874	3
1078	Ta.408.3.S1_at	0.815	0.9	BI479830	5
1079	Ta.4457.1.S1_at	0.815	0.9	BE517960	3
1080	TaAffx.32198.1.S1_at	0.815	0.9	BF474092	3
1081	TaAffx.65747.1.A1_at	0.815	0.9	BF485422	3
1082	TaAffx.7973.1.S1_at	0.815	0.9	BM138418	3
1083	Ta.17998.1.S1_at	0.816667	0.9	BF478849	5
1084	Ta.26236.1.A1_at	0.8175	0.9	BE446352	5
1085	Ta.10198.1.S1_at	0.825	0.9	BF482700	6
1086	Ta.10814.1.S1_at	0.825	0.9	BE606790	5
1087	Ta.10947.1.S1_at	0.825	0.9	BG262967	6
1088	Ta.11993.1.S1_at	0.825	0.9	BG263391	5
1089	Ta.18962.1.S1_at	0.825	0.9	BE403491	4
1090	Ta.22856.1.S1_at	0.825	0.9	BE423329	6
1091	Ta.30684.1.S1_at	0.825	0.9	BF474461	6
1092	Ta.4605.1.S1_at	0.825	0.9	BE422443	6
1093	Ta.7032.1.S1_at	0.825	0.9	BF201944	4
1094	Ta.7226.1.S1_at	0.825	0.9	BM138063	5
1095	Ta.7532.2.S1_at	0.825	0.9	BE518440	2
1096	Ta.9751.2.S1_at	0.825	0.9	BF483267	6
1097	TaAffx.119312.1.S1_at	0.825	0.9	BF200854	4
1098	TaAffx.98647.1.S1_at	0.825	0.9	BE404378	4
1099	Ta.7291.1.S1_at	0.826667	0.9	BQ281066	5
1100	Ta.19072.1.S1_at	0.8275	0.9	BF474028	2
1101	Ta.20582.1.S1_a_at	0.8275	0.9	BG606132	2
1102	Ta.25295.1.S1_at	0.8275	0.9	BE426229	2
1103	Ta.28437.2.S1_s_at	0.8275	0.9	BE490444	2
1104	Ta.659.6.S1_x_at	0.8275	0.9	BE426127	5
1105	Ta.7595.1.A1_at	0.8275	0.9	BG274878	2
1106	TaAffx.14950.2.S1_at	0.8275	0.9	BE399900	5
1107	Ta.15016.1.S1_at	0.828333	0.9	BE518357	7
1108	Ta.5013.1.S1_s_at	0.831667	0.9	BF473779	4
1109	Ta.9078.1.S1_at	0.831667	0.9	BE490763	2
1110	Ta.10811.1.S1_at	0.8325	0.9	BE606843	7
1111	Ta.14213.1.S1_at	0.8325	0.9	BE423249	3
1112	Ta.1526.1.S1_at	0.8325	0.9	BE496983	3
1113	Ta.23313.2.A1_at	0.8325	0.9	BG314067	3
1114	Ta.4119.1.S1_at	0.8325	0.9	BE488378	3
1115	Ta.6575.1.S1_a_at	0.8325	0.9	BE403785	5
1116	Ta.896.1.S1_x_at	0.8325	0.9	BG604761	3
1117	Ta.3869.1.S1_at	0.833333	0.9	BG274214	2
1118	TaAffx.37580.1.S1_at	0.835	0.9	BE494104	4
1119	Ta.14820.1.S1_at	0.84	0.9	BF291787	1
1120	Ta.4840.1.S1_at	0.84	0.9	BF485402	1
1121	TaAffx.122135.1.S1_at	0.84	0.9	BE606221	1
1122	Ta.9067.1.S1_at	0.8425	0.9	BF293115	2
1123	Ta.11484.1.A1_at	0.843333	0.9	BE637971	1
1124	Ta.13342.1.S1_at	0.843333	0.9	BE438866	1
1125	Ta.18858.1.S1_x_at	0.843333	0.9	BE424845	1
1126	Ta.23142.7.S1_x_at	0.843333	0.9	BE637568	1
1127	Ta.25873.1.A1_at	0.843333	0.9	BE606926	1
1128	Ta.4369.1.S1_at	0.843333	0.9	BF291707	1
1129	Ta.9031.1.S1_at	0.843333	0.9	BE405749	1
1130	TaAffx.131803.1.S1_at	0.843333	0.9	BF293621	1
1131	Ta.21562.1.S1_at	0.845	0.9	BG313298	6
1132	Ta.6952.1.S1_a_at	0.845	0.9	BF484220	7
1133	Ta.24299.1.S1_at	0.8475	0.9	BE424778	7
1134	Ta.1353.1.S1_at	0.848333	0.9	BF201235	2
1135	Ta.14122.1.S1_at	0.848333	0.9	BF474164	5
1136	Ta.14300.1.S1_at	0.848333	0.9	BF202540	2
1137	Ta.25547.1.S1_at	0.848333	0.9	BE444541	2
1138	Ta.28745.1.S1_x_at	0.848333	0.9	BE444659	2
1139	TaAffx.40923.1.S1_at	0.848333	0.9	BE471132	2
1140	Ta.1116.2.S1_at	0.85	0.9	BE403564	6
1141	Ta.1846.2.S1_at	0.85	0.9	BE406840	6
1142	Ta.19010.1.S1_at	0.85	0.9	BE443643	6
1143	Ta.28715.1.S1_at	0.85	0.9	BF145273	6
1144	Ta.7176.2.S1_x_at	0.85	0.9	BE404596	6
1145	Ta.8264.1.S1_at	0.85	0.9	BM136907	1
1146	Ta.9609.1.S1_at	0.85	0.9	BF474277	6
1147	TaAffx.131652.1.S1_s_at	0.85	0.9	BE493901	6
1148	TaAffx.42792.1.S1_at	0.85	0.9	BF294007	6
1149	TaAffx.95742.1.S1_at	0.851667	0.9	BE444178	2
1150	Ta.14564.1.S1_at	0.8525	0.9	BF473953	5
1151	Ta.25393.1.S1_at	0.8525	0.9	BE499910	3
1152	Ta.25590.3.S1_a_at	0.8525	0.9	BE405221	3
1153	Ta.26306.1.A1_at	0.8525	0.9	BQ280438	3
1154	Ta.588.1.A1_at	0.8525	0.9	BE445614	3
1155	Ta.666.1.A1_at	0.8525	0.9	BE499016	3
1156	TaAffx.91578.1.A1_at	0.8525	0.9	BE591395	5
1157	TaAffx.110958.1.S1_at	0.853333	0.9	BE498572	5
1158	Ta.11059.1.S1_at	0.855	0.9	BF475128	4
1159	Ta.1388.1.S1_at	0.855	0.9	BE426767	4
1160	Ta.1575.1.S1_at	0.855	0.9	BE442750	4
1161	Ta.4352.2.S1_a_at	0.855	0.9	BF473204	4
1162	Ta.497.1.S1_x_at	0.855	0.9	BE424255	4
1163	Ta.7183.1.S1_at	0.855	0.9	BE494040	4
1164	Ta.7916.1.S1_at	0.855	0.9	BE426602	4
1165	Ta.8110.1.S1_at	0.855	0.9	BE442700	7
1166	Ta.1629.1.S1_at	0.86	0.9	BE443242	3
1167	Ta.23342.1.S1_at	0.86	0.9	BE405348	3
1168	Ta.25438.1.S1_at	0.86	0.9	BE445136	3
1169	Ta.26232.1.S1_at	0.86	0.9	BE445966	3
1170	Ta.2712.2.S1_at	0.86	0.9	BG607308	5
1171	Ta.5589.2.S1_a_at	0.86	0.9	BE404125	3
1172	Ta.591.1.S1_at	0.86	0.9	BE488620	3
1173	Ta.8244.1.S1_at	0.86	0.9	BM134523	5
1174	TaAffx.114881.1.S1_at	0.86	0.9	BF292744	3
1175	TaAffx.32362.1.S1_at	0.86	0.9	BF145937	5
1176	Ta.5046.1.S1_at	0.863333	0.9	BG262826	5
1177	Ta.10821.1.S1_at	0.865	0.9	BE606705	5
1178	Ta.26978.1.A1_at	0.865	0.9	BE604958	1
1179	Ta.8094.2.S1_at	0.865	0.9	BE604952	6
1180	Ta.8108.2.S1_x_at	0.865	0.9	BE518307	6
1181	Ta.8226.1.S1_at	0.865	0.9	BM137377	5
1182	Ta.8232.1.A1_at	0.865	0.9	BM137384	5
1183	Ta.9090.1.S1_at	0.865	0.9	BF201765	5
1184	Ta.10114.1.S1_at	0.866667	0.9	BG607512	5
1185	Ta.10993.1.S1_a_at	0.866667	0.9	BF473005	5
1186	Ta.11151.1.S1_at	0.866667	0.9	BG263210	5
1187	Ta.27678.1.S1_at	0.866667	0.9	BF478716	5
1188	Ta.4293.1.S1_at	0.866667	0.9	BE585724	5
1189	Ta.4511.1.S1_at	0.866667	0.9	BE591716	5
1190	Ta.12316.1.S1_at	0.87	0.9	BE604897	3
1191	Ta.21167.1.S1_at	0.87	0.9	BE444864	3
1192	Ta.7043.1.A1_at	0.87	0.9	BE443092	3
1193	Ta.750.1.S1_at	0.87	0.9	BE499696	3
1194	Ta.7930.1.S1_at	0.87	0.9	BE488246	3
1195	Ta.8125.1.S1_at	0.87	0.9	BE443132	3
1196	Ta.8319.1.A1_at	0.87	0.9	BM140313	3
1197	Ta.8658.1.S1_at	0.87	0.9	BM137927	3
1198	TaAffx.11787.1.S1_at	0.87	0.9	BF200774	3
1199	TaAffx.97084.1.S1_at	0.87	0.9	BE404374	3
1200	Ta.5515.2.S1_at	0.873333	0.9	BF292168	6
1201	Ta.10785.1.S1_at	0.875	0.9	BF473884	7
1202	Ta.12174.1.A1_at	0.875	0.9	BE444862	7
1203	Ta.28474.1.A1_at	0.875	0.9	BF202488	7
1204	Ta.346.1.A1_at	0.875	0.9	BE444544	7
1205	TaAffx.37182.1.A1_at	0.875	0.9	BF292439	7
1206	TaAffx.53150.1.S1_at	0.875	0.9	BF292264	7
1207	Ta.10860.1.S1_x_at	0.88	0.9	BF473312	2
1208	Ta.11651.1.A1_at	0.88	0.9	BF202577	2
1209	Ta.15373.2.S1_x_at	0.88	0.9	BF484113	5
1210	Ta.6421.1.S1_at	0.88	0.9	BG263870	7
1211	Ta.6436.1.S1_at	0.88	0.9	BE500817	2
1212	Ta.7991.1.S1_x_at	0.88	0.9	BE490491	2
1213	Ta.9534.1.A1_at	0.88	0.9	BM136927	2
1214	Ta.9646.1.S1_at	0.88	0.9	BE517704	2
1215	TaAffx.123765.1.S1_at	0.88	0.9	BE404909	2
1216	TaAffx.24443.1.S1_at	0.88	0.9	BG263494	2
1217	TaAffx.93436.2.S1_at	0.88	0.9	BG275005	5
1218	Ta.28742.3.S1_x_at	0.885	0.9	BF473571	5
1219	TaAffx.38713.1.S1_at	0.885	0.9	BE405003	7
1220	Ta.3706.1.S1_at	0.886667	0.9	BE499835	5
1221	Ta.5629.1.S1_x_at	0.886667	0.9	BE404135	5
1222	Ta.9618.1.S1_at	0.886667	0.9	BG607757	5
1223	TaAffx.120037.1.S1_at	0.8875	0.9	BG274162	5
1224	TaAffx.121470.1.S1_at	0.8875	0.9	BG274969	5
1225	Ta.10656.1.S1_at	0.89	0.9	BF200732	2
1226	Ta.10832.1.S1_at	0.89	0.9	BE606232	3
1227	Ta.1151.1.S1_at	0.89	0.9	BE489651	7
1228	Ta.1337.1.S1_x_at	0.89	0.9	BE517903	3
1229	Ta.13751.1.S1_at	0.89	0.9	BF473786	3
1230	Ta.15997.1.S1_at	0.89	0.9	BF482399	5
1231	Ta.1660.1.A1_at	0.89	0.9	BE591682	1
1232	Ta.1721.1.A1_at	0.89	0.9	BE446726	2
1233	Ta.1942.1.S1_x_at	0.89	0.9	BG262945	3
1234	Ta.2036.1.S1_x_at	0.89	0.9	BF293947	2
1235	Ta.22819.1.S1_x_at	0.89	0.9	BE426191	3
1236	Ta.27098.1.S1_at	0.89	0.9	BE424229	3
1237	Ta.30657.1.S1_at	0.89	0.9	BE591154	3
1238	Ta.458.1.S1_at	0.89	0.9	BF201579	3
1239	Ta.4702.1.S1_x_at	0.89	0.9	BE497571	3
1240	Ta.7104.1.S1_at	0.89	0.9	BF145392	3
1241	Ta.8147.1.S1_at	0.89	0.9	BE445168	3
1242	Ta.8162.1.A1_at	0.89	0.9	BE445328	3
1243	Ta.8190.1.S1_at	0.89	0.9	BE446408	7
1244	Ta.8539.1.S1_a_at	0.89	0.9	BM138503	3
1245	Ta.9363.1.S1_at	0.89	0.9	BF482939	3
1246	TaAffx.119084.1.S1_at	0.89	0.9	BE637813	3
1247	TaAffx.143995.1.S1_at	0.89	0.9	BE591368	2
1248	TaAffx.15065.1.S1_at	0.89	0.9	BF482955	2
1249	TaAffx.53160.1.S1_at	0.89	0.9	BE499320	3
1250	TaAffx.66052.1.S1_at	0.89	0.9	BF292158	1
1251	TaAffx.71636.1.A1_at	0.89	0.9	BF484326	3
1252	TaAffx.71924.1.S1_at	0.89	0.9	BE494622	3
1253	TaAffx.98058.1.S1_at	0.89	0.9	BG607867	1
1254	TaAffx.105500.1.S1_at	0.891667	0.9	BF146129	7
1255	Ta.10601.1.A1_at	0.8925	0.9	BE518346	4
1256	Ta.23798.1.S1_at	0.8925	0.9	BE424208	4
1257	Ta.29451.1.A1_at	0.8925	0.9	BG313415	4
1258	Ta.8867.2.S1_at	0.8925	0.9	BF201300	4
1259	Ta.9082.1.S1_at	0.8925	0.9	BE638039	4
1260	Ta.9177.1.S1_at	0.8925	0.9	BE499019	4
1261	TaAffx.105521.1.S1_at	0.8925	0.9	BF201942	4
1262	TaAffx.37038.1.S1_at	0.8925	0.9	BG606739	4
1263	Ta.12543.1.S1_at	0.893333	0.9	BE496850	7
1264	Ta.17369.1.S1_at	0.893333	0.9	BF294002	7
1265	Ta.26128.1.A1_at	0.893333	0.9	BE445527	7
1266	TaAffx.110726.1.S1_s_at	0.893333	0.9	BM134450	7
1267	Ta.1276.1.A1_at	0.895	0.9	BE423936	5
1268	Ta.25306.1.S1_at	0.895	0.9	BE398529	5
1269	Ta.29361.1.S1_at	0.895	0.9	BE494543	5
1270	Ta.30358.1.S1_s_at	0.895	0.9	BE422909	5
1271	Ta.5965.1.S1_at	0.895	0.9	BF482505	5
1272	Ta.8671.1.S1_at	0.895	0.9	BE497337	5
1273	Ta.1187.1.S1_x_at	0.8975	0.9	BF428994	3
1274	Ta.13313.1.S1_at	0.8975	0.9	BE404603	5
1275	Ta.18179.2.S1_at	0.8975	0.9	BM134437	3
1276	Ta.13203.1.A1_at	0.9	0.9	BE500909	7
1277	Ta.13217.1.S1_at	0.9	0.9	BF473195	1
1278	Ta.25318.2.S1_at	0.9	0.9	BF473789	7
1279	Ta.9349.2.S1_at	0.9	0.9	BF145935	7
1280	TaAffx.64363.2.S1_at	0.9	0.9	BF473539	7
1281	Ta.1588.1.A1_at	0.9025	0.9	BE442849	2
1282	Ta.24961.2.S1_x_at	0.903333	0.9	BE445952	6
1283	Ta.5673.1.S1_at	0.903333	0.9	BE517858	6
1284	Ta.9577.1.S1_at	0.903333	0.9	BE498609	5
1285	TaAffx.114829.1.S1_at	0.903333	0.9	BE591939	6
1286	TaAffx.520.1.S1_at	0.903333	0.9	BE497450	6
1287	Ta.11207.1.A1_at	0.905	0.9	BE497976	2
1288	Ta.11374.1.S1_at	0.905	0.9	BE500347	2
1289	Ta.11988.2.S1_at	0.905	0.9	BG263347	2
1290	Ta.12208.1.A1_at	0.905	0.9	BE591864	3
1291	Ta.1907.1.A1_at	0.905	0.9	BE446756	3
1292	Ta.27922.1.S1_at	0.905	0.9	BF473741	3
1293	Ta.5230.1.A1_at	0.905	0.9	BE426031	4
1294	Ta.674.1.S1_at	0.905	0.9	BF474168	6
1295	Ta.9519.1.S1_at	0.905	0.9	BF292225	4
1296	Ta.9982.1.S1_at	0.905	0.9	BE488206	6
1297	TaAffx.10194.1.S1_at	0.905	0.9	BE591593	6
1298	TaAffx.111868.1.S1_s_at	0.905	0.9	BF473246	3
1299	TaAffx.32439.1.S1_at	0.905	0.9	BG312585	7
1300	TaAffx.38521.1.A1_at	0.905	0.9	BF200812	2
1301	TaAffx.5823.1.S1_at	0.905	0.9	BE444579	3
1302	Ta.11880.1.S1_at	0.9075	0.9	BF482950	4
1303	Ta.12133.1.A1_at	0.9075	0.9	BE591150	4
1304	Ta.2172.1.S1_at	0.9075	0.9	BE403913	4
1305	Ta.455.3.S1_at	0.9075	0.9	BE498432	4
1306	Ta.5933.1.S1_at	0.9075	0.9	BF478437	4
1307	Ta.7336.2.S1_a_at	0.9075	0.9	BI479208	4
1308	TaAffx.116928.1.S1_at	0.9075	0.9	BG263624	4
1309	TaAffx.118937.1.S1_at	0.9075	0.9	BF293235	4
1310	TaAffx.77673.1.S1_at	0.9075	0.9	BE489555	4
1311	Ta.12013.1.S1_at	0.908333	0.9	BG263579	6
1312	Ta.9000.1.S1_at	0.908333	0.9	BE426058	6
1313	Ta.10776.1.S1_s_at	0.91	0.9	BG262275	6
1314	Ta.11479.1.S1_at	0.91	0.9	BE637808	4
1315	Ta.1335.2.S1_x_at	0.91	0.9	BE518074	4
1316	Ta.14160.1.S1_at	0.91	0.9	BE405852	6
1317	Ta.19858.1.A1_at	0.91	0.9	BE406457	4
1318	Ta.25297.1.A1_at	0.91	0.9	BF201083	6
1319	Ta.27945.1.S1_x_at	0.91	0.9	BG314432	4
1320	Ta.4450.1.S1_at	0.91	0.9	BE404953	7
1321	Ta.5071.1.S1_at	0.91	0.9	BE445832	4
1322	Ta.6790.2.S1_x_at	0.91	0.9	BE604835	4
1323	Ta.7752.1.S1_at	0.91	0.9	BG262940	4
1324	Ta.8587.1.A1_at	0.91	0.9	BM138642	4
1325	Ta.8980.1.S1_at	0.91	0.9	BE404977	4
1326	TaAffx.2771.1.A1_at	0.91	0.9	BE404465	6
1327	TaAffx.55665.1.S1_at	0.91	0.9	BF428613	4
1328	Ta.12732.1.S1_at	0.9125	0.9	BE499008	2
1329	Ta.30679.1.S1_at	0.9125	0.9	BF292632	2
1330	Ta.6132.1.S1_at	0.9125	0.9	BF483929	2
1331	Ta.8483.1.S1_at	0.9125	0.9	BM134278	2
1332	TaAffx.29401.1.S1_at	0.9125	0.9	BE444521	2
1333	Ta.14050.2.S1_at	0.916667	0.9	BG606898	2
1334	Ta.14289.1.S1_at	0.916667	0.9	BE444894	2
1335	Ta.26002.1.A1_at	0.916667	0.9	BE495592	2
1336	Ta.26906.1.A1_at	0.916667	0.9	BE591211	2
1337	Ta.28032.1.S1_at	0.916667	0.9	BE637476	7
1338	Ta.3907.1.S1_at	0.916667	0.9	BG313362	2
1339	Ta.429.1.S1_at	0.916667	0.9	BF478581	2
1340	Ta.8976.1.S1_at	0.916667	0.9	BE637228	2
1341	Ta.9350.1.S1_at	0.916667	0.9	BE488358	2
1342	Ta.9500.1.S1_at	0.916667	0.9	BE499251	2
1343	TaAffx.54376.1.S1_at	0.916667	0.9	BF478929	2
1344	TaAffx.64713.1.S1_at	0.916667	0.9	BG313542	2
1345	Ta.25944.1.A1_at	0.92	0.9	BI479116	2
1346	Ta.28437.1.A1_x_at	0.92	0.9	BE490747	2
1347	Ta.8331.1.S1_at	0.92	0.9	BM140322	2
1348	TaAffx.3261.1.S1_at	0.92	0.9	BF485266	2
1349	TaAffx.65152.1.S1_at	0.92	0.9	BE404432	2
1350	TaAffx.70927.1.A1_at	0.92	0.9	BG607186	2
1351	Ta.10499.1.S1_x_at	0.925	0.9	BE518199	1
1352	Ta.11618.1.S1_at	0.925	0.9	BF201688	1
1353	Ta.13905.1.A1_at	0.925	0.9	BE426620	2
1354	Ta.3034.1.A1_at	0.925	0.9	BG275046	1
1355	Ta.5940.1.S1_at	0.925	0.9	BF484953	1
1356	Ta.7835.1.S1_x_at	0.925	0.9	BE425928	1
1357	Ta.8015.1.S1_at	0.925	0.9	BE489894	6
1358	Ta.8088.1.A1_at	0.925	0.9	BE490707	1
1359	Ta.28742.2.S1_x_at	0.928333	0.9	BE399966	5
1360	Ta.11506.1.S1_at	0.93	0.9	BF201923	1
1361	Ta.1739.2.S1_a_at	0.93	0.9	BE444393	4
1362	Ta.25257.1.A1_at	0.93	0.9	BF483097	1
1363	Ta.25611.1.S1_at	0.93	0.9	BM140558	4
1364	Ta.27401.1.S1_x_at	0.93	0.9	BE423561	4
1365	Ta.27923.2.S1_x_at	0.93	0.9	BE425913	4
1366	Ta.6279.1.S1_at	0.93	0.9	BE426474	4
1367	Ta.8425.1.A1_at	0.93	0.9	BE586110	4
1368	Ta.8737.1.A1_at	0.93	0.9	BG274625	7
1369	Ta.8902.1.S1_at	0.93	0.9	BE404334	4
1370	Ta.9405.1.S1_x_at	0.93	0.9	BE424946	1
1371	TaAffx.55725.1.S1_at	0.93	0.9	BF482624	4
1372	Ta.11734.1.S1_x_at	0.935	0.9	BF482335	2
1373	Ta.22483.1.S1_at	0.935	0.9	BF291352	2
1374	Ta.4601.2.S1_at	0.935	0.9	BE426818	2
1375	TaAffx.91391.1.S1_at	0.935	0.9	BF291979	2
1376	Ta.9249.1.S1_at	0.938333	0.9	BE490130	6
1377	TaAffx.128528.1.S1_at	0.938333	0.9	BG262851	6
1378	Ta.28792.1.S1_x_at	0.94	0.9	BG262267	1
1379	Ta.10528.1.A1_at	0.9425	0.9	BE592001	6
1380	Ta.25480.1.S1_at	0.945	0.9	BE445596	2
1381	Ta.26186.1.A1_at	0.945	0.9	BE443549	7
1382	Ta.26245.1.S1_at	0.945	0.9	BQ294661	2
1383	Ta.8501.1.S1_at	0.945	0.9	BG313582	2
1384	TaAffx.4189.1.S1_at	0.945	0.9	BE442938	2
1385	Ta.10914.1.S1_at	0.95	0.9	BF473049	1
1386	Ta.1735.2.S1_a_at	0.95	0.9	BE444363	6
1387	Ta.28307.1.S1_s_at	0.95	0.9	BE494712	7
1388	Ta.3629.1.S1_a_at	0.95	0.9	BE590952	6
1389	Ta.489.1.S1_at	0.95	0.9	BE591365	6
1390	Ta.6020.2.S1_a_at	0.95	0.9	BE424987	6
1391	Ta.8295.1.A1_at	0.95	0.9	BM137835	6
1392	TaAffx.107999.2.A1_at	0.95	0.9	BE500158	6
1393	TaAffx.288.1.A1_at	0.95	0.9	BF293511	7
1394	TaAffx.43398.1.A1_at	0.95	0.9	BG607266	6
1395	TaAffx.60138.1.S1_at	0.95	0.9	BE406627	7
1396	Ta.11022.1.S1_a_at	0.995	0.9	BF474582	6
1397	Ta.12081.1.S1_at	0.995	0.9	BF428608	6
1398	Ta.7614.1.S1_x_at	0.995	0.9	BE518207	1
1399	TaAffx.102756.1.S1_at	0.995	0.9	BE500191	6
1400	TaAffx.13543.1.S1_at	0.995	0.9	BE499467	6
1401	TaAffx.27005.1.S1_at	0.995	0.9	BE442574	6
