# Supplementary material for: Homoeolog-specific transcriptional bias in allopolyploid wheat
Source: BMC Genomics. 2010 Sep 17;11:505. doi: 10.1186/1471-2164-11-505 (PMC2997001; doi:10.1186/1471-2164-11-505)
Supplement: Additional file 4 — Parent-specific gene expression in allopolyploid wheat. The method of contrasts was used to compare Ep/Ēt intensity ratios between allopolyploid wheat and its parents. Two possible ratios of parental gene expression in the synthetic polyploid were tested assuming 1:1 (AT + TC)/2) and 1:2 (1AT+2TC)/3) in silico ratio of AT:TC gene expression in the SN transcriptome. The FDR was maintained at 0.05. [file 1471-2164-11-505-S4.XLS]

## Sheet: Additional File 4
	Parent-specific gene expression in allopolyploid wheat. Contrasts were used to compare the intensity ratios in SN vs. (1AT+2TC)/3 and SN vs. (AT + TC)/2. The FDR was maintained at 0.05.
	No.	Affymetrix probes	Affymetrix probeset	SN vs. (1AT+2TC)/3 contrast				SN vs. (AT+TC)/2 contrast
				coefficient	p-value	adjusted p-val.	significant	coefficient	p-value	adjusted p-val.	significant	Probe specificity
	1	AFFX-r2-Bs-dap-5_at6--1161--1097	AFFX-r2-Bs-dap-5_at	-0.363859	0.268931	0.4276	0	0.0299704	0.923442	0.95131	0	TC
	2	AFFX-r2-Bs-thr-3_s_at8--1086--571	AFFX-r2-Bs-thr-3_s_at	-0.178566	0.43733	0.59353	0	0.0227267	0.918416	0.94773	0	TC
	3	AFFX-r2-Bs-thr-3_s_at9--621--67	AFFX-r2-Bs-thr-3_s_at	0.0073483	0.980804	0.9893	0	-0.303468	0.32531	0.45832	0	AT
	4	AFFX-r2-TagF_at11--604--1139	AFFX-r2-TagF_at	0.0815644	0.837095	0.90199	0	-0.172871	0.658631	0.75925	0	AT
	5	AFFX-r2-TagH_at3--100--1071	AFFX-r2-TagH_at	-0.0605032	0.760471	0.85003	0	0.189309	0.342795	0.47637	0	TC
	6	AFFX-r2-TagIN-5_at3--151--771	AFFX-r2-TagIN-5_at	1.8771	0.00193832	0.01352	1	1.49921	0.00659627	0.02287	1	AT
	7	AFFX-r2-TagIN-M_at5--819--1109	AFFX-r2-TagIN-M_at	-0.229782	0.379591	0.54104	0	-0.462035	0.0910394	0.17415	0	AT
	8	AFFX-r2-TagJ-3_at7--1003--757	AFFX-r2-TagJ-3_at	-0.210509	0.664142	0.78054	0	-0.465152	0.33886	0.47209	0	AT
	9	AFFX-r2-TagO-5_at11--996--967	AFFX-r2-TagO-5_at	0.0460369	0.904051	0.94403	0	-0.233612	0.537684	0.65915	0	AT
	10	AFFX-Ta-actin-5_at10--315--277	AFFX-Ta-actin-5_at	0.0508848	0.813283	0.88603	0	-0.198487	0.359205	0.49295	0	AT
	11	AFFX-Ta-actin-5_at11--214--165	AFFX-Ta-actin-5_at	0.224459	0.338886	0.50083	0	-0.0468482	0.834812	0.89158	0	AT
	12	AFFX-Ta-actin-M_at2--780--787	AFFX-Ta-actin-M_at	0.304595	0.0781463	0.18089	0	0.0186226	0.904252	0.93855	0	AT
	13	AFFX-Ta-actin-M_x_at2--779--787	AFFX-Ta-actin-M_x_at	0.127925	0.513111	0.65956	0	-0.155203	0.42204	0.55435	0	AT
	14	AFFX-Ta-ef1a-M_s_at9--873--393	AFFX-Ta-ef1a-M_s_at	-0.0623625	0.880486	0.92908	0	0.185561	0.650427	0.75272	0	TC
	15	AFFX-Tae-r2-Bs-dap-5_at6--64--651	AFFX-Tae-r2-Bs-dap-5_at	-0.101784	0.756731	0.8474	0	0.228607	0.483677	0.61225	0	TC
	16	AFFX-Tae-r2-Bs-dap-5_at9--24--1095	AFFX-Tae-r2-Bs-dap-5_at	0.588932	0.0931879	0.205	0	0.356732	0.27664	0.40669	0	AT
	17	AFFX-Tae-r2-Ec-bioB-M_at10--972--191	AFFX-Tae-r2-Ec-bioB-M_at	0.989611	0.00357027	0.02069	1	0.739768	0.0155573	0.04417	1	AT
	18	AFFX-Tae-TrpnX-3_at11--592--659	AFFX-Tae-TrpnX-3_at	0.433426	0.140761	0.27309	0	0.182577	0.505916	0.63204	0	AT
	19	RPTR-Ta-AF062997-1_at10--686--235	RPTR-Ta-AF062997-1_at	-0.180678	0.71143	0.81493	0	0.132552	0.781884	0.85318	0	TC
	20	RPTR-Ta-AF292559-1_at11--500--271	RPTR-Ta-AF292559-1_at	-0.517008	0.191265	0.33887	0	-0.266075	0.477819	0.60674	0	TC
	21	RPTR-Ta-AJ002682-1_s_at8--124--1039	RPTR-Ta-AJ002682-1_s_at	-0.139102	0.668634	0.78381	0	-0.471324	0.16122	0.27	0	AT
	22	RPTR-Ta-CVE247372-1_at6--1022--431	RPTR-Ta-CVE247372-1_at	-0.512034	0.154929	0.29209	0	-0.779959	0.039349	0.09087	0	AT
	23	RPTR-Ta-M15077-1_at7--194--35	RPTR-Ta-M15077-1_at	0.788489	0.00446296	0.02418	1	0.230957	0.290698	0.42165	0	AT
	24	RPTR-Ta-M57289-1_s_at1--941--497	RPTR-Ta-M57289-1_s_at	-1.07757	0.00120543	0.00963	1	-0.803791	0.00640638	0.02235	1	TC
	25	RPTR-Ta-NC_001669-2_at7--726--67	RPTR-Ta-NC_001669-2_at	0.11283	0.674886	0.78866	0	-0.221215	0.409278	0.54163	0	AT
	26	RPTR-Ta-U57609-2_s_at11--352--889	RPTR-Ta-U57609-2_s_at	-0.0309853	0.919733	0.95344	0	0.220131	0.472541	0.60184	0	TC
	27	RPTR-Ta-XXU09476-1_at11--1027--575	RPTR-Ta-XXU09476-1_at	0.000594549	0.998702	0.99933	0	-0.247979	0.495417	0.62284	0	AT
	28	Ta.10.1.S1_x_at10--742--505	Ta.10.1.S1_x_at	0.813957	3.84e-06	0.00021	1	0.534545	9.57e-05	0.00104	1	AT
	29	Ta.100.1.S1_at9--1073--963	Ta.100.1.S1_at	-0.444326	0.00276599	0.01731	1	-0.142468	0.215737	0.33668	0	TC
	30	Ta.10000.1.A1_at4--736--851	Ta.10000.1.A1_at	0.163887	0.491206	0.64077	0	-0.149085	0.522864	0.64649	0	AT
	31	Ta.10000.1.A1_at8--2--483	Ta.10000.1.A1_at	0.490607	0.018956	0.06676	0	-0.0203141	0.906847	0.9402	0	AT
	32	Ta.10003.1.S1_at3--843--909	Ta.10003.1.S1_at	0.341284	0.281161	0.44047	0	0.0532427	0.859508	0.90841	0	AT
	33	Ta.10003.1.S1_at6--1016--607	Ta.10003.1.S1_at	0.842521	0.00674731	0.0322	1	1.15093	0.000888679	0.00506	1	TC
	34	Ta.10003.1.S1_at7--561--773	Ta.10003.1.S1_at	1.10942	0.000259677	0.00331	1	1.60348	1.31e-05	0.00027	1	TC
	35	Ta.10003.1.S1_at9--710--555	Ta.10003.1.S1_at	-0.342569	0.313759	0.47505	0	-0.734189	0.0448405	0.1005	0	AT
	36	Ta.10008.1.A1_at4--243--613	Ta.10008.1.A1_at	-0.259784	0.0121293	0.04863	1	-0.100012	0.250966	0.37715	0	TC
	37	Ta.1001.1.A1_at4--1138--681	Ta.1001.1.A1_at	-0.632316	0.00918179	0.03999	1	-0.306839	0.137037	0.23834	0	TC
	38	Ta.1001.1.A1_at5--784--267	Ta.1001.1.A1_at	-0.401381	0.289577	0.44919	0	-0.0123374	0.97267	0.98303	0	TC
	39	Ta.10010.1.S1_x_at11--709--483	Ta.10010.1.S1_x_at	0.202558	0.193938	0.34197	0	-0.092671	0.529455	0.652	0	AT
	40	Ta.10014.2.S1_at1--764--373	Ta.10014.2.S1_at	1.96441	6.56e-06	0.0003	1	1.09584	0.000507181	0.00335	1	AT
	41	Ta.10014.2.S1_at3--729--931	Ta.10014.2.S1_at	0.424817	0.308821	0.46963	0	0.646829	0.128771	0.22716	0	TC
	42	Ta.10014.2.S1_at4--1016--423	Ta.10014.2.S1_at	-1.11299	0.0140572	0.05392	0	-0.940648	0.0280432	0.06994	0	TC
	43	Ta.10015.1.A1_a_at11--846--659	Ta.10015.1.A1_a_at	0.466703	8.75e-05	0.00158	1	0.683748	3.54e-06	0.00011	1	TC
	44	Ta.10015.1.A1_a_at6--645--387	Ta.10015.1.A1_a_at	-0.550568	0.110307	0.23026	0	-0.950034	0.0124729	0.03727	1	AT
	45	Ta.10015.2.S1_at11--1124--493	Ta.10015.2.S1_at	0.113491	0.771133	0.85726	0	-0.269118	0.487475	0.61555	0	AT
	46	Ta.10015.2.S1_at5--946--787	Ta.10015.2.S1_at	0.818499	0.0159456	0.05902	0	1.3841	0.000646728	0.00401	1	TC
	47	Ta.10015.2.S1_at6--159--739	Ta.10015.2.S1_at	0.0804319	0.752742	0.84451	0	-0.185828	0.4643	0.59427	0	AT
	48	Ta.10016.1.S1_at1--982--731	Ta.10016.1.S1_at	-0.144518	0.605771	0.73615	0	-0.393725	0.172057	0.28365	0	AT
	49	Ta.10019.1.S1_at8--493--831	Ta.10019.1.S1_at	0.629614	0.212276	0.36402	0	0.340591	0.478377	0.60733	0	AT
	50	Ta.10019.1.S1_at9--1116--791	Ta.10019.1.S1_at	1.07668	0.033249	0.09901	0	0.681757	0.13985	0.24206	0	AT
	51	Ta.10021.1.S1_at5--634--655	Ta.10021.1.S1_at	0.244399	0.586431	0.72059	0	0.518009	0.254307	0.38115	0	TC
	52	Ta.10023.1.S1_at2--767--355	Ta.10023.1.S1_at	-0.426778	0.0561106	0.14319	0	-0.105562	0.594379	0.7073	0	TC
	53	Ta.10026.1.A1_at1--331--437	Ta.10026.1.A1_at	-0.0647284	0.864551	0.91945	0	0.211995	0.572644	0.6893	0	TC
	54	Ta.10026.1.A1_at2--1123--989	Ta.10026.1.A1_at	-0.34936	0.196976	0.34589	0	-0.0336206	0.894396	0.93231	0	TC
	55	Ta.10026.1.A1_at7--574--187	Ta.10026.1.A1_at	0.15589	0.461625	0.61486	0	-0.0241461	0.906127	0.93975	0	AT
	56	Ta.10027.3.S1_at1--323--609	Ta.10027.3.S1_at	-0.0852198	0.864519	0.91945	0	-0.532513	0.29284	0.42394	0	AT
	57	Ta.10027.3.S1_at2--264--285	Ta.10027.3.S1_at	1.22815	0.000623803	0.00604	1	0.573123	0.0376428	0.08784	0	AT
	58	Ta.10032.3.S1_at7--157--1035	Ta.10032.3.S1_at	1.50155	5.7e-07	6e-05	1	0.90984	3.09e-05	0.00048	1	AT
	59	Ta.10034.1.S1_at1--337--157	Ta.10034.1.S1_at	-0.519586	9.85e-05	0.00172	1	-0.832168	1.91e-06	8e-05	1	AT
	60	Ta.10034.1.S1_at9--787--353	Ta.10034.1.S1_at	0.462263	0.000383527	0.00436	1	0.726335	1.04e-05	0.00023	1	TC
	61	Ta.10036.1.S1_at5--126--373	Ta.10036.1.S1_at	0.215523	0.527631	0.6722	0	0.45587	0.190683	0.30663	0	TC
	62	Ta.10037.1.S1_a_at10--712--351	Ta.10037.1.S1_a_at	1.17649	5.09e-05	0.00109	1	1.41152	1.03e-05	0.00023	1	TC
	63	Ta.10037.1.S1_at1--422--289	Ta.10037.1.S1_at	-0.189506	0.539346	0.68166	0	-0.400304	0.203144	0.32159	0	AT
	64	Ta.10037.1.S1_at4--1012--1113	Ta.10037.1.S1_at	0.110725	0.575242	0.71183	0	0.46858	0.0335529	0.08053	0	TC
	65	Ta.10037.1.S1_at5--1025--431	Ta.10037.1.S1_at	0.0529347	0.878772	0.92805	0	0.341126	0.329988	0.46295	0	TC
	66	Ta.10037.2.S1_at4--1160--1107	Ta.10037.2.S1_at	-0.0814512	0.659475	0.77731	0	0.126385	0.489858	0.61765	0	TC
	67	Ta.10037.2.S1_at7--1042--823	Ta.10037.2.S1_at	0.385943	0.0716423	0.17005	0	0.105459	0.583956	0.69827	0	AT
	68	Ta.10037.3.S1_at3--837--387	Ta.10037.3.S1_at	0.913534	0.0225936	0.07548	0	1.23624	0.00431323	0.01648	1	TC
	69	Ta.10037.3.S1_x_at1--960--861	Ta.10037.3.S1_x_at	-0.0243818	0.926799	0.95766	0	0.203726	0.442157	0.57368	0	TC
	70	Ta.10037.3.S1_x_at2--838--387	Ta.10037.3.S1_x_at	0.659406	0.132485	0.26211	0	1.02825	0.0275052	0.06892	0	TC
	71	Ta.10037.3.S1_x_at8--572--641	Ta.10037.3.S1_x_at	-0.292644	0.161379	0.30056	0	-0.582471	0.0128706	0.03819	1	AT
	72	Ta.10037.3.S1_x_at9--231--319	Ta.10037.3.S1_x_at	-0.463878	0.0759742	0.17731	0	-0.670438	0.0162065	0.04555	1	AT
	73	Ta.10038.1.S1_at10--104--203	Ta.10038.1.S1_at	0.452662	0.0361222	0.10496	0	0.893417	0.000796068	0.00465	1	TC
	74	Ta.10038.1.S1_at4--1069--507	Ta.10038.1.S1_at	0.126679	0.480647	0.63184	0	-0.165763	0.352531	0.48633	0	AT
	75	Ta.10038.1.S1_at5--1004--247	Ta.10038.1.S1_at	0.264353	0.298451	0.45857	0	0.0462236	0.848593	0.90051	0	AT
	76	Ta.10038.1.S1_at9--935--653	Ta.10038.1.S1_at	0.513031	2.49e-05	0.00067	1	0.987003	8.74e-08	1e-05	1	TC
	77	Ta.10038.3.S1_a_at6--645--5	Ta.10038.3.S1_a_at	0.660571	0.0655009	0.15973	0	1.21159	0.00353413	0.01417	1	TC
	78	Ta.1004.1.A1_at6--1097--1091	Ta.1004.1.A1_at	-0.360129	0.00512487	0.02663	1	-0.125602	0.224332	0.34683	0	TC
	79	Ta.10040.1.S1_at10--819--845	Ta.10040.1.S1_at	0.843916	0.0173646	0.06269	0	0.193499	0.514202	0.63928	0	AT
	80	Ta.10040.1.S1_at11--316--141	Ta.10040.1.S1_at	-0.450354	0.158523	0.29675	0	-0.841944	0.0168297	0.04695	1	AT
	81	Ta.10040.1.S1_at9--371--145	Ta.10040.1.S1_at	0.151912	0.53053	0.67435	0	-0.203541	0.396638	0.52922	0	AT
	82	Ta.10042.1.S1_at2--1161--269	Ta.10042.1.S1_at	-0.870968	0.00669895	0.03203	1	-0.629469	0.0298107	0.0734	0	TC
	83	Ta.10045.1.S1_a_at11--675--595	Ta.10045.1.S1_a_at	0.990503	0.00534959	0.02734	1	1.85414	6.68e-05	0.00081	1	TC
	84	Ta.10048.1.S1_at8--789--751	Ta.10048.1.S1_at	0.680357	0.0417186	0.11592	0	0.926038	0.00939533	0.02995	1	TC
	85	Ta.10048.3.S1_at11--65--175	Ta.10048.3.S1_at	0.0420594	0.816388	0.88792	0	0.300461	0.115965	0.20944	0	TC
	86	Ta.10057.3.A1_at8--177--431	Ta.10057.3.A1_at	-0.0789007	0.799497	0.87653	0	-0.361486	0.253232	0.37986	0	AT
	87	Ta.10063.1.S1_s_at1--731--417	Ta.10063.1.S1_s_at	0.339809	0.00569676	0.02855	1	0.0867129	0.373215	0.50677	0	AT
	88	Ta.10066.1.S1_at7--824--545	Ta.10066.1.S1_at	0.735731	0.050001	0.13232	0	1.33026	0.00242894	0.01068	1	TC
	89	Ta.10072.1.A1_at11--731--601	Ta.10072.1.A1_at	0.221409	0.361023	0.52346	0	-0.0482336	0.835703	0.89211	0	AT
	90	Ta.10082.1.S1_a_at3--1034--955	Ta.10082.1.S1_a_at	0.335263	0.184475	0.33051	0	0.108753	0.646246	0.74954	0	AT
	91	Ta.10082.1.S1_a_at4--341--1065	Ta.10082.1.S1_a_at	-0.0719274	0.608532	0.73848	0	0.133346	0.342637	0.4762	0	TC
	92	Ta.10082.3.A1_s_at2--960--583	Ta.10082.3.A1_s_at	0.296391	0.370127	0.53241	0	0.478027	0.155695	0.26274	0	TC
	93	Ta.10082.3.A1_s_at4--919--59	Ta.10082.3.A1_s_at	-0.235866	0.528061	0.67257	0	-0.587536	0.130311	0.22924	0	AT
	94	Ta.10082.3.A1_s_at9--1152--205	Ta.10082.3.A1_s_at	-0.255858	0.363289	0.52573	0	-0.594511	0.0496976	0.10909	0	AT
	95	Ta.10085.1.S1_x_at1--487--555	Ta.10085.1.S1_x_at	-0.48912	0.0940394	0.20621	0	-0.666544	0.0288571	0.07151	0	AT
	96	Ta.10086.1.S1_at3--1050--1043	Ta.10086.1.S1_at	-0.0821609	0.370053	0.53236	0	-0.356859	0.00239984	0.01058	1	AT
	97	Ta.10087.1.A1_at7--455--327	Ta.10087.1.A1_at	-0.483205	0.594484	0.72693	0	-0.129562	0.883549	0.9249	0	TC
	98	Ta.1009.1.S1_s_at6--1052--721	Ta.1009.1.S1_s_at	-1.36292	0.000834507	0.00747	1	-1.70289	0.000149808	0.00141	1	AT
	99	Ta.1009.1.S1_s_at9--61--317	Ta.1009.1.S1_s_at	0.556383	0.00386693	0.02183	1	0.840817	0.00021932	0.00184	1	TC
	100	Ta.10091.1.A1_at10--174--615	Ta.10091.1.A1_at	-0.404422	0.226134	0.38017	0	-0.144952	0.646624	0.74982	0	TC
	101	Ta.10091.1.A1_at11--341--379	Ta.10091.1.A1_at	0.349479	0.345603	0.50778	0	0.581237	0.126137	0.22359	0	TC
	102	Ta.10091.1.A1_at9--644--233	Ta.10091.1.A1_at	0.346583	0.400922	0.56132	0	-0.0216842	0.956433	0.97307	0	AT
	103	Ta.10091.2.S1_at5--545--939	Ta.10091.2.S1_at	0.163518	0.639689	0.76241	0	-0.0977949	0.774682	0.8478	0	AT
	104	Ta.10092.3.A1_at3--929--391	Ta.10092.3.A1_at	-0.470933	0.153564	0.29024	0	-0.225358	0.467013	0.59665	0	TC
	105	Ta.10093.1.A1_at10--137--237	Ta.10093.1.A1_at	0.0315272	0.721227	0.82234	0	-0.167177	0.0780075	0.15461	0	AT
	106	Ta.10093.1.A1_at2--1051--267	Ta.10093.1.A1_at	0.232217	0.149509	0.28512	0	0.504336	0.0068805	0.02358	1	TC
	107	Ta.10093.1.A1_at3--380--79	Ta.10093.1.A1_at	0.172798	0.0106345	0.04431	1	0.403837	3.18e-05	0.00049	1	TC
	108	Ta.10095.2.S1_at5--579--611	Ta.10095.2.S1_at	-0.381922	0.150012	0.28574	0	-0.62499	0.0276978	0.06927	0	AT
	109	Ta.10095.2.S1_at6--835--685	Ta.10095.2.S1_at	-0.192757	0.362065	0.52454	0	0.0414401	0.838188	0.89353	0	TC
	110	Ta.10095.2.S1_x_at11--559--549	Ta.10095.2.S1_x_at	0.61525	0.125297	0.252	0	0.419474	0.270772	0.39987	0	AT
	111	Ta.10095.2.S1_x_at8--834--685	Ta.10095.2.S1_x_at	-0.233642	0.463545	0.61658	0	0.0119205	0.96914	0.98088	0	TC
	112	Ta.10095.2.S1_x_at9--1065--859	Ta.10095.2.S1_x_at	-0.752956	0.0402634	0.11315	0	-0.493824	0.144239	0.24785	0	TC
	113	Ta.10096.1.S1_at11--141--27	Ta.10096.1.S1_at	0.810117	0.00102604	0.00862	1	1.34226	2.14e-05	0.00037	1	TC
	114	Ta.10096.1.S1_at3--1094--1073	Ta.10096.1.S1_at	-0.337661	0.285294	0.44485	0	-0.530202	0.102667	0.1907	0	AT
	115	Ta.10096.1.S1_x_at3--261--495	Ta.10096.1.S1_x_at	-0.355021	0.350835	0.51308	0	-0.561778	0.14729	0.25174	0	AT
	116	Ta.10097.1.S1_at11--987--461	Ta.10097.1.S1_at	0.46633	0.122382	0.24788	0	0.894654	0.00878348	0.02845	1	TC
	117	Ta.10097.1.S1_x_at11--988--461	Ta.10097.1.S1_x_at	0.44394	0.000210162	0.00287	1	0.875883	7.73e-07	4e-05	1	TC
	118	Ta.10097.1.S1_x_at8--440--565	Ta.10097.1.S1_x_at	1.15069	0.000517989	0.00532	1	1.81056	1.45e-05	0.00029	1	TC
	119	Ta.10098.3.S1_a_at3--166--755	Ta.10098.3.S1_a_at	-0.109376	0.419863	0.57832	0	0.0817777	0.535899	0.65762	0	TC
	120	Ta.10098.3.S1_a_at8--1078--419	Ta.10098.3.S1_a_at	-0.587847	0.0796684	0.18336	0	-0.387744	0.217261	0.3384	0	TC
	121	Ta.10099.1.S1_x_at1--665--835	Ta.10099.1.S1_x_at	-0.289959	0.605469	0.73596	0	-0.593341	0.29361	0.42482	0	AT
	122	Ta.10099.2.S1_x_at6--664--835	Ta.10099.2.S1_x_at	0.141245	0.767686	0.85488	0	-0.208443	0.658099	0.75881	0	AT
	123	Ta.10100.2.S1_a_at2--342--599	Ta.10100.2.S1_a_at	-0.318678	0.418272	0.57711	0	-0.0409666	0.914015	0.94496	0	TC
	124	Ta.10100.2.S1_x_at3--312--667	Ta.10100.2.S1_x_at	0.71372	0.374182	0.536	0	0.393789	0.612028	0.72189	0	AT
	125	Ta.10100.2.S1_x_at4--213--279	Ta.10100.2.S1_x_at	0.747451	0.307892	0.46871	0	0.426247	0.54582	0.66625	0	AT
	126	Ta.10102.2.S1_at7--43--387	Ta.10102.2.S1_at	0.178213	0.598753	0.73055	0	0.416152	0.22693	0.34995	0	TC
	127	Ta.10107.2.S1_a_at11--207--107	Ta.10107.2.S1_a_at	-0.669412	0.118788	0.2428	0	-0.364498	0.364053	0.49774	0	TC
	128	Ta.10107.2.S1_x_at10--1013--767	Ta.10107.2.S1_x_at	0.0915437	0.446572	0.6014	0	-0.174315	0.157143	0.26457	0	AT
	129	Ta.10107.3.S1_x_at8--786--853	Ta.10107.3.S1_x_at	0.466457	0.149333	0.2849	0	0.228908	0.451001	0.58204	0	AT
	130	Ta.10108.1.S1_x_at5--62--843	Ta.10108.1.S1_x_at	-0.188588	0.124497	0.25096	0	-0.000291115	0.997933	0.99875	0	TC
	131	Ta.10108.2.A1_a_at8--168--289	Ta.10108.2.A1_a_at	-0.492159	0.040531	0.11368	0	-0.250376	0.246901	0.37265	0	TC
	132	Ta.10108.3.S1_a_at3--701--585	Ta.10108.3.S1_a_at	-0.38671	0.364799	0.52733	0	-0.0855664	0.834516	0.89136	0	TC
	133	Ta.10111.1.A1_at2--612--415	Ta.10111.1.A1_at	0.702228	0.0156946	0.0584	0	0.386469	0.13033	0.22925	0	AT
	134	Ta.10112.1.S1_at4--757--739	Ta.10112.1.S1_at	0.1856	0.539531	0.68182	0	-0.0335828	0.909037	0.94151	0	AT
	135	Ta.10112.1.S1_at9--950--691	Ta.10112.1.S1_at	1.54533	3.85e-06	0.00021	1	2.44774	6.48e-08	1e-05	1	TC
	136	Ta.10114.1.S1_at11--1103--427	Ta.10114.1.S1_at	-0.148924	0.120786	0.24566	0	-0.393204	0.00127785	0.00662	1	AT
	137	Ta.10118.3.S1_at5--432--1089	Ta.10118.3.S1_at	0.428471	0.236086	0.39127	0	0.176196	0.60784	0.71833	0	AT
	138	Ta.1012.2.S1_at11--490--1055	Ta.1012.2.S1_at	-0.202277	0.57948	0.71533	0	-0.451812	0.223437	0.34585	0	AT
	139	Ta.1012.2.S1_at2--1145--291	Ta.1012.2.S1_at	0.279955	0.237765	0.39314	0	0.565952	0.0285741	0.07097	0	TC
	140	Ta.10125.2.S1_a_at11--186--437	Ta.10125.2.S1_a_at	-0.331141	0.022507	0.07531	0	-0.608553	0.000607196	0.00382	1	AT
	141	Ta.10125.2.S1_a_at3--267--163	Ta.10125.2.S1_a_at	0.575562	0.110721	0.23092	0	0.904706	0.0196808	0.053	0	TC
	142	Ta.10125.2.S1_a_at9--732--625	Ta.10125.2.S1_a_at	-0.657235	0.00396648	0.02223	1	-0.886936	0.000509013	0.00335	1	AT
	143	Ta.10125.2.S1_at10--1142--1079	Ta.10125.2.S1_at	0.30523	0.0113052	0.04627	1	0.550241	0.000251302	0.00202	1	TC
	144	Ta.10125.2.S1_at7--911--645	Ta.10125.2.S1_at	-0.724995	0.000983489	0.00837	1	-1.09942	4.1e-05	0.00058	1	AT
	145	Ta.10125.2.S1_at8--1013--109	Ta.10125.2.S1_at	-1.0237	3.51e-06	0.0002	1	-1.61797	5.99e-08	1e-05	1	AT
	146	Ta.10125.2.S1_at9--268--875	Ta.10125.2.S1_at	-0.816767	0.00173713	0.01246	1	-1.28791	5.96e-05	0.00074	1	AT
	147	Ta.10125.3.S1_x_at3--266--163	Ta.10125.3.S1_x_at	0.985987	0.000842943	0.00752	1	1.56769	2.35e-05	0.00039	1	TC
	148	Ta.10128.1.A1_at10--1043--877	Ta.10128.1.A1_at	-0.463591	0.190356	0.33774	0	-0.0952379	0.773728	0.84701	0	TC
	149	Ta.10128.1.A1_at5--23--1105	Ta.10128.1.A1_at	0.232354	0.440253	0.59618	0	0.529312	0.0938432	0.17808	0	TC
	150	Ta.10128.1.A1_at8--759--905	Ta.10128.1.A1_at	-0.601127	0.0537222	0.13896	0	-0.823376	0.0128451	0.03813	1	AT
	151	Ta.10129.2.S1_x_at10--618--367	Ta.10129.2.S1_x_at	-0.605928	0.0267014	0.08498	0	-0.388158	0.118543	0.21293	0	TC
	152	Ta.10129.2.S1_x_at11--860--83	Ta.10129.2.S1_x_at	-0.570079	0.0718587	0.17042	0	-0.349593	0.234762	0.35893	0	TC
	153	Ta.10129.2.S1_x_at1--948--809	Ta.10129.2.S1_x_at	1.43108	1.04e-05	0.00039	1	0.810641	0.000672348	0.00412	1	AT
	154	Ta.10129.2.S1_x_at4--986--327	Ta.10129.2.S1_x_at	1.89243	2.85e-06	0.00018	1	1.22969	7.89e-05	0.0009	1	AT
	155	Ta.1013.1.S1_at9--615--377	Ta.1013.1.S1_at	0.879991	0.000654395	0.00627	1	0.478472	0.0201111	0.05398	0	AT
	156	Ta.10131.1.A1_at1--189--111	Ta.10131.1.A1_at	-0.390843	0.0193836	0.06778	0	-0.637079	0.00109645	0.0059	1	AT
	157	Ta.10131.1.A1_at11--902--117	Ta.10131.1.A1_at	0.703648	0.419549	0.57803	0	0.934482	0.282151	0.41238	0	TC
	158	Ta.10139.1.S1_s_at3--12--765	Ta.10139.1.S1_s_at	0.361171	0.141321	0.27386	0	0.0946643	0.677037	0.77373	0	AT
	159	Ta.1014.1.S1_at11--667--175	Ta.1014.1.S1_at	1.17352	0.00451905	0.02439	1	1.71615	0.000337613	0.00249	1	TC
	160	Ta.1014.1.S1_at4--1107--1055	Ta.1014.1.S1_at	0.573846	0.035923	0.10462	0	0.840778	0.005104	0.01873	1	TC
	161	Ta.10143.1.S1_x_at4--941--503	Ta.10143.1.S1_x_at	-0.366618	0.125473	0.25223	0	0.185227	0.407409	0.53985	0	TC
	162	Ta.10143.1.S1_x_at6--205--503	Ta.10143.1.S1_x_at	-0.317174	0.121303	0.24632	0	-0.0366819	0.844807	0.89807	0	TC
	163	Ta.10143.3.S1_x_at3--893--1079	Ta.10143.3.S1_x_at	-0.0428129	0.852995	0.91234	0	-0.340336	0.157046	0.26445	0	AT
	164	Ta.10143.3.S1_x_at4--994--853	Ta.10143.3.S1_x_at	-0.401089	0.292348	0.45228	0	-0.710515	0.0744092	0.14894	0	AT
	165	Ta.10143.3.S1_x_at7--278--863	Ta.10143.3.S1_x_at	-0.000544939	0.997879	0.99895	0	0.174025	0.397286	0.52982	0	TC
	166	Ta.10148.1.S1_at10--156--709	Ta.10148.1.S1_at	-0.0853512	0.801493	0.87796	0	-0.373398	0.278345	0.40841	0	AT
	167	Ta.10148.1.S1_at8--9--409	Ta.10148.1.S1_at	0.562154	0.0592869	0.14888	0	0.21549	0.421441	0.55385	0	AT
	168	Ta.10155.1.A1_at1--860--101	Ta.10155.1.A1_at	-0.938866	0.000253265	0.00326	1	-0.522741	0.00923652	0.02957	1	TC
	169	Ta.10155.1.A1_at5--63--693	Ta.10155.1.A1_at	1.56875	9.88e-06	0.00038	1	1.15343	9.71e-05	0.00105	1	AT
	170	Ta.10155.1.A1_at7--772--321	Ta.10155.1.A1_at	-0.904896	0.00670687	0.03205	1	-0.613162	0.0388503	0.08999	0	TC
	171	Ta.10155.2.S1_at5--1143--743	Ta.10155.2.S1_at	1.24292	0.000550072	0.00554	1	0.960038	0.00265682	0.01141	1	AT
	172	Ta.10155.2.S1_at7--467--843	Ta.10155.2.S1_at	-0.919106	0.00742307	0.03455	1	-0.562082	0.0609604	0.12775	0	TC
	173	Ta.10173.2.S1_x_at1--1054--475	Ta.10173.2.S1_x_at	0.140468	0.611607	0.74087	0	0.50917	0.0840925	0.16381	0	TC
	174	Ta.10173.3.S1_x_at1--1053--475	Ta.10173.3.S1_x_at	-0.462753	0.390794	0.55141	0	-0.0152895	0.976463	0.98517	0	TC
	175	Ta.10174.1.A1_at10--808--715	Ta.10174.1.A1_at	0.633049	0.00789438	0.03602	1	0.981343	0.000453519	0.00309	1	TC
	176	Ta.10175.2.A1_at2--452--705	Ta.10175.2.A1_at	1.07839	0.000310243	0.00375	1	1.39284	3.92e-05	0.00056	1	TC
	177	Ta.10177.2.S1_at7--297--113	Ta.10177.2.S1_at	-0.337529	0.0104272	0.04366	1	-0.635601	0.000162347	0.00149	1	AT
	178	Ta.10177.2.S1_at8--723--655	Ta.10177.2.S1_at	0.253382	0.431003	0.5879	0	0.48809	0.140281	0.24259	0	TC
	179	Ta.10180.1.A1_at5--896--835	Ta.10180.1.A1_at	0.634699	0.0198573	0.06898	0	0.909868	0.00257757	0.01115	1	TC
	180	Ta.10183.1.S1_at1--1103--953	Ta.10183.1.S1_at	3.28556	2.15e-06	0.00015	1	2.20474	4.76e-05	0.00064	1	AT
	181	Ta.10183.2.S1_at2--451--1127	Ta.10183.2.S1_at	-0.101321	0.885084	0.93128	0	0.301208	0.663279	0.76294	0	TC
	182	Ta.10183.2.S1_at3--832--389	Ta.10183.2.S1_at	0.378558	0.35772	0.51993	0	0.920506	0.0398836	0.09178	0	TC
	183	Ta.10183.2.S1_at7--359--967	Ta.10183.2.S1_at	0.219106	0.551339	0.69107	0	0.0483797	0.892389	0.93101	0	AT
	184	Ta.10184.1.S1_a_at7--447--579	Ta.10184.1.S1_a_at	0.638077	0.145619	0.27977	0	0.306982	0.455149	0.58593	0	AT
	185	Ta.10184.2.S1_at11--350--791	Ta.10184.2.S1_at	0.828942	0.00367827	0.0211	1	1.4362	7.37e-05	0.00086	1	TC
	186	Ta.10184.2.S1_at3--467--131	Ta.10184.2.S1_at	0.0120826	0.969638	0.98311	0	-0.231032	0.465551	0.59522	0	AT
	187	Ta.10184.2.S1_at7--768--373	Ta.10184.2.S1_at	-0.0222112	0.935701	0.96293	0	-0.25118	0.36435	0.49802	0	AT
	188	Ta.10185.2.S1_a_at8--418--257	Ta.10185.2.S1_a_at	0.738123	0.0220217	0.07412	0	0.468301	0.107949	0.19816	0	AT
	189	Ta.10185.2.S1_a_at9--695--205	Ta.10185.2.S1_a_at	0.367702	0.127724	0.2554	0	0.106512	0.632536	0.73904	0	AT
	190	Ta.10186.1.S1_at1--1008--649	Ta.10186.1.S1_at	0.58404	0.242433	0.39815	0	0.307322	0.51942	0.64342	0	AT
	191	Ta.10186.1.S1_at11--434--399	Ta.10186.1.S1_at	1.28566	0.120678	0.24559	0	0.929852	0.238538	0.36341	0	AT
	192	Ta.10186.1.S1_at3--826--645	Ta.10186.1.S1_at	-0.137692	0.645041	0.76656	0	0.207053	0.4841	0.61263	0	TC
	193	Ta.10186.1.S1_at9--82--207	Ta.10186.1.S1_at	0.0409347	0.894483	0.93739	0	0.291433	0.348438	0.48222	0	TC
	194	Ta.10189.2.S1_at10--78--781	Ta.10189.2.S1_at	0.711057	0.0426456	0.11792	0	1.02886	0.00697674	0.02381	1	TC
	195	Ta.1019.2.A1_a_at3--740--69	Ta.1019.2.A1_a_at	-0.467542	0.174612	0.3181	0	-0.60672	0.0832722	0.16248	0	AT
	196	Ta.10198.1.S1_at2--58--791	Ta.10198.1.S1_at	-0.369576	0.201346	0.35111	0	-0.611932	0.0451627	0.10105	0	AT
	197	Ta.10198.2.A1_at11--716--1027	Ta.10198.2.A1_at	0.236514	0.243149	0.39888	0	-0.00650713	0.972847	0.98307	0	AT
	198	Ta.10199.1.A1_at10--346--73	Ta.10199.1.A1_at	1.65097	5.97e-05	0.00122	1	1.30451	0.000303818	0.00231	1	AT
	199	Ta.10199.1.A1_at11--593--397	Ta.10199.1.A1_at	1.72481	0.000260273	0.00331	1	1.28833	0.00169586	0.00816	1	AT
	200	Ta.10199.1.A1_at6--781--755	Ta.10199.1.A1_at	-0.424677	0.130442	0.25913	0	-0.284834	0.285049	0.41533	0	TC
	201	Ta.10199.1.A1_at9--1140--749	Ta.10199.1.A1_at	1.7228	3.16e-05	0.00078	1	1.39268	0.000141439	0.00135	1	AT
	202	Ta.10199.2.S1_at10--548--879	Ta.10199.2.S1_at	0.0587335	0.724059	0.82441	0	0.311648	0.0805489	0.15843	0	TC
	203	Ta.1020.2.A1_x_at9--416--727	Ta.1020.2.A1_x_at	0.993986	0.0176599	0.06345	0	1.61128	0.000996324	0.00551	1	TC
	204	Ta.10200.1.A1_x_at2--1114--777	Ta.10200.1.A1_x_at	0.48287	0.0941882	0.20648	0	0.203267	0.443241	0.57461	0	AT
	205	Ta.10200.1.A1_x_at7--110--873	Ta.10200.1.A1_x_at	0.646104	0.0909732	0.20173	0	1.04627	0.012302	0.03684	1	TC
	206	Ta.10200.1.A1_x_at8--984--263	Ta.10200.1.A1_x_at	0.558895	0.0965917	0.21018	0	0.983773	0.00886993	0.02867	1	TC
	207	Ta.10200.2.S1_at1--972--651	Ta.10200.2.S1_at	-0.709987	0.111034	0.23139	0	-0.483965	0.251105	0.37726	0	TC
	208	Ta.10201.1.S1_x_at8--807--1125	Ta.10201.1.S1_x_at	-0.926643	0.0125633	0.04982	1	-0.636331	0.0578014	0.12259	0	TC
	209	Ta.10201.1.S1_x_at9--449--961	Ta.10201.1.S1_x_at	-0.964003	0.0115172	0.0469	1	-0.61169	0.0714107	0.1444	0	TC
	210	Ta.10201.2.S1_x_at2--763--775	Ta.10201.2.S1_x_at	0.784292	0.0534372	0.13852	0	0.476099	0.20291	0.32132	0	AT
	211	Ta.10201.2.S1_x_at4--267--561	Ta.10201.2.S1_x_at	1.05894	0.0325965	0.09761	0	0.766672	0.095763	0.18076	0	AT
	212	Ta.10201.2.S1_x_at9--366--909	Ta.10201.2.S1_x_at	0.134751	0.402544	0.56288	0	0.316729	0.0648379	0.13383	0	TC
	213	Ta.10201.3.S1_at1--514--319	Ta.10201.3.S1_at	-1.35626	0.0181502	0.06477	0	-1.8399	0.00320574	0.01317	1	AT
	214	Ta.10201.3.S1_at2--47--39	Ta.10201.3.S1_at	-1.69105	0.0149827	0.05642	0	-2.10327	0.00422774	0.01624	1	AT
	215	Ta.10201.3.S1_at4--1100--495	Ta.10201.3.S1_at	0.246716	0.234797	0.38989	0	0.550653	0.0177629	0.04889	1	TC
	216	Ta.10201.3.S1_at5--1--1069	Ta.10201.3.S1_at	0.302516	0.148318	0.28356	0	0.554384	0.0162045	0.04555	1	TC
	217	Ta.10202.1.S1_at8--834--815	Ta.10202.1.S1_at	0.293518	0.222843	0.37623	0	0.626894	0.0191547	0.0519	0	TC
	218	Ta.10203.1.S1_at10--313--665	Ta.10203.1.S1_at	1.88512	1.47e-05	0.00048	1	2.75514	5.33e-07	3e-05	1	TC
	219	Ta.10203.1.S1_at11--336--697	Ta.10203.1.S1_at	0.932324	7.51e-05	0.00143	1	1.4351	1.98e-06	8e-05	1	TC
	220	Ta.10204.2.A1_a_at11--796--197	Ta.10204.2.A1_a_at	-0.465645	0.0132852	0.05187	0	-0.18969	0.234271	0.35833	0	TC
	221	Ta.10204.2.A1_a_at2--276--381	Ta.10204.2.A1_a_at	-0.587124	0.0378735	0.10849	0	-0.175885	0.47709	0.60614	0	TC
	222	Ta.10204.2.A1_at1--9--705	Ta.10204.2.A1_at	0.639537	0.0504975	0.1332	0	0.878583	0.01162	0.03525	1	TC
	223	Ta.10207.1.S1_at11--555--19	Ta.10207.1.S1_at	0.273018	0.320711	0.48267	0	0.101304	0.700554	0.79178	0	AT
	224	Ta.10207.1.S1_at2--1156--171	Ta.10207.1.S1_at	-1.39899	0.00843962	0.03778	1	-1.04082	0.0315665	0.0768	0	TC
	225	Ta.10207.1.S1_at4--175--979	Ta.10207.1.S1_at	-0.890975	0.0144179	0.05491	0	-0.469096	0.139553	0.24169	0	TC
	226	Ta.10212.3.S1_at2--1043--281	Ta.10212.3.S1_at	0.207739	0.593334	0.726	0	0.45098	0.252073	0.37843	0	TC
	227	Ta.10213.1.S1_at9--894--791	Ta.10213.1.S1_at	2.31441	1.02e-06	9e-05	1	1.35461	6.92e-05	0.00083	1	AT
	228	Ta.10213.2.S1_a_at1--337--307	Ta.10213.2.S1_a_at	1.00154	0.00546736	0.02773	1	0.34205	0.23825	0.36303	0	AT
	229	Ta.10213.2.S1_a_at2--432--277	Ta.10213.2.S1_a_at	0.533703	0.0307442	0.09374	0	0.132978	0.53238	0.65434	0	AT
	230	Ta.10214.1.S1_at6--533--709	Ta.10214.1.S1_at	-0.252418	0.243332	0.39901	0	-0.056364	0.782902	0.85378	0	TC
	231	Ta.10214.1.S1_at7--218--1155	Ta.10214.1.S1_at	0.177546	0.608621	0.73854	0	0.402847	0.251411	0.37765	0	TC
	232	Ta.10214.1.S1_at8--48--157	Ta.10214.1.S1_at	0.35265	0.353458	0.51584	0	-0.0983306	0.787436	0.85716	0	AT
	233	Ta.10214.1.S1_at9--422--783	Ta.10214.1.S1_at	1.00308	0.0254098	0.08213	0	0.569866	0.156112	0.26329	0	AT
	234	Ta.10214.2.S1_at9--673--333	Ta.10214.2.S1_at	0.370008	0.0681143	0.16406	0	0.662208	0.00437044	0.01664	1	TC
	235	Ta.10215.1.S1_at3--928--1119	Ta.10215.1.S1_at	0.509094	0.00421973	0.02321	1	0.947402	5.08e-05	0.00067	1	TC
	236	Ta.10216.1.A1_at8--68--321	Ta.10216.1.A1_at	1.90575	0.000101034	0.00174	1	2.19331	2.95e-05	0.00046	1	TC
	237	Ta.10218.2.S1_at2--57--823	Ta.10218.2.S1_at	0.446624	0.0373787	0.1076	0	-0.0476632	0.796869	0.86419	0	AT
	238	Ta.10218.2.S1_x_at2--56--823	Ta.10218.2.S1_x_at	0.194063	0.314423	0.47576	0	-0.250391	0.195051	0.31197	0	AT
	239	Ta.10218.3.S1_at8--866--717	Ta.10218.3.S1_at	1.03255	0.0022517	0.01498	1	1.49556	0.000155284	0.00145	1	TC
	240	Ta.10218.3.S1_at9--161--267	Ta.10218.3.S1_at	0.733328	0.0288433	0.08968	0	1.08917	0.00346263	0.01395	1	TC
	241	Ta.1022.1.S1_at1--639--995	Ta.1022.1.S1_at	0.227372	0.403009	0.56326	0	0.974731	0.00402145	0.0156	1	TC
	242	Ta.10220.1.S1_at9--68--1001	Ta.10220.1.S1_at	-0.0171448	0.951467	0.97259	0	0.258949	0.360914	0.49461	0	TC
	243	Ta.10223.1.A1_at9--193--63	Ta.10223.1.A1_at	0.74713	0.0137694	0.05313	0	0.997721	0.0024875	0.01087	1	TC
	244	Ta.10223.2.S1_at2--320--617	Ta.10223.2.S1_at	0.100545	0.750782	0.84318	0	0.338057	0.291175	0.42213	0	TC
	245	Ta.10224.1.A1_at10--286--231	Ta.10224.1.A1_at	0.315939	0.122305	0.24779	0	-0.00430009	0.981657	0.98839	0	AT
	246	Ta.10224.1.A1_at2--506--217	Ta.10224.1.A1_at	0.925254	0.0174684	0.06295	0	1.12856	0.0056801	0.02035	1	TC
	247	Ta.10224.2.S1_at11--1065--229	Ta.10224.2.S1_at	0.169442	0.41289	0.57246	0	-0.26337	0.207255	0.32648	0	AT
	248	Ta.10226.1.S1_at7--1159--649	Ta.10226.1.S1_at	-0.000326025	0.998264	0.99914	0	0.241592	0.125756	0.22306	0	TC
	249	Ta.10226.1.S1_at9--1161--1107	Ta.10226.1.S1_at	-0.41051	0.254486	0.4119	0	-0.649528	0.0814838	0.15978	0	AT
	250	Ta.10230.2.S1_a_at10--541--953	Ta.10230.2.S1_a_at	0.597211	0.0624557	0.15443	0	0.250298	0.387916	0.52066	0	AT
	251	Ta.10231.1.A1_at7--994--829	Ta.10231.1.A1_at	1.03879	0.000675739	0.00642	1	0.652239	0.0101738	0.03179	1	AT
	252	Ta.10231.2.S1_at10--1087--149	Ta.10231.2.S1_at	-0.141768	0.266135	0.42449	0	0.0588491	0.628269	0.73551	0	TC
	253	Ta.10231.2.S1_at5--877--143	Ta.10231.2.S1_at	0.598959	0.0238713	0.07854	0	0.164174	0.468211	0.59769	0	AT
	254	Ta.10231.2.S1_at8--706--279	Ta.10231.2.S1_at	0.836023	0.00843469	0.03776	1	0.5474	0.0520029	0.11296	0	AT
	255	Ta.10232.1.S1_a_at1--1105--517	Ta.10232.1.S1_a_at	-0.246747	0.602714	0.73372	0	-0.5215	0.275552	0.40549	0	AT
	256	Ta.10232.1.S1_a_at9--1030--1055	Ta.10232.1.S1_a_at	-0.331761	0.0182929	0.06516	0	-0.0675597	0.565578	0.68337	0	TC
	257	Ta.10232.3.S1_at5--564--25	Ta.10232.3.S1_at	0.116258	0.342324	0.50445	0	0.396659	0.00690656	0.02363	1	TC
	258	Ta.10235.1.S1_at10--898--321	Ta.10235.1.S1_at	0.428477	0.0260126	0.08347	0	0.677666	0.00203368	0.00937	1	TC
	259	Ta.10235.1.S1_at4--1051--855	Ta.10235.1.S1_at	-0.0711837	0.6025	0.73357	0	-0.310793	0.0399244	0.09183	0	AT
	260	Ta.10235.1.S1_at5--189--521	Ta.10235.1.S1_at	0.722429	0.00682513	0.03247	1	1.18236	0.000253866	0.00204	1	TC
	261	Ta.10236.1.A1_at11--771--371	Ta.10236.1.A1_at	-0.458633	0.000919388	0.00797	1	-0.749853	2.08e-05	0.00036	1	AT
	262	Ta.10236.1.A1_at6--584--239	Ta.10236.1.A1_at	0.599609	0.00694242	0.03286	1	1.05869	0.00014847	0.0014	1	TC
	263	Ta.10236.2.S1_a_at3--335--991	Ta.10236.2.S1_a_at	-0.848748	0.00754177	0.03493	1	-1.20229	0.000798035	0.00466	1	AT
	264	Ta.10236.2.S1_a_at4--983--579	Ta.10236.2.S1_a_at	-1.70221	5.65e-05	0.00118	1	-2.33753	3.78e-06	0.00012	1	AT
	265	Ta.10236.2.S1_a_at7--797--79	Ta.10236.2.S1_a_at	0.303386	0.0382641	0.10927	0	0.506296	0.00259024	0.01119	1	TC
	266	Ta.10236.2.S1_a_at8--992--747	Ta.10236.2.S1_a_at	0.496813	0.00128992	0.01011	1	0.834953	2.51e-05	0.00041	1	TC
	267	Ta.10238.1.A1_at6--495--35	Ta.10238.1.A1_at	0.623655	0.0501788	0.13264	0	0.341761	0.238952	0.3638	0	AT
	268	Ta.10238.2.S1_at10--77--223	Ta.10238.2.S1_at	0.341867	0.120043	0.24465	0	0.598323	0.0135543	0.03979	1	TC
	269	Ta.10239.1.S1_at7--260--241	Ta.10239.1.S1_at	0.745165	0.00843242	0.03776	1	1.0981	0.000702234	0.00424	1	TC
	270	Ta.10239.2.S1_x_at1--984--969	Ta.10239.2.S1_x_at	0.51767	0.179205	0.32388	0	0.979949	0.0204442	0.05472	0	TC
	271	Ta.10239.2.S1_x_at3--313--71	Ta.10239.2.S1_x_at	0.0630852	0.789102	0.86996	0	0.42327	0.0923852	0.17595	0	TC
	272	Ta.10239.2.S1_x_at5--397--845	Ta.10239.2.S1_x_at	-0.0144415	0.906805	0.94568	0	-0.280894	0.0408924	0.09355	0	AT
	273	Ta.10240.1.S1_at11--445--37	Ta.10240.1.S1_at	-0.410058	0.277032	0.43601	0	-0.732863	0.0645008	0.1333	0	AT
	274	Ta.10240.1.S1_at1--992--115	Ta.10240.1.S1_at	0.0851743	0.571745	0.70883	0	-0.215508	0.164816	0.27456	0	AT
	275	Ta.10240.1.S1_at6--704--537	Ta.10240.1.S1_at	-0.0998692	0.764755	0.85285	0	0.150216	0.647836	0.7507	0	TC
	276	Ta.10240.1.S1_x_at5--991--115	Ta.10240.1.S1_x_at	0.231152	0.0295677	0.09124	0	0.0162503	0.85741	0.90692	0	AT
	277	Ta.10240.1.S1_x_at7--703--537	Ta.10240.1.S1_x_at	-0.150614	0.611374	0.74072	0	0.215145	0.463489	0.59354	0	TC
	278	Ta.10240.2.S1_x_at2--184--961	Ta.10240.2.S1_x_at	0.777393	0.000825069	0.00741	1	0.315333	0.0726822	0.14633	0	AT
	279	Ta.10243.1.S1_x_at3--111--337	Ta.10243.1.S1_x_at	0.287888	0.0886383	0.19808	0	0.120032	0.438592	0.57018	0	AT
	280	Ta.10243.1.S1_x_at5--1159--29	Ta.10243.1.S1_x_at	1.64586	0.000388417	0.0044	1	2.51536	1.32e-05	0.00027	1	TC
	281	Ta.10247.3.A1_at11--535--781	Ta.10247.3.A1_at	0.272195	0.245958	0.40205	0	0.0402162	0.856015	0.90576	0	AT
	282	Ta.10247.3.A1_at6--279--133	Ta.10247.3.A1_at	-0.546274	0.165266	0.30591	0	-0.269953	0.46669	0.59637	0	TC
	283	Ta.10247.3.A1_at8--345--931	Ta.10247.3.A1_at	-0.100056	0.765338	0.8532	0	0.172837	0.601496	0.71322	0	TC
	284	Ta.10249.1.S1_a_at11--365--469	Ta.10249.1.S1_a_at	0.0759186	0.441665	0.59722	0	-0.156059	0.12632	0.22379	0	AT
	285	Ta.10249.1.S1_a_at2--652--941	Ta.10249.1.S1_a_at	0.170383	0.535495	0.67848	0	0.467755	0.10521	0.19422	0	TC
	286	Ta.10249.1.S1_at8--209--257	Ta.10249.1.S1_at	0.405685	0.292871	0.45285	0	0.247623	0.504965	0.63113	0	AT
	287	Ta.10249.2.S1_at4--606--321	Ta.10249.2.S1_at	0.854941	0.00164868	0.01201	1	1.40603	4.03e-05	0.00057	1	TC
	288	Ta.10249.2.S1_at7--888--465	Ta.10249.2.S1_at	-0.0382363	0.889645	0.93437	0	-0.398367	0.164234	0.27376	0	AT
	289	Ta.10249.2.S1_at8--382--629	Ta.10249.2.S1_at	0.541971	0.100085	0.21537	0	0.238988	0.431815	0.56382	0	AT
	290	Ta.10250.3.S1_at11--566--23	Ta.10250.3.S1_at	-0.88417	0.0221166	0.07436	0	-0.632829	0.0751363	0.15009	0	TC
	291	Ta.10250.3.S1_at6--249--171	Ta.10250.3.S1_at	0.162549	0.436714	0.59302	0	-0.0837155	0.679513	0.77557	0	AT
	292	Ta.10251.1.A1_at10--798--777	Ta.10251.1.A1_at	-0.518721	0.210229	0.36164	0	-0.246539	0.530066	0.65243	0	TC
	293	Ta.10252.1.S1_at7--66--833	Ta.10252.1.S1_at	0.476438	0.126128	0.25319	0	0.104565	0.715081	0.80295	0	AT
	294	Ta.10252.2.S1_a_at5--680--135	Ta.10252.2.S1_a_at	-0.170966	0.444765	0.59969	0	-0.413738	0.0804058	0.15822	0	AT
	295	Ta.10252.3.S1_a_at7--563--545	Ta.10252.3.S1_a_at	-0.472311	0.241011	0.39661	0	-0.212545	0.579233	0.69451	0	TC
	296	Ta.10255.3.S1_at10--251--1097	Ta.10255.3.S1_at	0.0209113	0.955427	0.9746	0	0.290811	0.436709	0.5685	0	TC
	297	Ta.10255.3.S1_x_at10--668--273	Ta.10255.3.S1_x_at	1.15907	0.00115633	0.00936	1	1.8112	3.92e-05	0.00056	1	TC
	298	Ta.10255.3.S1_x_at1--491--3	Ta.10255.3.S1_x_at	-0.0405191	0.879735	0.92875	0	-0.205851	0.44139	0.57302	0	AT
	299	Ta.10255.3.S1_x_at5--408--893	Ta.10255.3.S1_x_at	0.354521	0.0624578	0.15443	0	0.638349	0.0036319	0.01445	1	TC
	300	Ta.10256.1.A1_at4--512--881	Ta.10256.1.A1_at	0.361506	0.219138	0.37192	0	0.682337	0.0317687	0.07722	0	TC
	301	Ta.10257.1.A1_x_at11--308--317	Ta.10257.1.A1_x_at	0.259133	0.472976	0.62508	0	0.555779	0.136287	0.23732	0	TC
	302	Ta.10257.1.A1_x_at1--516--489	Ta.10257.1.A1_x_at	0.0774389	0.835305	0.90076	0	-0.146017	0.690721	0.78403	0	AT
	303	Ta.1026.2.S1_x_at7--168--673	Ta.1026.2.S1_x_at	-0.781734	0.000399618	0.00449	1	-0.523059	0.00476038	0.01777	1	TC
	304	Ta.1026.2.S1_x_at8--1034--589	Ta.1026.2.S1_x_at	0.245221	0.201151	0.35086	0	-0.0546627	0.761361	0.83805	0	AT
	305	Ta.1026.3.S1_x_at11--881--513	Ta.1026.3.S1_x_at	0.65866	0.00295707	0.01814	1	0.332869	0.0677179	0.13844	0	AT
	306	Ta.1026.3.S1_x_at9--610--173	Ta.1026.3.S1_x_at	-0.181973	0.103057	0.2195	0	0.0131562	0.896686	0.93384	0	TC
	307	Ta.10262.1.A1_at1--175--455	Ta.10262.1.A1_at	0.0369523	0.708725	0.81297	0	-0.184197	0.0819658	0.16048	0	AT
	308	Ta.10262.1.A1_at8--972--927	Ta.10262.1.A1_at	0.541253	9e-05	0.00162	1	0.839771	2.26e-06	9e-05	1	TC
	309	Ta.10263.1.S1_a_at6--976--561	Ta.10263.1.S1_a_at	0.587634	0.000956323	0.00821	1	1.25831	2.39e-06	9e-05	1	TC
	310	Ta.10263.2.S1_at4--347--867	Ta.10263.2.S1_at	-0.0533545	0.54638	0.68727	0	0.106091	0.236228	0.36078	0	TC
	311	Ta.10263.2.S1_at7--5--359	Ta.10263.2.S1_at	-0.105208	0.216625	0.36897	0	0.099455	0.232833	0.35678	0	TC
	312	Ta.10264.1.S1_at11--1074--387	Ta.10264.1.S1_at	1.42989	1.13e-06	0.0001	1	2.42966	9.68e-09	0	1	TC
	313	Ta.10267.1.A1_at5--800--623	Ta.10267.1.A1_at	0.125576	0.54516	0.68633	0	0.620098	0.0115208	0.035	1	TC
	314	Ta.10267.1.A1_at8--210--321	Ta.10267.1.A1_at	0.809681	0.0879448	0.19695	0	1.34373	0.0102544	0.03198	1	TC
	315	Ta.10268.1.S1_at10--970--933	Ta.10268.1.S1_at	-0.811443	0.0171202	0.062	0	-0.536213	0.0812718	0.15951	0	TC
	316	Ta.10268.1.S1_at7--245--243	Ta.10268.1.S1_at	1.31428	0.0446536	0.12199	0	0.989213	0.107602	0.19771	0	AT
	317	Ta.10269.2.S1_at10--1109--689	Ta.10269.2.S1_at	0.156992	0.587018	0.72119	0	-0.106997	0.704944	0.79525	0	AT
	318	Ta.10269.2.S1_at2--197--335	Ta.10269.2.S1_at	0.483483	0.163537	0.30357	0	0.739368	0.0424137	0.09632	0	TC
	319	Ta.1027.3.S1_at1--848--829	Ta.1027.3.S1_at	0.471349	0.107704	0.22634	0	0.754551	0.0172552	0.04785	1	TC
	320	Ta.1027.3.S1_x_at8--496--155	Ta.1027.3.S1_x_at	0.573402	0.113118	0.23448	0	0.26921	0.423102	0.55545	0	AT
	321	Ta.10270.1.A1_at3--248--447	Ta.10270.1.A1_at	-0.173231	0.561701	0.70034	0	-0.608719	0.0594491	0.12537	0	AT
	322	Ta.10270.2.A1_a_at2--534--611	Ta.10270.2.A1_a_at	0.883156	0.00477697	0.02533	1	1.25921	0.000432955	0.00298	1	TC
	323	Ta.10271.1.S1_at9--262--683	Ta.10271.1.S1_at	0.316005	0.243194	0.39888	0	-0.0419782	0.869569	0.91517	0	AT
	324	Ta.10273.1.S1_at7--905--467	Ta.10273.1.S1_at	0.0200543	0.953893	0.97391	0	0.267404	0.440337	0.57193	0	TC
	325	Ta.10274.1.S1_at5--485--427	Ta.10274.1.S1_at	0.653553	0.0164125	0.06023	0	0.405204	0.0961186	0.18128	0	AT
	326	Ta.10279.1.S1_at8--56--205	Ta.10279.1.S1_at	-0.218715	0.285986	0.44566	0	-0.39466	0.0667977	0.13703	0	AT
	327	Ta.10279.1.S1_at9--10--955	Ta.10279.1.S1_at	-1.17172	0.000568439	0.00566	1	-0.667327	0.0146554	0.04222	1	TC
	328	Ta.10284.1.S1_a_at10--681--599	Ta.10284.1.S1_a_at	0.120465	0.283485	0.44287	0	-0.162384	0.151862	0.2577	0	AT
	329	Ta.10284.2.S1_a_at5--143--763	Ta.10284.2.S1_a_at	0.822115	0.017031	0.0618	0	0.560618	0.0731976	0.14709	0	AT
	330	Ta.10285.2.S1_a_at11--430--1095	Ta.10285.2.S1_a_at	0.318925	0.100633	0.21613	0	0.0626275	0.722978	0.80894	0	AT
	331	Ta.10285.2.S1_a_at2--121--773	Ta.10285.2.S1_a_at	0.244528	0.268535	0.42722	0	0.686368	0.00824706	0.02712	1	TC
	332	Ta.10285.3.S1_at6--410--645	Ta.10285.3.S1_at	0.413125	0.0764745	0.17808	0	0.0473697	0.820518	0.88137	0	AT
	333	Ta.10286.1.S1_a_at1--1068--99	Ta.10286.1.S1_a_at	0.247275	0.311005	0.47205	0	-0.085077	0.71555	0.80327	0	AT
	334	Ta.10289.1.A1_at1--535--87	Ta.10289.1.A1_at	0.607761	0.0077032	0.03541	1	1.3042	3.85e-05	0.00056	1	TC
	335	Ta.10289.2.S1_at1--896--1087	Ta.10289.2.S1_at	0.0925142	0.754161	0.84553	0	-0.193201	0.509602	0.63528	0	AT
	336	Ta.10289.2.S1_at4--714--883	Ta.10289.2.S1_at	0.215182	0.153091	0.28973	0	0.506395	0.0046284	0.01738	1	TC
	337	Ta.10295.1.S1_x_at1--1144--1017	Ta.10295.1.S1_x_at	-0.535606	0.0204253	0.07033	0	-0.270183	0.182973	0.29708	0	TC
	338	Ta.10295.1.S1_x_at4--918--979	Ta.10295.1.S1_x_at	0.249759	0.167088	0.30847	0	0.0649638	0.699825	0.79126	0	AT
	339	Ta.10295.1.S1_x_at6--952--915	Ta.10295.1.S1_x_at	-0.684858	0.000674127	0.00641	1	-0.410699	0.012832	0.03811	1	TC
	340	Ta.10298.1.A1_at4--369--867	Ta.10298.1.A1_at	0.482937	0.0391197	0.11087	0	0.911116	0.0012296	0.00643	1	TC
	341	Ta.10298.1.A1_at8--867--1015	Ta.10298.1.A1_at	0.581493	0.0269377	0.08553	0	0.968142	0.0015432	0.00762	1	TC
	342	Ta.10298.1.A1_at9--345--727	Ta.10298.1.A1_at	0.762436	0.0190841	0.06706	0	1.16615	0.00162506	0.00791	1	TC
	343	Ta.1030.2.S1_at3--391--1149	Ta.1030.2.S1_at	0.00938076	0.945073	0.96874	0	0.224762	0.117961	0.21211	0	TC
	344	Ta.1030.2.S1_at6--884--1141	Ta.1030.2.S1_at	0.771544	0.0030135	0.01837	1	0.387128	0.0700914	0.14231	0	AT
	345	Ta.10301.1.A1_at7--70--139	Ta.10301.1.A1_at	0.0292537	0.927423	0.95796	0	0.310122	0.338318	0.47153	0	TC
	346	Ta.10303.1.S1_at11--1056--875	Ta.10303.1.S1_at	-0.265825	0.383333	0.54458	0	-0.544097	0.0884299	0.17029	0	AT
	347	Ta.10303.2.S1_at5--619--595	Ta.10303.2.S1_at	0.587278	0.105658	0.22338	0	0.856062	0.0256396	0.06526	0	TC
	348	Ta.10303.3.S1_a_at10--76--561	Ta.10303.3.S1_a_at	0.873383	0.0101223	0.04278	1	1.51457	0.000284901	0.00221	1	TC
	349	Ta.10303.3.S1_a_at11--64--303	Ta.10303.3.S1_a_at	0.655185	0.0240399	0.07895	0	1.11933	0.00110003	0.00591	1	TC
	350	Ta.10303.3.S1_a_at8--463--145	Ta.10303.3.S1_a_at	-0.0914437	0.574132	0.71087	0	-0.250663	0.138017	0.23965	0	AT
	351	Ta.10303.3.S1_a_at9--915--439	Ta.10303.3.S1_a_at	0.981318	0.00774538	0.03552	1	1.64365	0.00025403	0.00204	1	TC
	352	Ta.10303.3.S1_x_at3--475--641	Ta.10303.3.S1_x_at	0.0433283	0.794876	0.87386	0	-0.138754	0.405147	0.5376	0	AT
	353	Ta.10303.3.S1_x_at7--470--475	Ta.10303.3.S1_x_at	0.318907	0.15776	0.29575	0	0.120514	0.567821	0.68523	0	AT
	354	Ta.10304.1.S1_a_at3--161--1133	Ta.10304.1.S1_a_at	-0.0351506	0.904718	0.94445	0	-0.35269	0.240047	0.36498	0	AT
	355	Ta.10305.1.A1_at1--571--483	Ta.10305.1.A1_at	-0.478186	0.0901695	0.20046	0	0.148436	0.563312	0.68126	0	TC
	356	Ta.10305.1.A1_at3--174--875	Ta.10305.1.A1_at	-0.597374	0.00216862	0.01461	1	-0.360837	0.0283073	0.07044	0	TC
	357	Ta.10305.1.A1_at5--1124--519	Ta.10305.1.A1_at	1.68874	4.23e-07	5e-05	1	1.30742	3.17e-06	0.00011	1	AT
	358	Ta.10305.1.A1_at8--413--927	Ta.10305.1.A1_at	1.45593	3.02e-05	0.00076	1	1.17988	0.000133181	0.0013	1	AT
	359	Ta.10305.2.S1_at10--1119--543	Ta.10305.2.S1_at	0.191436	0.485314	0.63605	0	0.560372	0.0581964	0.12331	0	TC
	360	Ta.10305.2.S1_at8--591--789	Ta.10305.2.S1_at	0.386598	0.0917453	0.20288	0	0.192995	0.36242	0.49616	0	AT
	361	Ta.10305.3.S1_at10--1022--555	Ta.10305.3.S1_at	0.65573	0.163293	0.30322	0	0.325872	0.461992	0.59209	0	AT
	362	Ta.10305.3.S1_at9--821--471	Ta.10305.3.S1_at	0.52903	0.133505	0.26328	0	0.182009	0.577562	0.69325	0	AT
	363	Ta.10307.1.A1_at11--361--1097	Ta.10307.1.A1_at	-0.627509	0.12792	0.25566	0	-0.31259	0.41707	0.54974	0	TC
	364	Ta.10308.2.S1_at1--960--741	Ta.10308.2.S1_at	1.10788	0.000720758	0.0067	1	1.90227	1.05e-05	0.00023	1	TC
	365	Ta.10308.3.S1_x_at1--560--373	Ta.10308.3.S1_x_at	1.4193	0.000105498	0.00179	1	2.12403	3.64e-06	0.00012	1	TC
	366	Ta.10309.1.A1_at3--45--319	Ta.10309.1.A1_at	0.0473883	0.894163	0.93719	0	-0.225158	0.52447	0.64788	0	AT
	367	Ta.10311.1.S1_at7--761--757	Ta.10311.1.S1_at	0.592317	0.00293131	0.01804	1	0.310471	0.0594389	0.12537	0	AT
	368	Ta.10313.1.S1_at11--970--49	Ta.10313.1.S1_at	0.0543987	0.902265	0.94271	0	-0.189208	0.665173	0.76462	0	AT
	369	Ta.10314.1.S1_at1--232--41	Ta.10314.1.S1_at	0.393269	0.0283868	0.08867	0	0.627374	0.00218707	0.00989	1	TC
	370	Ta.10316.1.S1_a_at9--1143--815	Ta.10316.1.S1_a_at	0.439975	0.120733	0.24565	0	0.856608	0.00790222	0.02624	1	TC
	371	Ta.10316.1.S1_at10--167--659	Ta.10316.1.S1_at	0.467207	0.0378919	0.10851	0	0.688549	0.00532471	0.01934	1	TC
	372	Ta.10316.1.S1_at2--408--127	Ta.10316.1.S1_at	1.1603	0.000955672	0.0082	1	0.580115	0.0367121	0.0862	0	AT
	373	Ta.10316.2.S1_at1--543--125	Ta.10316.2.S1_at	0.523298	0.0447207	0.12213	0	0.759923	0.0073185	0.02468	1	TC
	374	Ta.10316.2.S1_x_at4--1142--815	Ta.10316.2.S1_x_at	0.520658	0.13128	0.26035	0	0.840215	0.0232992	0.06055	0	TC
	375	Ta.10317.1.S1_at11--832--723	Ta.10317.1.S1_at	0.880672	0.0117049	0.0474	1	1.28981	0.00111916	0.00599	1	TC
	376	Ta.10317.2.S1_at11--381--793	Ta.10317.2.S1_at	0.770112	0.0255376	0.0824	0	0.529529	0.0941483	0.17848	0	AT
	377	Ta.10317.2.S1_at1--448--261	Ta.10317.2.S1_at	1.85926	5.52e-05	0.00116	1	2.75538	1.95e-06	8e-05	1	TC
	378	Ta.10317.2.S1_at2--369--253	Ta.10317.2.S1_at	1.84248	1.25e-05	0.00044	1	2.60153	6.03e-07	4e-05	1	TC
	379	Ta.10318.1.S1_at11--1007--897	Ta.10318.1.S1_at	0.039648	0.918543	0.95282	0	-0.344464	0.376378	0.50968	0	AT
	380	Ta.10318.1.S1_at3--158--51	Ta.10318.1.S1_at	1.07158	0.000317831	0.00382	1	1.68186	8.43e-06	0.0002	1	TC
	381	Ta.10318.1.S1_at5--171--595	Ta.10318.1.S1_at	1.09264	0.00437696	0.02385	1	1.74502	0.000170581	0.00154	1	TC
	382	Ta.10318.1.S1_at9--118--3	Ta.10318.1.S1_at	-0.0328557	0.880555	0.92908	0	-0.323488	0.155555	0.26256	0	AT
	383	Ta.10318.2.S1_x_at11--82--229	Ta.10318.2.S1_x_at	-0.448663	0.14385	0.27738	0	-0.178106	0.533663	0.65546	0	TC
	384	Ta.10318.2.S1_x_at2--329--45	Ta.10318.2.S1_x_at	0.484718	0.0158188	0.05872	0	0.130969	0.435587	0.56752	0	AT
	385	Ta.10318.2.S1_x_at6--582--931	Ta.10318.2.S1_x_at	1.0561	0.00559684	0.02819	1	0.418861	0.178052	0.29099	0	AT
	386	Ta.10318.2.S1_x_at8--530--501	Ta.10318.2.S1_x_at	0.182082	0.618402	0.74596	0	0.37666	0.305434	0.43777	0	TC
	387	Ta.10324.1.A1_at1--970--7	Ta.10324.1.A1_at	-0.769882	0.004884	0.02573	1	-0.975138	0.00100316	0.00553	1	AT
	388	Ta.10324.1.A1_at5--551--939	Ta.10324.1.A1_at	-0.350802	0.262601	0.42063	0	-0.118994	0.689405	0.78307	0	TC
	389	Ta.10325.1.S1_at3--292--785	Ta.10325.1.S1_at	0.138239	0.459849	0.61321	0	0.263512	0.168159	0.2788	0	TC
	390	Ta.10326.1.S1_at10--143--917	Ta.10326.1.S1_at	0.837813	0.000239156	0.00315	1	1.38948	3.87e-06	0.00012	1	TC
	391	Ta.10326.1.S1_at7--200--1039	Ta.10326.1.S1_at	-0.656301	0.0574488	0.14559	0	-1.00706	0.00784968	0.02609	1	AT
	392	Ta.10326.1.S1_at8--783--161	Ta.10326.1.S1_at	-0.447236	0.0568746	0.14457	0	-0.773884	0.0039236	0.01534	1	AT
	393	Ta.10327.1.S1_at11--750--123	Ta.10327.1.S1_at	1.02068	0.00174018	0.01247	1	1.67952	4.28e-05	0.00059	1	TC
	394	Ta.10329.12.S1_x_at4--316--143	Ta.10329.12.S1_x_at	0.390212	0.0112856	0.04622	1	0.746371	0.000162101	0.00149	1	TC
	395	Ta.10329.12.S1_x_at5--42--603	Ta.10329.12.S1_x_at	0.316035	0.0505286	0.1332	0	0.726527	0.000506569	0.00334	1	TC
	396	Ta.10329.12.S1_x_at6--48--469	Ta.10329.12.S1_x_at	0.00212273	0.976678	0.98704	0	-0.163711	0.0425582	0.09662	0	AT
	397	Ta.10329.13.S1_a_at1--780--441	Ta.10329.13.S1_a_at	0.399885	0.173544	0.31678	0	0.76516	0.0181821	0.04979	1	TC
	398	Ta.10329.13.S1_a_at2--968--355	Ta.10329.13.S1_a_at	0.0949873	0.675274	0.78897	0	0.511214	0.0417302	0.09508	0	TC
	399	Ta.10329.13.S1_a_at9--1030--781	Ta.10329.13.S1_a_at	0.143858	0.774001	0.85916	0	-0.049704	0.919357	0.94841	0	AT
	400	Ta.10329.15.S1_at1--177--475	Ta.10329.15.S1_at	0.144748	0.650032	0.7705	0	0.539815	0.108397	0.19883	0	TC
	401	Ta.10329.15.S1_at3--271--1073	Ta.10329.15.S1_at	0.50775	0.0890299	0.19868	0	0.259081	0.347863	0.48165	0	AT
	402	Ta.10329.15.S1_at8--1061--427	Ta.10329.15.S1_at	-0.0821836	0.71479	0.81757	0	0.218676	0.33347	0.46661	0	TC
	403	Ta.10329.20.S1_x_at4--448--377	Ta.10329.20.S1_x_at	0.597838	0.0366448	0.10611	0	0.341453	0.1876	0.30289	0	AT
	404	Ta.10329.21.S1_x_at2--99--1009	Ta.10329.21.S1_x_at	-0.0294512	0.911505	0.94813	0	-0.325099	0.230901	0.35462	0	AT
	405	Ta.10329.23.S1_at1--670--1005	Ta.10329.23.S1_at	-0.169423	0.694976	0.80335	0	-0.45531	0.296504	0.42772	0	AT
	406	Ta.10329.23.S1_at4--543--119	Ta.10329.23.S1_at	0.525112	0.0934628	0.20539	0	0.932204	0.00798992	0.02646	1	TC
	407	Ta.10329.30.S1_x_at10--16--783	Ta.10329.30.S1_x_at	-0.39799	0.191237	0.33886	0	7.34e-05	0.999794	0.99987	0	TC
	408	Ta.10329.30.S1_x_at11--538--707	Ta.10329.30.S1_x_at	-0.40689	0.282679	0.44199	0	-0.0827215	0.818294	0.87976	0	TC
	409	Ta.10329.30.S1_x_at5--598--1129	Ta.10329.30.S1_x_at	-0.256725	0.455837	0.60943	0	-0.442669	0.204402	0.32317	0	AT
	410	Ta.10329.43.S1_at7--900--19	Ta.10329.43.S1_at	0.366661	0.12518	0.2519	0	0.632217	0.0157419	0.04455	1	TC
	411	Ta.10329.44.S1_x_at8--438--1097	Ta.10329.44.S1_x_at	0.30686	0.183479	0.32928	0	0.0684898	0.750773	0.82995	0	AT
	412	Ta.10332.1.A1_at10--557--103	Ta.10332.1.A1_at	-0.331078	0.241198	0.39683	0	-0.0107992	0.967667	0.97995	0	TC
	413	Ta.10332.1.A1_at8--739--757	Ta.10332.1.A1_at	-0.241957	0.27219	0.43089	0	-0.453448	0.0525067	0.11377	0	AT
	414	Ta.10334.2.A1_at1--168--963	Ta.10334.2.A1_at	-0.66636	0.0563729	0.14363	0	-1.22661	0.00266578	0.01144	1	AT
	415	Ta.10335.1.S1_at8--337--257	Ta.10335.1.S1_at	0.646887	0.00520904	0.02693	1	1.00581	0.000259368	0.00207	1	TC
	416	Ta.10338.1.S1_at7--515--225	Ta.10338.1.S1_at	0.0111778	0.962608	0.97864	0	0.144929	0.540329	0.66147	0	TC
	417	Ta.1034.1.A1_at11--583--23	Ta.1034.1.A1_at	0.638027	0.0141222	0.05409	0	0.315675	0.160523	0.26906	0	AT
	418	Ta.1034.1.A1_at2--713--957	Ta.1034.1.A1_at	-0.207657	0.183926	0.32985	0	0.00997979	0.945384	0.96519	0	TC
	419	Ta.1034.2.S1_at4--771--239	Ta.1034.2.S1_at	0.511115	0.0882375	0.19739	0	0.14732	0.58843	0.70244	0	AT
	420	Ta.10343.1.S1_a_at9--1072--307	Ta.10343.1.S1_a_at	0.553888	0.0113489	0.04641	1	1.01564	0.000223165	0.00186	1	TC
	421	Ta.10345.1.S1_at1--871--827	Ta.10345.1.S1_at	0.285714	0.468724	0.62142	0	0.560061	0.165328	0.27516	0	TC
	422	Ta.10346.1.A1_at10--102--665	Ta.10346.1.A1_at	0.157189	0.110265	0.23018	0	-0.225958	0.0290664	0.07193	0	AT
	423	Ta.10346.1.A1_at9--779--165	Ta.10346.1.A1_at	0.260531	0.25596	0.4136	0	0.599981	0.0192458	0.05211	0	TC
	424	Ta.10346.2.S1_at10--1141--735	Ta.10346.2.S1_at	0.37958	0.000330043	0.00392	1	0.188311	0.0195881	0.05281	0	AT
	425	Ta.10346.2.S1_at6--1122--25	Ta.10346.2.S1_at	-0.257756	0.296576	0.4567	0	0.0834333	0.723365	0.8093	0	TC
	426	Ta.10347.1.S1_at10--1130--1051	Ta.10347.1.S1_at	0.605135	0.02832	0.08852	0	0.307027	0.210609	0.3307	0	AT
	427	Ta.10347.1.S1_at11--60--1055	Ta.10347.1.S1_at	-0.109823	0.654117	0.77359	0	-0.467178	0.0756674	0.15095	0	AT
	428	Ta.10348.1.S1_a_at9--1087--1039	Ta.10348.1.S1_a_at	-0.154183	0.48797	0.6382	0	0.0735755	0.733372	0.81686	0	TC
	429	Ta.10350.3.S1_x_at11--703--107	Ta.10350.3.S1_x_at	1.25558	3e-06	0.00018	1	0.607698	0.000704732	0.00425	1	AT
	430	Ta.10350.3.S1_x_at2--1118--225	Ta.10350.3.S1_x_at	-0.147879	0.0585391	0.14757	0	0.017675	0.798039	0.86497	0	TC
	431	Ta.10351.1.S1_at1--468--819	Ta.10351.1.S1_at	0.359632	0.0871927	0.19566	0	-0.0176589	0.925656	0.95261	0	AT
	432	Ta.10352.1.S1_at8--1085--383	Ta.10352.1.S1_at	0.165995	0.579061	0.71512	0	-0.0797865	0.784551	0.85508	0	AT
	433	Ta.10353.1.A1_a_at6--350--101	Ta.10353.1.A1_a_at	-0.36121	0.0677013	0.16341	0	-0.150464	0.401414	0.53394	0	TC
	434	Ta.10353.3.S1_at11--518--103	Ta.10353.3.S1_at	-0.00653486	0.988503	0.99386	0	0.5528	0.233833	0.35795	0	TC
	435	Ta.10355.1.S1_at10--410--243	Ta.10355.1.S1_at	0.367827	0.00523278	0.02699	1	0.0121925	0.904381	0.93859	0	AT
	436	Ta.10355.1.S1_at2--1102--209	Ta.10355.1.S1_at	0.411952	0.0358598	0.10452	0	0.785656	0.000990828	0.00549	1	TC
	437	Ta.10357.1.S1_s_at9--386--23	Ta.10357.1.S1_s_at	1.41613	0.000948206	0.00816	1	1.77362	0.000169463	0.00153	1	TC
	438	Ta.10358.1.A1_at4--675--203	Ta.10358.1.A1_at	-0.0290519	0.813214	0.88602	0	-0.21006	0.106801	0.19658	0	AT
	439	Ta.10358.1.A1_at5--726--1129	Ta.10358.1.A1_at	-0.03298	0.839291	0.90347	0	-0.268665	0.117361	0.21126	0	AT
	440	Ta.10361.2.S1_at2--1011--905	Ta.10361.2.S1_at	0.203133	0.42767	0.58492	0	0.642966	0.0253146	0.06464	0	TC
	441	Ta.10361.2.S1_x_at1--78--937	Ta.10361.2.S1_x_at	0.744304	0.0128354	0.05059	0	1.36143	0.000271409	0.00214	1	TC
	442	Ta.10361.2.S1_x_at2--891--739	Ta.10361.2.S1_x_at	0.3508	0.185801	0.332	0	0.908736	0.00435587	0.0166	1	TC
	443	Ta.10362.3.A1_at10--791--859	Ta.10362.3.A1_at	0.417122	0.0438041	0.12026	0	0.794784	0.00139333	0.00706	1	TC
	444	Ta.10363.1.S1_at11--370--67	Ta.10363.1.S1_at	0.0364226	0.814486	0.88688	0	-0.355869	0.0396288	0.0914	0	AT
	445	Ta.10363.1.S1_at8--254--377	Ta.10363.1.S1_at	-0.00183985	0.994769	0.99727	0	-0.255979	0.364505	0.49819	0	AT
	446	Ta.10364.1.S1_at1--831--419	Ta.10364.1.S1_at	-0.642531	0.0548756	0.14094	0	-0.372368	0.22544	0.34817	0	TC
	447	Ta.10364.1.S1_at2--287--443	Ta.10364.1.S1_at	-0.738683	0.055225	0.14163	0	-0.474029	0.184135	0.29842	0	TC
	448	Ta.10367.1.S1_at10--773--777	Ta.10367.1.S1_at	0.7028	0.00453529	0.02444	1	1.04044	0.000310581	0.00235	1	TC
	449	Ta.10367.1.S1_at1--629--587	Ta.10367.1.S1_at	-0.415077	0.226777	0.38095	0	-0.682796	0.0578032	0.12259	0	AT
	450	Ta.1037.1.S1_at1--644--813	Ta.1037.1.S1_at	-0.618225	0.00952566	0.04104	1	-0.881551	0.001025	0.00561	1	AT
	451	Ta.10371.2.A1_at2--273--247	Ta.10371.2.A1_at	1.43897	9.86e-08	2e-05	1	0.828114	9.12e-06	0.00021	1	AT
	452	Ta.10371.2.A1_at9--826--115	Ta.10371.2.A1_at	-0.195695	0.280655	0.43991	0	0.137719	0.432011	0.56395	0	TC
	453	Ta.10373.1.A1_x_at1--337--509	Ta.10373.1.A1_x_at	-0.0861631	0.716235	0.81856	0	0.166239	0.479845	0.60859	0	TC
	454	Ta.10374.1.S1_at3--182--153	Ta.10374.1.S1_at	0.791149	0.00235563	0.01546	1	0.516214	0.0213548	0.05662	0	AT
	455	Ta.10375.3.A1_at4--560--593	Ta.10375.3.A1_at	-0.433353	0.0583969	0.14732	0	-0.719587	0.00520006	0.01899	1	AT
	456	Ta.10375.3.A1_at8--648--711	Ta.10375.3.A1_at	-0.932674	0.0582709	0.14709	0	-0.674298	0.14486	0.24873	0	TC
	457	Ta.10377.1.A1_at2--697--379	Ta.10377.1.A1_at	0.839131	0.0975909	0.21176	0	0.454602	0.334461	0.46758	0	AT
	458	Ta.10377.1.A1_at8--81--603	Ta.10377.1.A1_at	-0.247942	0.548447	0.68885	0	-0.0061637	0.987751	0.99204	0	TC
	459	Ta.10379.2.S1_at5--718--379	Ta.10379.2.S1_at	-0.113606	0.701967	0.80837	0	-0.380717	0.210489	0.33054	0	AT
	460	Ta.10380.1.S1_at4--810--351	Ta.10380.1.S1_at	-0.331145	0.0745205	0.17495	0	-0.530685	0.00936063	0.02988	1	AT
	461	Ta.10380.1.S1_at9--1151--841	Ta.10380.1.S1_at	0.6164	0.00382113	0.02165	1	1.12777	5.08e-05	0.00067	1	TC
	462	Ta.10385.1.A1_at1--983--413	Ta.10385.1.A1_at	-0.69694	0.0644655	0.15798	0	-1.00457	0.012896	0.03824	1	AT
	463	Ta.10387.1.A1_at11--460--725	Ta.10387.1.A1_at	0.618132	0.00294554	0.0181	1	1.0024	9.21e-05	0.00101	1	TC
	464	Ta.10387.2.S1_a_at11--247--341	Ta.10387.2.S1_a_at	-0.0612246	0.848171	0.90936	0	0.257513	0.420546	0.55311	0	TC
	465	Ta.10387.3.S1_at11--728--775	Ta.10387.3.S1_at	0.177883	0.564608	0.70286	0	-0.0895496	0.76616	0.84159	0	AT
	466	Ta.10389.1.S1_at1--1097--877	Ta.10389.1.S1_at	-1.04101	0.000532105	0.00541	1	-0.808898	0.00248688	0.01087	1	TC
	467	Ta.10389.3.A1_at11--978--529	Ta.10389.3.A1_at	0.0445338	0.775255	0.85987	0	0.182896	0.249683	0.37576	0	TC
	468	Ta.1039.1.S1_at2--693--45	Ta.1039.1.S1_at	-0.196275	0.38423	0.54547	0	0.174202	0.42979	0.56194	0	TC
	469	Ta.10390.2.A1_a_at10--1109--825	Ta.10390.2.A1_a_at	-0.613693	0.0755807	0.17662	0	-0.860324	0.0185817	0.05064	0	AT
	470	Ta.10390.2.A1_a_at11--25--741	Ta.10390.2.A1_a_at	0.529124	0.204598	0.35484	0	0.275846	0.486246	0.6145	0	AT
	471	Ta.10390.2.A1_a_at5--267--619	Ta.10390.2.A1_a_at	0.514922	0.0904932	0.20101	0	0.905678	0.00792785	0.02629	1	TC
	472	Ta.10392.2.S1_at2--459--323	Ta.10392.2.S1_at	-0.758905	0.405005	0.56499	0	-0.429763	0.62648	0.73412	0	TC
	473	Ta.1040.1.S1_at10--132--1043	Ta.1040.1.S1_at	-0.0984772	0.660534	0.77787	0	-0.596256	0.0207228	0.0553	0	AT
	474	Ta.1040.1.S1_at8--683--355	Ta.1040.1.S1_at	0.252951	0.000784061	0.00715	1	0.620334	5.91e-07	4e-05	1	TC
	475	Ta.10401.1.S1_a_at3--79--455	Ta.10401.1.S1_a_at	-0.230117	0.556851	0.6963	0	-0.516604	0.196509	0.31364	0	AT
	476	Ta.10401.1.S1_a_at4--70--513	Ta.10401.1.S1_a_at	-0.253319	0.402972	0.56326	0	-0.533037	0.0927208	0.17643	0	AT
	477	Ta.10402.3.A1_at1--1087--719	Ta.10402.3.A1_at	-1.99552	1.34e-08	1e-05	1	-1.45093	1.84e-07	2e-05	1	TC
	478	Ta.10402.3.A1_at11--1145--321	Ta.10402.3.A1_at	1.55142	6.58e-06	0.0003	1	1.18848	4.83e-05	0.00064	1	AT
	479	Ta.10402.3.A1_at9--1044--751	Ta.10402.3.A1_at	1.12542	1.62e-07	3e-05	1	0.83192	1.83e-06	7e-05	1	AT
	480	Ta.10403.1.S1_at2--1082--593	Ta.10403.1.S1_at	-0.356411	0.404327	0.56437	0	-0.82489	0.0692266	0.14097	0	AT
	481	Ta.10405.1.A1_x_at10--764--819	Ta.10405.1.A1_x_at	1.04297	6.81e-06	0.0003	1	1.72654	8.04e-08	1e-05	1	TC
	482	Ta.10405.1.A1_x_at11--648--951	Ta.10405.1.A1_x_at	1.3228	0.000178409	0.00257	1	1.93786	7.76e-06	0.00019	1	TC
	483	Ta.10406.1.S1_at11--722--543	Ta.10406.1.S1_at	0.858565	0.000331463	0.00393	1	1.27871	1.35e-05	0.00027	1	TC
	484	Ta.10406.1.S1_at2--778--37	Ta.10406.1.S1_at	-0.656304	0.0162025	0.05969	0	-1.16949	0.000459666	0.00312	1	AT
	485	Ta.10408.1.S1_at2--1112--301	Ta.10408.1.S1_at	0.218393	0.168337	0.31002	0	0.00206318	0.988815	0.99278	0	AT
	486	Ta.10408.1.S1_at4--219--619	Ta.10408.1.S1_at	0.948856	0.00596365	0.02948	1	1.63955	0.000142119	0.00136	1	TC
	487	Ta.10408.1.S1_at5--468--543	Ta.10408.1.S1_at	0.393573	0.0280833	0.08797	0	0.660253	0.00156416	0.0077	1	TC
	488	Ta.10408.1.S1_at8--198--105	Ta.10408.1.S1_at	-0.215125	0.14596	0.28031	0	-0.43998	0.00901578	0.02904	1	AT
	489	Ta.10412.1.S1_at11--929--573	Ta.10412.1.S1_at	0.955233	0.00033962	0.004	1	1.2149	4.88e-05	0.00065	1	TC
	490	Ta.10419.1.S1_at11--1090--177	Ta.10419.1.S1_at	0.156572	0.51012	0.65706	0	-0.121066	0.602293	0.71383	0	AT
	491	Ta.10426.1.A1_at2--1092--1161	Ta.10426.1.A1_at	-0.00692086	0.982443	0.99019	0	-0.266887	0.397394	0.52991	0	AT
	492	Ta.10426.1.A1_at3--982--619	Ta.10426.1.A1_at	-0.202313	0.628657	0.75388	0	-0.473334	0.26347	0.39139	0	AT
	493	Ta.10426.1.A1_at4--613--975	Ta.10426.1.A1_at	-0.11197	0.742717	0.83758	0	-0.435061	0.213229	0.33383	0	AT
	494	Ta.10426.1.A1_at6--358--365	Ta.10426.1.A1_at	1.01055	0.00109465	0.00902	1	1.37824	0.000105112	0.0011	1	TC
	495	Ta.10429.2.S1_at2--483--945	Ta.10429.2.S1_at	-0.060241	0.611416	0.74075	0	0.215694	0.0872065	0.16842	0	TC
	496	Ta.1043.1.S1_at8--1112--1093	Ta.1043.1.S1_at	1.31943	2.99e-05	0.00075	1	0.733171	0.00182519	0.00863	1	AT
	497	Ta.10431.1.S1_at11--430--129	Ta.10431.1.S1_at	0.430529	0.0297266	0.09155	0	-0.0295438	0.860949	0.90949	0	AT
	498	Ta.10432.2.S1_at11--34--695	Ta.10432.2.S1_at	1.51153	0.000581348	0.00575	1	2.15235	3.66e-05	0.00054	1	TC
	499	Ta.10433.1.A1_at11--913--517	Ta.10433.1.A1_at	0.227292	0.462392	0.61554	0	0.746838	0.0302648	0.07427	0	TC
	500	Ta.10434.1.A1_at4--956--881	Ta.10434.1.A1_at	0.293818	0.138314	0.26997	0	0.496986	0.0206635	0.05516	0	TC
	501	Ta.10434.1.A1_at8--1125--147	Ta.10434.1.A1_at	-0.0459534	0.875518	0.92607	0	-0.447474	0.144457	0.24817	0	AT
	502	Ta.10435.1.S1_at10--1041--1057	Ta.10435.1.S1_at	0.420961	0.0948193	0.20748	0	0.129242	0.573837	0.69032	0	AT
	503	Ta.10436.1.S1_at11--216--297	Ta.10436.1.S1_at	-0.109524	0.737826	0.83426	0	0.282252	0.388493	0.52117	0	TC
	504	Ta.10438.1.S1_x_at3--115--529	Ta.10438.1.S1_x_at	0.992037	0.000582022	0.00575	1	1.83904	4.33e-06	0.00013	1	TC
	505	Ta.10438.1.S1_x_at6--725--667	Ta.10438.1.S1_x_at	0.213305	0.0440601	0.12078	0	0.541334	0.000191398	0.00167	1	TC
	506	Ta.10439.1.A1_at3--1151--917	Ta.10439.1.A1_at	1.68458	0.000578159	0.00573	1	2.15568	8.34e-05	0.00094	1	TC
	507	Ta.10441.1.S1_at1--186--455	Ta.10441.1.S1_at	-0.941242	0.105615	0.22331	0	-0.554609	0.308541	0.44075	0	TC
	508	Ta.10442.1.A1_at11--395--773	Ta.10442.1.A1_at	0.229349	0.48324	0.63416	0	-0.0561187	0.859459	0.90841	0	AT
	509	Ta.10443.1.S1_at2--1003--1065	Ta.10443.1.S1_at	-0.0641343	0.77365	0.85906	0	-0.3589	0.125463	0.22261	0	AT
	510	Ta.10443.1.S1_at4--917--221	Ta.10443.1.S1_at	0.403114	0.0394461	0.11149	0	0.610492	0.00482953	0.01797	1	TC
	511	Ta.10443.1.S1_at8--482--1105	Ta.10443.1.S1_at	-0.0463579	0.874001	0.92541	0	-0.309669	0.295826	0.42704	0	AT
	512	Ta.10444.1.A1_at11--694--671	Ta.10444.1.A1_at	1.21916	2.91e-05	0.00074	1	2.00194	4.07e-07	3e-05	1	TC
	513	Ta.10449.2.S1_at6--608--267	Ta.10449.2.S1_at	0.224057	0.127181	0.25466	0	-0.00693801	0.958898	0.97469	0	AT
	514	Ta.10450.1.S1_at11--985--25	Ta.10450.1.S1_at	0.937952	0.00526258	0.02708	1	1.52243	0.000191834	0.00167	1	TC
	515	Ta.10450.1.S1_at2--140--487	Ta.10450.1.S1_at	0.514221	0.143093	0.27629	0	1.28053	0.00280548	0.01191	1	TC
	516	Ta.10450.1.S1_at4--891--533	Ta.10450.1.S1_at	0.437314	0.00517457	0.02681	1	0.294934	0.0328305	0.07916	0	AT
	517	Ta.10451.1.A1_at1--1149--251	Ta.10451.1.A1_at	1.00335	0.00491376	0.02584	1	1.25865	0.00107725	0.00583	1	TC
	518	Ta.10451.2.A1_x_at10--610--1045	Ta.10451.2.A1_x_at	0.79058	0.0438689	0.12041	0	1.07952	0.00988937	0.0311	1	TC
	519	Ta.10451.2.A1_x_at6--1063--719	Ta.10451.2.A1_x_at	-0.0401787	0.887539	0.93286	0	0.265698	0.35284	0.4866	0	TC
	520	Ta.10451.2.A1_x_at8--549--759	Ta.10451.2.A1_x_at	-0.0262039	0.908804	0.94662	0	-0.211473	0.358232	0.49205	0	AT
	521	Ta.10452.1.S1_at3--1070--485	Ta.10452.1.S1_at	0.467825	0.000129797	0.00207	1	0.0688155	0.364916	0.49862	0	AT
	522	Ta.10452.1.S1_at4--777--817	Ta.10452.1.S1_at	-0.136408	0.216573	0.36895	0	-0.00924311	0.928943	0.95457	0	TC
	523	Ta.10452.1.S1_at9--972--729	Ta.10452.1.S1_at	1.07258	0.000298	0.00365	1	0.460928	0.0344132	0.08205	0	AT
	524	Ta.10453.3.S1_a_at2--701--811	Ta.10453.3.S1_a_at	0.0641822	0.797929	0.8756	0	0.312275	0.223717	0.34612	0	TC
	525	Ta.10462.1.S1_at2--767--1109	Ta.10462.1.S1_at	0.0463944	0.796008	0.87447	0	0.331983	0.0842384	0.16403	0	TC
	526	Ta.10462.1.S1_at3--339--537	Ta.10462.1.S1_at	-0.0654597	0.864832	0.9196	0	0.268354	0.483233	0.61178	0	TC
	527	Ta.10462.1.S1_x_at3--338--537	Ta.10462.1.S1_x_at	0.131722	0.661573	0.77862	0	0.3926	0.202798	0.32122	0	TC
	528	Ta.10462.2.S1_at1--739--373	Ta.10462.2.S1_at	0.184091	0.546684	0.68736	0	0.540576	0.0938778	0.17812	0	TC
	529	Ta.10463.1.A1_at7--879--619	Ta.10463.1.A1_at	0.510353	0.0633941	0.15612	0	0.948339	0.00308657	0.01281	1	TC
	530	Ta.10464.1.A1_at10--306--791	Ta.10464.1.A1_at	0.352588	0.281862	0.44121	0	0.790008	0.0281836	0.07022	0	TC
	531	Ta.10466.1.S1_at1--264--177	Ta.10466.1.S1_at	0.0479803	0.885109	0.93128	0	-0.301047	0.367027	0.50063	0	AT
	532	Ta.10466.1.S1_at8--191--169	Ta.10466.1.S1_at	-0.237178	0.383078	0.54439	0	0.0311218	0.905173	0.93917	0	TC
	533	Ta.10467.1.A1_at2--1066--837	Ta.10467.1.A1_at	0.157294	0.320615	0.4826	0	0.344796	0.0435657	0.09839	0	TC
	534	Ta.10467.1.A1_at7--388--443	Ta.10467.1.A1_at	0.519093	0.133369	0.26315	0	0.0699609	0.825918	0.88547	0	AT
	535	Ta.10469.1.A1_at5--419--1075	Ta.10469.1.A1_at	-0.671331	0.225817	0.37977	0	-0.366664	0.487921	0.6159	0	TC
	536	Ta.10470.2.S1_at10--1022--1149	Ta.10470.2.S1_at	-0.739114	0.036891	0.1066	0	-1.00624	0.00795379	0.02636	1	AT
	537	Ta.10470.2.S1_at11--991--369	Ta.10470.2.S1_at	0.953252	0.000409351	0.00456	1	1.48714	1.18e-05	0.00025	1	TC
	538	Ta.10470.2.S1_at2--826--125	Ta.10470.2.S1_at	0.817345	0.000678183	0.00643	1	1.18435	3.81e-05	0.00055	1	TC
	539	Ta.10470.2.S1_at8--643--721	Ta.10470.2.S1_at	-0.16557	0.679476	0.79214	0	-0.426016	0.292273	0.42323	0	AT
	540	Ta.10471.1.S1_x_at5--287--959	Ta.10471.1.S1_x_at	0.332432	0.244795	0.40074	0	0.565141	0.0596218	0.12564	0	TC
	541	Ta.10473.1.S1_at11--286--947	Ta.10473.1.S1_at	1.37446	8.37e-05	0.00154	1	2.30025	1.1e-06	5e-05	1	TC
	542	Ta.10476.1.A1_at9--338--395	Ta.10476.1.A1_at	0.231298	0.347654	0.50992	0	0.461009	0.0751921	0.15019	0	TC
	543	Ta.1048.1.S1_at11--449--497	Ta.1048.1.S1_at	1.02902	5.07e-06	0.00025	1	0.579402	0.00038087	0.00271	1	AT
	544	Ta.10480.1.S1_a_at1--704--179	Ta.10480.1.S1_a_at	-1.16862	0.000127751	0.00205	1	-0.908072	0.000689253	0.00418	1	TC
	545	Ta.10480.1.S1_a_at2--103--497	Ta.10480.1.S1_a_at	-2.26802	3.98e-07	5e-05	1	-1.74444	3.15e-06	0.00011	1	TC
	546	Ta.10480.1.S1_a_at6--318--273	Ta.10480.1.S1_a_at	1.01674	0.0004495	0.00482	1	0.750748	0.00293306	0.01232	1	AT
	547	Ta.10482.1.S1_at4--657--181	Ta.10482.1.S1_at	0.386332	0.161995	0.30146	0	0.823881	0.00910786	0.02926	1	TC
	548	Ta.10482.1.S1_at6--635--675	Ta.10482.1.S1_at	0.326348	0.335516	0.49729	0	0.0350416	0.913858	0.94488	0	AT
	549	Ta.10487.1.A1_at11--319--687	Ta.10487.1.A1_at	-0.119057	0.528532	0.67305	0	0.0822353	0.655674	0.75692	0	TC
	550	Ta.10487.1.A1_at4--492--863	Ta.10487.1.A1_at	0.667087	0.0227467	0.07583	0	0.321231	0.211545	0.33184	0	AT
	551	Ta.10487.1.A1_at5--926--781	Ta.10487.1.A1_at	0.666487	0.040291	0.11319	0	0.279671	0.333012	0.4662	0	AT
	552	Ta.10487.1.A1_at7--439--159	Ta.10487.1.A1_at	-0.187872	0.472354	0.62457	0	-0.00349955	0.988958	0.99278	0	TC
	553	Ta.10488.2.S1_at1--914--959	Ta.10488.2.S1_at	0.328117	0.347136	0.50932	0	0.607328	0.0943348	0.17876	0	TC
	554	Ta.10493.2.S1_at10--247--945	Ta.10493.2.S1_at	0.190206	0.574991	0.71165	0	-0.059439	0.857222	0.90675	0	AT
	555	Ta.10493.3.A1_a_at11--775--1053	Ta.10493.3.A1_a_at	0.256095	0.428453	0.58553	0	-0.221354	0.484053	0.61261	0	AT
	556	Ta.10493.3.A1_a_at3--944--873	Ta.10493.3.A1_a_at	-0.0924078	0.775633	0.86015	0	0.0883435	0.781387	0.85273	0	TC
	557	Ta.10498.1.S1_at11--280--709	Ta.10498.1.S1_at	0.927197	0.000629924	0.00609	1	0.355297	0.0769158	0.15291	0	AT
	558	Ta.10498.3.S1_at11--331--1091	Ta.10498.3.S1_at	0.590819	0.0270873	0.08585	0	0.238518	0.306661	0.43875	0	AT
	559	Ta.10498.3.S1_at4--720--1095	Ta.10498.3.S1_at	0.366128	0.0750972	0.17586	0	0.123924	0.505517	0.63166	0	AT
	560	Ta.10498.3.S1_at6--23--933	Ta.10498.3.S1_at	0.844394	0.000695203	0.00655	1	1.11956	7.8e-05	0.00089	1	TC
	561	Ta.10499.1.S1_x_at4--1029--631	Ta.10499.1.S1_x_at	-0.267176	0.165062	0.30567	0	-0.00801531	0.964188	0.97778	0	TC
	562	Ta.1050.1.S1_at11--1038--349	Ta.1050.1.S1_at	0.0084864	0.969823	0.98324	0	-0.250707	0.271994	0.40128	0	AT
	563	Ta.1050.1.S1_at2--927--631	Ta.1050.1.S1_at	-0.0969125	0.384477	0.54559	0	0.152002	0.178272	0.29129	0	TC
	564	Ta.10500.1.S1_at10--360--959	Ta.10500.1.S1_at	0.203782	0.383661	0.54495	0	-0.130852	0.564051	0.68191	0	AT
	565	Ta.10500.1.S1_at11--787--415	Ta.10500.1.S1_at	0.775008	0.00226431	0.01503	1	0.337886	0.0942578	0.17865	0	AT
	566	Ta.10501.2.S1_x_at1--720--347	Ta.10501.2.S1_x_at	0.248426	0.369379	0.5316	0	-0.130095	0.626429	0.73408	0	AT
	567	Ta.10501.3.S1_a_at7--867--1145	Ta.10501.3.S1_a_at	0.230466	0.200085	0.34948	0	-0.0351221	0.834869	0.89158	0	AT
	568	Ta.10502.1.S1_at11--752--991	Ta.10502.1.S1_at	2.22305	7.02e-10	0	1	1.67355	7.41e-09	0	1	AT
	569	Ta.10502.1.S1_at5--48--667	Ta.10502.1.S1_at	-1.09107	0.00110216	0.00906	1	-0.774022	0.00782646	0.02603	1	TC
	570	Ta.10503.1.S1_s_at11--1155--171	Ta.10503.1.S1_s_at	1.06257	0.0185752	0.06584	0	0.67227	0.0978125	0.18381	0	AT
	571	Ta.10503.1.S1_x_at10--117--1003	Ta.10503.1.S1_x_at	1.25179	0.00105629	0.00882	1	1.48718	0.000280929	0.00218	1	TC
	572	Ta.10503.1.S1_x_at1--1064--213	Ta.10503.1.S1_x_at	0.0321967	0.884419	0.93092	0	-0.252163	0.263467	0.39139	0	AT
	573	Ta.10503.1.S1_x_at11--516--531	Ta.10503.1.S1_x_at	1.57156	1.74e-05	0.00054	1	2.03905	1.75e-06	7e-05	1	TC
	574	Ta.10503.1.S1_x_at6--261--505	Ta.10503.1.S1_x_at	-0.103088	0.60872	0.73857	0	-0.318091	0.129981	0.22884	0	AT
	575	Ta.10503.3.S1_x_at11--498--137	Ta.10503.3.S1_x_at	0.774016	0.00250938	0.01617	1	0.25499	0.197946	0.31532	0	AT
	576	Ta.10503.3.S1_x_at9--845--1109	Ta.10503.3.S1_x_at	0.130337	0.732667	0.83094	0	0.330271	0.386897	0.51956	0	TC
	577	Ta.10507.1.A1_at10--308--989	Ta.10507.1.A1_at	0.690093	0.0247822	0.08069	0	0.384625	0.161109	0.26985	0	AT
	578	Ta.10507.1.A1_at11--765--219	Ta.10507.1.A1_at	0.516276	0.0249128	0.08099	0	0.179208	0.366987	0.5006	0	AT
	579	Ta.10511.1.A1_at10--826--965	Ta.10511.1.A1_at	0.155271	0.409209	0.56892	0	-0.3005	0.122216	0.21813	0	AT
	580	Ta.10512.1.A1_at8--910--355	Ta.10512.1.A1_at	-0.54118	0.0790896	0.18244	0	-0.8327	0.0126792	0.03773	1	AT
	581	Ta.10513.1.A1_at8--386--1095	Ta.10513.1.A1_at	-0.0295446	0.951795	0.97278	0	-0.383128	0.432932	0.56484	0	AT
	582	Ta.10515.1.S1_at10--370--1009	Ta.10515.1.S1_at	0.108413	0.741778	0.83701	0	-0.0827903	0.797517	0.86461	0	AT
	583	Ta.10515.1.S1_at2--75--183	Ta.10515.1.S1_at	-0.0563433	0.802782	0.87898	0	-0.247191	0.280075	0.41033	0	AT
	584	Ta.10516.1.A1_at5--610--905	Ta.10516.1.A1_at	3.55864	0.00402103	0.02245	1	3.06503	0.00838605	0.02744	1	AT
	585	Ta.10517.1.A1_at5--913--1155	Ta.10517.1.A1_at	-0.321115	0.124205	0.25051	0	-0.125113	0.518003	0.6424	0	TC
	586	Ta.10517.1.A1_at7--1063--57	Ta.10517.1.A1_at	-0.0933132	0.666999	0.78253	0	0.133917	0.53193	0.65398	0	TC
	587	Ta.10517.1.A1_at8--1090--741	Ta.10517.1.A1_at	0.252664	0.452339	0.60664	0	0.00358487	0.991192	0.99423	0	AT
	588	Ta.10517.1.A1_at9--242--1069	Ta.10517.1.A1_at	0.236708	0.425342	0.58306	0	-0.0449194	0.875376	0.91909	0	AT
	589	Ta.10518.2.S1_at6--444--241	Ta.10518.2.S1_at	0.109032	0.753752	0.84527	0	0.363245	0.30099	0.43289	0	TC
	590	Ta.1052.1.S1_x_at9--115--909	Ta.1052.1.S1_x_at	0.872111	0.00407275	0.02264	1	1.82787	1.89e-05	0.00034	1	TC
	591	Ta.1052.2.S1_x_at10--402--257	Ta.1052.2.S1_x_at	1.01573	0.0101214	0.04278	1	1.68867	0.0003855	0.00273	1	TC
	592	Ta.1052.2.S1_x_at11--147--375	Ta.1052.2.S1_x_at	0.487477	0.00931697	0.04041	1	0.761419	0.000534982	0.00348	1	TC
	593	Ta.1052.2.S1_x_at2--446--101	Ta.1052.2.S1_x_at	-0.0300441	0.66389	0.78035	0	-0.369869	0.000320933	0.0024	1	AT
	594	Ta.10520.2.S1_x_at3--954--507	Ta.10520.2.S1_x_at	0.421398	0.169848	0.31188	0	0.730004	0.0272509	0.06841	0	TC
	595	Ta.10522.2.S1_at8--242--457	Ta.10522.2.S1_at	0.220133	0.374125	0.536	0	0.483737	0.065898	0.13556	0	TC
	596	Ta.10524.2.S1_a_at10--711--659	Ta.10524.2.S1_a_at	0.804869	2.97e-05	0.00075	1	0.454384	0.00164255	0.00797	1	AT
	597	Ta.10525.1.A1_at4--129--833	Ta.10525.1.A1_at	0.421305	0.0284846	0.08886	0	0.173329	0.303384	0.43553	0	AT
	598	Ta.10525.1.A1_at5--143--571	Ta.10525.1.A1_at	0.868953	0.0131668	0.05153	0	1.36228	0.000830072	0.00481	1	TC
	599	Ta.10525.1.A1_at6--775--123	Ta.10525.1.A1_at	0.377887	0.187943	0.33477	0	0.0829742	0.757299	0.83497	0	AT
	600	Ta.10527.1.A1_at3--125--63	Ta.10527.1.A1_at	0.335743	0.236314	0.39153	0	0.457783	0.111932	0.20378	0	TC
	601	Ta.10528.1.A1_at11--617--33	Ta.10528.1.A1_at	0.269933	0.455611	0.60921	0	-0.197842	0.57491	0.69118	0	AT
	602	Ta.10528.1.A1_at7--43--23	Ta.10528.1.A1_at	0.533661	0.0351466	0.10309	0	0.951811	0.00149009	0.00743	1	TC
	603	Ta.10528.1.A1_at8--1104--781	Ta.10528.1.A1_at	0.46353	0.170777	0.31308	0	-0.032239	0.918346	0.94768	0	AT
	604	Ta.10528.1.A1_at9--854--23	Ta.10528.1.A1_at	1.22211	0.0208119	0.07127	0	1.78693	0.00243015	0.01069	1	TC
	605	Ta.10529.1.S1_at10--962--1133	Ta.10529.1.S1_at	-0.214785	0.100292	0.21565	0	0.0153829	0.896687	0.93384	0	TC
	606	Ta.10529.1.S1_s_at6--212--445	Ta.10529.1.S1_s_at	0.746338	0.0431387	0.11892	0	1.08594	0.00687848	0.02358	1	TC
	607	Ta.1053.2.S1_x_at11--663--1043	Ta.1053.2.S1_x_at	-0.0513121	0.882929	0.93001	0	-0.570522	0.120429	0.21574	0	AT
	608	Ta.1053.2.S1_x_at1--321--517	Ta.1053.2.S1_x_at	-0.177946	0.0092311	0.04016	1	0.0147216	0.787283	0.85705	0	TC
	609	Ta.10531.1.S1_at4--47--721	Ta.10531.1.S1_at	0.521133	0.0259907	0.08341	0	0.112553	0.57271	0.68934	0	AT
	610	Ta.10531.1.S1_at5--915--279	Ta.10531.1.S1_at	0.572347	0.0552286	0.14163	0	0.126351	0.632553	0.73904	0	AT
	611	Ta.10531.1.S1_at6--643--43	Ta.10531.1.S1_at	0.37848	0.0200421	0.06942	0	0.0474677	0.727017	0.81203	0	AT
	612	Ta.10531.1.S1_at9--171--1081	Ta.10531.1.S1_at	0.789628	0.0301733	0.0925	0	1.24295	0.00259743	0.01122	1	TC
	613	Ta.10531.2.S1_at8--1128--409	Ta.10531.2.S1_at	1.39029	0.00566325	0.02842	1	0.811481	0.0604799	0.12694	0	AT
	614	Ta.10531.3.S1_at3--131--937	Ta.10531.3.S1_at	1.09053	0.00331843	0.0197	1	1.70634	0.000140087	0.00134	1	TC
	615	Ta.10533.1.A1_at10--831--337	Ta.10533.1.A1_at	1.18146	1.89e-05	0.00056	1	2.06243	1.51e-07	2e-05	1	TC
	616	Ta.10533.1.A1_at3--645--1081	Ta.10533.1.A1_at	0.374374	0.274714	0.43354	0	-0.0219047	0.946266	0.96573	0	AT
	617	Ta.10534.1.S1_a_at1--588--1019	Ta.10534.1.S1_a_at	0.167727	0.318421	0.48019	0	-0.0656886	0.683473	0.77846	0	AT
	618	Ta.10534.1.S1_a_at2--319--173	Ta.10534.1.S1_a_at	0.135482	0.66396	0.78035	0	-0.0931363	0.760372	0.83739	0	AT
	619	Ta.10534.3.A1_at11--643--889	Ta.10534.3.A1_at	0.325411	0.190449	0.33786	0	0.0328085	0.887615	0.92762	0	AT
	620	Ta.10534.3.A1_at8--804--115	Ta.10534.3.A1_at	0.24959	0.137537	0.26894	0	0.606891	0.00294541	0.01235	1	TC
	621	Ta.10535.1.S1_at7--94--651	Ta.10535.1.S1_at	0.901742	5.89e-06	0.00028	1	1.59385	3.89e-08	1e-05	1	TC
	622	Ta.10537.2.A1_at11--458--171	Ta.10537.2.A1_at	0.377365	0.0663665	0.16126	0	0.195508	0.299152	0.4307	0	AT
	623	Ta.10537.2.A1_at7--146--731	Ta.10537.2.A1_at	0.913355	0.00106562	0.00887	1	1.28883	7.86e-05	0.0009	1	TC
	624	Ta.10537.2.A1_at9--1057--1107	Ta.10537.2.A1_at	0.855476	2.79e-05	0.00072	1	1.40326	3.93e-07	3e-05	1	TC
	625	Ta.10537.3.S1_at11--716--1157	Ta.10537.3.S1_at	-0.0338909	0.874296	0.92556	0	0.171432	0.423485	0.55583	0	TC
	626	Ta.10537.3.S1_x_at10--633--1047	Ta.10537.3.S1_x_at	0.091568	0.425873	0.58357	0	-0.325122	0.0145859	0.04208	1	AT
	627	Ta.1055.1.S1_at1--632--671	Ta.1055.1.S1_at	-0.267084	0.075526	0.17655	0	-0.631373	0.000927674	0.00522	1	AT
	628	Ta.1055.1.S1_x_at1--1088--1057	Ta.1055.1.S1_x_at	-0.491847	0.0149212	0.05626	0	-1.06826	9.5e-05	0.00103	1	AT
	629	Ta.1055.1.S1_x_at2--633--671	Ta.1055.1.S1_x_at	-0.634079	1.27e-05	0.00044	1	-1.0717	1.3e-07	2e-05	1	AT
	630	Ta.1055.1.S1_x_at7--493--51	Ta.1055.1.S1_x_at	1.12117	9e-08	2e-05	1	1.59804	3.41e-09	0	1	TC
	631	Ta.1055.1.S1_x_at9--91--1141	Ta.1055.1.S1_x_at	-0.665544	1.41e-05	0.00047	1	-0.942352	6.67e-07	4e-05	1	AT
	632	Ta.10552.1.S1_at11--870--233	Ta.10552.1.S1_at	0.0784335	0.658458	0.77672	0	0.88751	0.000516079	0.00338	1	TC
	633	Ta.10552.1.S1_at1--527--219	Ta.10552.1.S1_at	0.201721	0.392845	0.55327	0	0.00605659	0.978707	0.98657	0	AT
	634	Ta.10552.1.S1_at2--76--35	Ta.10552.1.S1_at	0.181648	0.465794	0.61868	0	0.0163119	0.945999	0.96563	0	AT
	635	Ta.10555.1.A1_at10--985--525	Ta.10555.1.A1_at	-1.12917	0.000204039	0.00282	1	-1.37129	4.05e-05	0.00057	1	AT
	636	Ta.10555.1.A1_at5--681--945	Ta.10555.1.A1_at	-0.764722	0.0160138	0.05921	0	-0.98107	0.00382152	0.01502	1	AT
	637	Ta.10555.1.A1_at6--314--99	Ta.10555.1.A1_at	0.639184	0.0857661	0.19341	0	0.891574	0.0228282	0.05961	0	TC
	638	Ta.10555.1.A1_at7--765--21	Ta.10555.1.A1_at	0.323308	0.15528	0.29257	0	0.558482	0.0232771	0.06051	0	TC
	639	Ta.10560.3.A1_at2--532--1047	Ta.10560.3.A1_at	0.168231	0.562546	0.70105	0	0.384002	0.195767	0.31274	0	TC
	640	Ta.10560.3.A1_at3--931--31	Ta.10560.3.A1_at	0.136165	0.406568	0.56634	0	-0.070299	0.657986	0.75874	0	AT
	641	Ta.10562.1.S1_at6--104--185	Ta.10562.1.S1_at	0.0707488	0.544463	0.68576	0	0.368405	0.00866236	0.02814	1	TC
	642	Ta.10562.2.S1_at11--198--221	Ta.10562.2.S1_at	-0.159799	0.516795	0.66315	0	-0.637054	0.0228742	0.05971	0	AT
	643	Ta.10562.2.S1_x_at9--4--799	Ta.10562.2.S1_x_at	1.01046	0.0323086	0.09697	0	0.535001	0.20589	0.32479	0	AT
	644	Ta.10562.3.S1_at9--202--1125	Ta.10562.3.S1_at	0.586548	0.350492	0.51274	0	0.911932	0.153407	0.25978	0	TC
	645	Ta.10567.1.S1_at4--285--31	Ta.10567.1.S1_at	0.390104	0.0610144	0.15189	0	0.659578	0.00503808	0.01856	1	TC
	646	Ta.10567.2.A1_at3--1141--665	Ta.10567.2.A1_at	-0.548172	0.22219	0.37544	0	-0.809547	0.0800542	0.1577	0	AT
	647	Ta.10567.3.S1_at9--41--129	Ta.10567.3.S1_at	0.179933	0.654285	0.7737	0	0.452861	0.265635	0.39408	0	TC
	648	Ta.10569.1.A1_at7--534--673	Ta.10569.1.A1_at	0.0920748	0.792084	0.87201	0	0.356007	0.312788	0.4454	0	TC
	649	Ta.10571.1.A1_at4--276--1009	Ta.10571.1.A1_at	0.112737	0.741563	0.83684	0	-0.222269	0.511869	0.6372	0	AT
	650	Ta.10571.1.A1_at5--316--689	Ta.10571.1.A1_at	0.438378	0.101887	0.21776	0	0.732198	0.0127658	0.03794	1	TC
	651	Ta.10574.3.S1_x_at4--500--333	Ta.10574.3.S1_x_at	-0.670148	0.0133138	0.05194	0	-0.423849	0.0792485	0.15643	0	TC
	652	Ta.10575.1.A1_at1--668--967	Ta.10575.1.A1_at	-0.0888775	0.768633	0.8555	0	-0.274077	0.365895	0.4996	0	AT
	653	Ta.10578.1.A1_at2--495--343	Ta.10578.1.A1_at	0.919108	0.0151827	0.05695	0	1.22571	0.00283515	0.01201	1	TC
	654	Ta.10578.1.A1_at6--31--31	Ta.10578.1.A1_at	0.910888	0.0535732	0.13871	0	1.41644	0.00656377	0.02278	1	TC
	655	Ta.1058.2.A1_at11--947--345	Ta.1058.2.A1_at	0.0445858	0.802902	0.87907	0	-0.134776	0.449088	0.58023	0	AT
	656	Ta.10582.2.S1_at1--689--905	Ta.10582.2.S1_at	0.139298	0.565794	0.70392	0	-0.224259	0.353961	0.48783	0	AT
	657	Ta.10582.2.S1_at8--1002--855	Ta.10582.2.S1_at	-0.471048	0.0871051	0.19554	0	-0.229909	0.364938	0.49863	0	TC
	658	Ta.10582.3.S1_at11--52--325	Ta.10582.3.S1_at	-0.675261	0.0437576	0.12016	0	-0.401061	0.190008	0.30588	0	TC
	659	Ta.10582.3.S1_at1--894--1093	Ta.10582.3.S1_at	-0.679104	0.0271766	0.08607	0	-0.224034	0.399226	0.5318	0	TC
	660	Ta.10582.3.S1_at6--625--1003	Ta.10582.3.S1_at	0.0782867	0.568798	0.70656	0	-0.10189	0.453263	0.58414	0	AT
	661	Ta.10582.3.S1_at7--9--869	Ta.10582.3.S1_at	-0.470969	0.383922	0.54522	0	-0.698716	0.200076	0.31792	0	AT
	662	Ta.10583.1.A1_at5--106--969	Ta.10583.1.A1_at	-0.0457758	0.882551	0.92992	0	0.337954	0.282661	0.41286	0	TC
	663	Ta.10587.1.A1_at6--312--805	Ta.10587.1.A1_at	1.09598	0.000329265	0.00392	1	1.67842	1.07e-05	0.00024	1	TC
	664	Ta.10592.1.A1_at10--80--611	Ta.10592.1.A1_at	0.221436	0.198219	0.34715	0	-0.0498538	0.757394	0.83503	0	AT
	665	Ta.10592.1.A1_at5--1159--855	Ta.10592.1.A1_at	0.0964309	0.262628	0.42063	0	-0.18607	0.0434375	0.09817	0	AT
	666	Ta.10592.1.A1_at9--664--615	Ta.10592.1.A1_at	1.0598	0.00689533	0.03271	1	1.7837	0.000209757	0.00178	1	TC
	667	Ta.10592.2.S1_at10--988--389	Ta.10592.2.S1_at	0.27069	0.0340796	0.10075	0	0.751211	5.96e-05	0.00074	1	TC
	668	Ta.10592.2.S1_at3--151--543	Ta.10592.2.S1_at	0.0800571	0.644135	0.76588	0	-0.0830492	0.625809	0.73346	0	AT
	669	Ta.10592.2.S1_at4--683--597	Ta.10592.2.S1_at	0.912992	0.000438445	0.00475	1	1.59941	4.95e-06	0.00014	1	TC
	670	Ta.10592.2.S1_at7--1114--579	Ta.10592.2.S1_at	0.108547	0.687926	0.79831	0	-0.030978	0.906671	0.94007	0	AT
	671	Ta.10595.1.S1_at10--950--921	Ta.10595.1.S1_at	1.41233	1.64e-07	3e-05	1	2.46228	1.06e-09	0	1	TC
	672	Ta.10595.2.S1_at6--1078--657	Ta.10595.2.S1_at	0.102612	0.652292	0.77202	0	0.488372	0.050295	0.11009	0	TC
	673	Ta.10595.2.S1_at7--890--767	Ta.10595.2.S1_at	0.0768643	0.828812	0.89623	0	0.430526	0.236028	0.3606	0	TC
	674	Ta.10597.1.S1_at2--486--629	Ta.10597.1.S1_at	-0.767138	0.00112503	0.0092	1	-1.02142	0.000129991	0.00128	1	AT
	675	Ta.10597.1.S1_at6--361--337	Ta.10597.1.S1_at	-0.375962	0.00791693	0.03608	1	-0.597562	0.000381392	0.00271	1	AT
	676	Ta.10601.1.A1_at11--844--689	Ta.10601.1.A1_at	0.0852909	0.754813	0.84601	0	0.451627	0.116531	0.21018	0	TC
	677	Ta.10601.1.A1_at9--119--701	Ta.10601.1.A1_at	0.340052	0.229879	0.38436	0	0.0886528	0.740242	0.82198	0	AT
	678	Ta.10602.1.A1_at1--467--719	Ta.10602.1.A1_at	1.19857	2.11e-06	0.00014	1	0.956509	1.17e-05	0.00025	1	AT
	679	Ta.10605.1.A1_at10--1019--779	Ta.10605.1.A1_at	0.720524	2.01e-05	0.00058	1	1.1285	4.12e-07	3e-05	1	TC
	680	Ta.10606.1.S1_at3--140--195	Ta.10606.1.S1_at	-0.682389	0.0270245	0.08573	0	-0.425595	0.128225	0.2264	0	TC
	681	Ta.10607.2.S1_at11--388--727	Ta.10607.2.S1_at	1.17402	0.00173274	0.01244	1	0.833223	0.0112481	0.03438	1	AT
	682	Ta.10611.1.A1_at10--1120--785	Ta.10611.1.A1_at	0.609813	0.0569273	0.14467	0	0.264236	0.360652	0.49435	0	AT
	683	Ta.10611.1.A1_at11--703--1149	Ta.10611.1.A1_at	0.252874	0.219324	0.37211	0	0.587748	0.0122187	0.03665	1	TC
	684	Ta.10611.1.A1_at1--323--561	Ta.10611.1.A1_at	0.477123	0.086559	0.19468	0	0.766381	0.0118048	0.03568	1	TC
	685	Ta.10611.1.A1_at6--430--669	Ta.10611.1.A1_at	0.0507345	0.868907	0.92208	0	-0.293387	0.343409	0.47702	0	AT
	686	Ta.10612.1.S1_at5--1074--9	Ta.10612.1.S1_at	0.235305	0.452212	0.6065	0	-0.0675806	0.82338	0.88352	0	AT
	687	Ta.10613.1.S1_x_at11--1117--757	Ta.10613.1.S1_x_at	-1.66238	0.000123628	0.002	1	-1.2119	0.00103014	0.00563	1	TC
	688	Ta.10613.1.S1_x_at2--685--279	Ta.10613.1.S1_x_at	-2.05749	9.42e-05	0.00167	1	-1.54913	0.000649017	0.00402	1	TC
	689	Ta.10613.1.S1_x_at4--700--907	Ta.10613.1.S1_x_at	1.63011	2.57e-05	0.00068	1	1.2301	0.000194556	0.00169	1	AT
	690	Ta.10613.1.S1_x_at5--290--789	Ta.10613.1.S1_x_at	1.08456	0.000363154	0.0042	1	0.836308	0.00185898	0.00876	1	AT
	691	Ta.10614.1.S1_at10--96--325	Ta.10614.1.S1_at	0.981302	2.98e-05	0.00075	1	1.8414	1.32e-07	2e-05	1	TC
	692	Ta.10614.1.S1_at7--661--437	Ta.10614.1.S1_at	0.0562981	0.799452	0.87653	0	-0.22305	0.318565	0.45135	0	AT
	693	Ta.10615.1.A1_at2--271--625	Ta.10615.1.A1_at	0.794867	0.0136128	0.05277	0	0.374706	0.176144	0.28878	0	AT
	694	Ta.1062.2.A1_at2--857--519	Ta.1062.2.A1_at	0.890963	0.0102627	0.04316	1	1.43936	0.000481095	0.00322	1	TC
	695	Ta.1062.2.A1_at3--716--679	Ta.1062.2.A1_at	1.05785	0.0052892	0.02717	1	1.6433	0.000266236	0.0021	1	TC
	696	Ta.1062.2.A1_at9--102--989	Ta.1062.2.A1_at	-0.421676	0.0639096	0.15702	0	-0.606841	0.0128355	0.03811	1	AT
	697	Ta.10621.2.S1_at6--617--927	Ta.10621.2.S1_at	0.560437	0.0540299	0.13949	0	-0.0216886	0.93236	0.95658	0	AT
	698	Ta.10622.1.A1_at3--767--667	Ta.10622.1.A1_at	0.612608	0.101462	0.21724	0	0.396117	0.260392	0.38812	0	AT
	699	Ta.10622.1.A1_at6--312--95	Ta.10622.1.A1_at	-0.318924	0.370229	0.53252	0	-0.0237794	0.944476	0.96457	0	TC
	700	Ta.1063.1.S1_at3--372--365	Ta.1063.1.S1_at	0.0918651	0.631872	0.75636	0	0.386126	0.0627859	0.13055	0	TC
	701	Ta.10630.3.S1_at10--181--771	Ta.10630.3.S1_at	-0.399404	0.00523322	0.02699	1	-0.136547	0.234465	0.35851	0	TC
	702	Ta.10630.3.S1_at3--178--543	Ta.10630.3.S1_at	1.64599	6.42e-07	7e-05	1	1.31241	3.72e-06	0.00012	1	AT
	703	Ta.10630.3.S1_at4--34--803	Ta.10630.3.S1_at	-0.765771	0.0302375	0.09264	0	-0.284494	0.356481	0.49037	0	TC
	704	Ta.10630.3.S1_x_at6--33--803	Ta.10630.3.S1_x_at	-0.532921	0.102808	0.2192	0	-0.297321	0.329201	0.46219	0	TC
	705	Ta.10635.1.A1_at10--109--745	Ta.10635.1.A1_at	-1.20454	0.0183294	0.06524	0	-1.6509	0.00305212	0.0127	1	AT
	706	Ta.10635.1.A1_at5--816--529	Ta.10635.1.A1_at	-0.57752	0.178428	0.32285	0	-0.329665	0.418196	0.55088	0	TC
	707	Ta.10635.1.A1_at7--590--977	Ta.10635.1.A1_at	-0.27663	0.231093	0.38574	0	-0.0617677	0.776876	0.84935	0	TC
	708	Ta.10635.1.A1_at9--690--1033	Ta.10635.1.A1_at	-0.593583	0.0117169	0.04744	1	-0.892924	0.000937593	0.00526	1	AT
	709	Ta.10641.2.S1_at1--1081--717	Ta.10641.2.S1_at	0.285498	0.178527	0.32296	0	0.882437	0.00130385	0.00672	1	TC
	710	Ta.10648.1.S1_x_at11--34--741	Ta.10648.1.S1_x_at	-1.00852	0.000202801	0.00281	1	-0.485934	0.0163955	0.04596	1	TC
	711	Ta.10648.1.S1_x_at2--953--971	Ta.10648.1.S1_x_at	2.18758	5.67e-08	2e-05	1	1.63565	5.98e-07	4e-05	1	AT
	712	Ta.10648.1.S1_x_at3--155--13	Ta.10648.1.S1_x_at	1.63216	4.31e-06	0.00023	1	1.20982	4.19e-05	0.00058	1	AT
	713	Ta.10648.1.S1_x_at6--1099--1055	Ta.10648.1.S1_x_at	-0.840677	0.000459976	0.00489	1	-0.493736	0.0107949	0.0333	1	TC
	714	Ta.10649.1.S1_at5--72--653	Ta.10649.1.S1_at	-0.425838	0.198922	0.34806	0	-0.682638	0.0498741	0.10937	0	AT
	715	Ta.10651.1.S1_at1--467--197	Ta.10651.1.S1_at	-0.0913001	0.382358	0.54361	0	0.129434	0.217538	0.33873	0	TC
	716	Ta.10651.1.S1_at2--848--935	Ta.10651.1.S1_at	2.12994	6.32e-07	7e-05	1	1.27796	3.68e-05	0.00054	1	AT
	717	Ta.10652.1.A1_at2--232--959	Ta.10652.1.A1_at	-1.31789	0.00628966	0.03057	1	-1.67701	0.00130808	0.00673	1	AT
	718	Ta.10652.1.A1_at4--985--453	Ta.10652.1.A1_at	-0.84982	0.00309576	0.0187	1	-1.23014	0.000228798	0.00189	1	AT
	719	Ta.10652.1.A1_at6--1103--409	Ta.10652.1.A1_at	0.0814953	0.783448	0.86557	0	0.246819	0.405161	0.5376	0	TC
	720	Ta.10653.1.S1_at5--316--713	Ta.10653.1.S1_at	0.979404	1.93e-05	0.00057	1	1.63656	2.25e-07	2e-05	1	TC
	721	Ta.10653.1.S1_at9--455--917	Ta.10653.1.S1_at	0.761149	0.000191249	0.00269	1	1.17005	5.64e-06	0.00016	1	TC
	722	Ta.10654.1.A1_at10--702--613	Ta.10654.1.A1_at	-0.264035	0.476073	0.6279	0	-0.551422	0.148223	0.25294	0	AT
	723	Ta.10654.1.A1_at11--1130--743	Ta.10654.1.A1_at	-0.130246	0.695649	0.80378	0	0.107494	0.741991	0.82347	0	TC
	724	Ta.10654.1.A1_at2--852--129	Ta.10654.1.A1_at	-0.346953	0.376451	0.53805	0	-0.133643	0.723574	0.80946	0	TC
	725	Ta.10654.1.A1_at9--85--149	Ta.10654.1.A1_at	0.267293	0.295041	0.45505	0	-0.103082	0.672663	0.77037	0	AT
	726	Ta.10655.1.S1_at10--1109--251	Ta.10655.1.S1_at	0.0599033	0.667772	0.78323	0	0.326662	0.0359418	0.08481	0	TC
	727	Ta.10655.1.S1_at11--772--63	Ta.10655.1.S1_at	-0.197709	0.338549	0.50051	0	0.0720156	0.716408	0.8039	0	TC
	728	Ta.10655.1.S1_at5--30--331	Ta.10655.1.S1_at	1.03363	0.0268408	0.08533	0	0.562549	0.177205	0.28985	0	AT
	729	Ta.10655.2.A1_x_at8--844--981	Ta.10655.2.A1_x_at	-0.0938107	0.765735	0.85347	0	-0.375461	0.242207	0.3673	0	AT
	730	Ta.10656.1.S1_at4--863--235	Ta.10656.1.S1_at	-0.313916	0.29687	0.45696	0	0.0646441	0.821567	0.88224	0	TC
	731	Ta.10659.1.A1_at4--634--945	Ta.10659.1.A1_at	0.613013	0.0428366	0.11831	0	1.19779	0.00113733	0.00606	1	TC
	732	Ta.1066.1.S1_x_at10--639--513	Ta.1066.1.S1_x_at	1.78664	3.7e-07	5e-05	1	1.39754	2.55e-06	9e-05	1	AT
	733	Ta.1066.1.S1_x_at11--531--919	Ta.1066.1.S1_x_at	-0.34311	0.214673	0.36677	0	0.212169	0.422317	0.55464	0	TC
	734	Ta.1066.1.S1_x_at8--173--523	Ta.1066.1.S1_x_at	-0.530933	0.0374853	0.10778	0	-0.1977	0.37935	0.51243	0	TC
	735	Ta.1066.1.S1_x_at9--46--25	Ta.1066.1.S1_x_at	2.73108	4.47e-07	6e-05	1	2.20489	2.36e-06	9e-05	1	AT
	736	Ta.10661.1.A1_at5--1076--255	Ta.10661.1.A1_at	0.475234	0.0068675	0.03261	1	0.174978	0.22353	0.34593	0	AT
	737	Ta.10661.1.A1_at6--813--265	Ta.10661.1.A1_at	0.262338	0.121884	0.24715	0	-0.0744884	0.633299	0.73955	0	AT
	738	Ta.10661.1.A1_at8--368--1035	Ta.10661.1.A1_at	0.38373	0.167647	0.30918	0	0.623027	0.0349096	0.08297	0	TC
	739	Ta.10661.1.A1_at9--512--899	Ta.10661.1.A1_at	0.0886676	0.784573	0.86651	0	0.329272	0.314547	0.44724	0	TC
	740	Ta.10664.1.A1_at11--904--967	Ta.10664.1.A1_at	0.0987498	0.609139	0.73899	0	0.35217	0.0865401	0.16736	0	TC
	741	Ta.10667.2.A1_at1--286--457	Ta.10667.2.A1_at	-0.190718	0.643087	0.76522	0	-0.447843	0.281198	0.41147	0	AT
	742	Ta.10671.1.A1_at11--47--781	Ta.10671.1.A1_at	0.434658	0.112858	0.23414	0	0.166582	0.510248	0.63583	0	AT
	743	Ta.10672.1.S1_at1--30--785	Ta.10672.1.S1_at	-0.596856	0.0682437	0.16431	0	-0.179707	0.541218	0.66222	0	TC
	744	Ta.10672.1.S1_at2--905--49	Ta.10672.1.S1_at	-0.868488	0.0254617	0.08225	0	-0.495354	0.15483	0.26163	0	TC
	745	Ta.10673.1.S1_at11--168--785	Ta.10673.1.S1_at	0.134627	0.221104	0.37425	0	-0.159401	0.147369	0.25183	0	AT
	746	Ta.10676.1.A1_at5--221--553	Ta.10676.1.A1_at	-0.555603	0.102351	0.21847	0	-0.895054	0.0153685	0.04375	1	AT
	747	Ta.10678.1.A1_at11--208--607	Ta.10678.1.A1_at	1.06348	0.000809603	0.00731	1	1.64214	2.83e-05	0.00045	1	TC
	748	Ta.10678.1.A1_at9--1055--159	Ta.10678.1.A1_at	-0.015803	0.922207	0.95476	0	-0.184966	0.261878	0.38975	0	AT
	749	Ta.10679.1.A1_x_at11--927--431	Ta.10679.1.A1_x_at	0.722701	0.0343576	0.1013	0	1.25893	0.00167323	0.00808	1	TC
	750	Ta.10679.1.A1_x_at2--938--367	Ta.10679.1.A1_x_at	0.426395	0.0494045	0.13119	0	0.904512	0.000844609	0.00488	1	TC
	751	Ta.10679.1.A1_x_at4--387--561	Ta.10679.1.A1_x_at	0.0669925	0.497442	0.64645	0	-0.189307	0.0723957	0.14591	0	AT
	752	Ta.10679.2.A1_at8--161--225	Ta.10679.2.A1_at	-1.30932	0.00626018	0.03046	1	-0.945838	0.0283539	0.07053	0	TC
	753	Ta.10681.1.A1_at10--375--957	Ta.10681.1.A1_at	-0.307931	0.0329795	0.09842	0	-0.563659	0.00113584	0.00605	1	AT
	754	Ta.10682.1.A1_at5--176--399	Ta.10682.1.A1_at	1.21907	0.00023114	0.00307	1	0.737088	0.00550005	0.01983	1	AT
	755	Ta.10683.1.A1_at10--658--1029	Ta.10683.1.A1_at	-0.552982	0.112041	0.2329	0	-0.370498	0.260149	0.38787	0	TC
	756	Ta.10683.1.A1_at11--287--877	Ta.10683.1.A1_at	-0.297165	0.271294	0.42999	0	-0.13338	0.605158	0.71615	0	TC
	757	Ta.10688.1.S1_at10--1019--419	Ta.10688.1.S1_at	-0.232746	0.501938	0.65024	0	0.0312915	0.925806	0.95262	0	TC
	758	Ta.10689.2.S1_a_at4--294--73	Ta.10689.2.S1_a_at	0.892241	0.00939214	0.04067	1	1.25866	0.00108153	0.00584	1	TC
	759	Ta.10689.2.S1_x_at2--544--569	Ta.10689.2.S1_x_at	0.49659	0.11189	0.23271	0	0.924485	0.0086512	0.02811	1	TC
	760	Ta.10690.1.S1_at10--960--113	Ta.10690.1.S1_at	0.108263	0.484867	0.63562	0	0.309518	0.0629568	0.13077	0	TC
	761	Ta.10690.1.S1_at1--798--999	Ta.10690.1.S1_at	0.70917	0.00298627	0.01825	1	0.496525	0.0184387	0.05034	0	AT
	762	Ta.10690.2.S1_x_at4--343--683	Ta.10690.2.S1_x_at	0.662763	0.116516	0.23959	0	0.315758	0.421371	0.55378	0	AT
	763	Ta.10691.1.A1_at1--522--15	Ta.10691.1.A1_at	1.24606	0.000698525	0.00657	1	1.64894	7.96e-05	0.0009	1	TC
	764	Ta.10691.1.A1_at2--112--1077	Ta.10691.1.A1_at	1.0403	0.000114123	0.00189	1	1.42554	8.22e-06	0.0002	1	TC
	765	Ta.10691.1.A1_at3--165--629	Ta.10691.1.A1_at	1.46687	0.000121952	0.00198	1	2.02209	8.41e-06	0.0002	1	TC
	766	Ta.10699.1.A1_at11--925--1101	Ta.10699.1.A1_at	0.0805163	0.38538	0.54637	0	-0.227069	0.0278043	0.06949	0	AT
	767	Ta.10699.1.A1_at6--739--419	Ta.10699.1.A1_at	0.204456	0.0239984	0.07885	0	-0.078122	0.319151	0.45193	0	AT
	768	Ta.10699.1.A1_at7--346--669	Ta.10699.1.A1_at	-0.0315193	0.853654	0.9127	0	-0.322783	0.0790979	0.1562	0	AT
	769	Ta.10699.1.A1_at8--763--313	Ta.10699.1.A1_at	0.547601	0.0189321	0.06673	0	0.812762	0.00194647	0.00907	1	TC
	770	Ta.10699.2.S1_at4--316--61	Ta.10699.2.S1_at	0.372186	0.0936948	0.20568	0	0.617027	0.0114787	0.0349	1	TC
	771	Ta.10699.2.S1_at6--484--157	Ta.10699.2.S1_at	0.0967427	0.67323	0.78741	0	-0.138258	0.541682	0.66264	0	AT
	772	Ta.10700.1.A1_at4--574--331	Ta.10700.1.A1_at	-0.0831692	0.713918	0.81678	0	-0.199021	0.380546	0.5137	0	AT
	773	Ta.10701.1.S1_at11--209--713	Ta.10701.1.S1_at	-0.0117759	0.974711	0.98572	0	0.330626	0.375728	0.50901	0	TC
	774	Ta.10703.1.S1_a_at1--298--855	Ta.10703.1.S1_a_at	0.17737	0.428697	0.5858	0	0.0512023	0.812989	0.87589	0	AT
	775	Ta.10703.2.S1_at11--41--669	Ta.10703.2.S1_at	0.735581	0.163109	0.30297	0	1.04496	0.0555843	0.1189	0	TC
	776	Ta.10703.2.S1_at8--849--535	Ta.10703.2.S1_at	-0.0466313	0.897601	0.9394	0	0.359616	0.325655	0.45865	0	TC
	777	Ta.10705.1.A1_x_at10--1--345	Ta.10705.1.A1_x_at	0.111272	0.734471	0.832	0	0.378251	0.256656	0.38384	0	TC
	778	Ta.10705.1.A1_x_at1--1057--833	Ta.10705.1.A1_x_at	-0.0326832	0.892419	0.93604	0	0.178484	0.458963	0.58941	0	TC
	779	Ta.10705.1.A1_x_at2--39--837	Ta.10705.1.A1_x_at	-0.058233	0.81992	0.89043	0	-0.30715	0.239692	0.36458	0	AT
	780	Ta.10705.1.A1_x_at4--1140--439	Ta.10705.1.A1_x_at	-0.0860937	0.768103	0.8551	0	-0.394525	0.189805	0.30563	0	AT
	781	Ta.10707.1.A1_at6--1128--867	Ta.10707.1.A1_at	0.242663	0.472907	0.62503	0	0.525987	0.132605	0.23232	0	TC
	782	Ta.10707.1.A1_at9--602--409	Ta.10707.1.A1_at	0.194818	0.610811	0.74035	0	0.518165	0.187086	0.30225	0	TC
	783	Ta.10709.1.A1_at10--354--733	Ta.10709.1.A1_at	0.368121	0.0398893	0.11235	0	0.16577	0.299618	0.43128	0	AT
	784	Ta.10709.1.A1_at8--456--931	Ta.10709.1.A1_at	0.557905	0.0357094	0.10421	0	1.01963	0.00130418	0.00672	1	TC
	785	Ta.10712.2.S1_a_at1--1092--223	Ta.10712.2.S1_a_at	0.363339	0.312438	0.47351	0	0.607232	0.101909	0.18955	0	TC
	786	Ta.10712.2.S1_a_at9--801--995	Ta.10712.2.S1_a_at	0.35334	0.0829959	0.18889	0	0.118375	0.522604	0.64631	0	AT
	787	Ta.10712.2.S1_x_at6--1129--25	Ta.10712.2.S1_x_at	0.557709	0.0295048	0.09109	0	0.920956	0.00186319	0.00877	1	TC
	788	Ta.10712.3.S1_x_at10--1106--695	Ta.10712.3.S1_x_at	1.69312	5.45e-06	0.00026	1	0.927592	0.000491549	0.00327	1	AT
	789	Ta.10712.3.S1_x_at8--758--953	Ta.10712.3.S1_x_at	0.591233	0.0149141	0.05624	0	0.766113	0.00329925	0.01346	1	TC
	790	Ta.10714.1.S1_at10--831--21	Ta.10714.1.S1_at	0.0581148	0.82809	0.89578	0	0.38052	0.170234	0.28137	0	TC
	791	Ta.10714.1.S1_at11--341--649	Ta.10714.1.S1_at	0.463387	0.103963	0.22079	0	0.756762	0.0147668	0.04247	1	TC
	792	Ta.10714.1.S1_at5--1118--657	Ta.10714.1.S1_at	-0.00573759	0.981255	0.98948	0	0.322483	0.200127	0.31798	0	TC
	793	Ta.10714.1.S1_at7--968--893	Ta.10714.1.S1_at	-0.104391	0.677882	0.79081	0	-0.248982	0.324409	0.45732	0	AT
	794	Ta.10729.3.S1_x_at6--1112--95	Ta.10729.3.S1_x_at	0.957862	0.00157419	0.01164	1	1.44154	7.58e-05	0.00088	1	TC
	795	Ta.10729.3.S1_x_at7--796--871	Ta.10729.3.S1_x_at	0.867881	0.00383412	0.02172	1	1.28679	0.000249458	0.00201	1	TC
	796	Ta.10730.1.A1_at7--513--841	Ta.10730.1.A1_at	-0.827703	0.0730789	0.17243	0	-1.35923	0.00796461	0.0264	1	AT
	797	Ta.10732.1.A1_at11--1019--151	Ta.10732.1.A1_at	1.24557	0.000206655	0.00284	1	1.82338	9.19e-06	0.00021	1	TC
	798	Ta.10732.1.A1_at7--156--85	Ta.10732.1.A1_at	0.397209	0.0751031	0.17586	0	0.162279	0.424248	0.55658	0	AT
	799	Ta.10733.1.A1_at1--561--1077	Ta.10733.1.A1_at	-0.668799	0.000739201	0.00684	1	-0.92426	6.08e-05	0.00075	1	AT
	800	Ta.10733.1.A1_at8--207--865	Ta.10733.1.A1_at	-0.852045	1.41e-05	0.00047	1	-1.28625	3.85e-07	3e-05	1	AT
	801	Ta.10739.1.A1_at10--1022--597	Ta.10739.1.A1_at	0.661479	0.012974	0.05099	0	0.193028	0.382753	0.51574	0	AT
	802	Ta.10739.2.S1_at6--1147--783	Ta.10739.2.S1_at	0.0338916	0.927776	0.95813	0	0.427457	0.261799	0.38965	0	TC
	803	Ta.1074.1.S1_x_at2--751--667	Ta.1074.1.S1_x_at	0.171469	0.537404	0.67997	0	-0.190126	0.487477	0.61555	0	AT
	804	Ta.1074.1.S1_x_at9--422--549	Ta.1074.1.S1_x_at	0.0749863	0.702419	0.8087	0	0.352053	0.0919247	0.17536	0	TC
	805	Ta.1074.3.S1_x_at5--749--667	Ta.1074.3.S1_x_at	0.752143	0.0215085	0.0729	0	0.470282	0.110829	0.20228	0	AT
	806	Ta.10740.2.S1_x_at4--619--673	Ta.10740.2.S1_x_at	0.931929	0.000221219	0.00298	1	0.330025	0.061232	0.1282	0	AT
	807	Ta.10740.2.S1_x_at7--683--395	Ta.10740.2.S1_x_at	0.607656	4.35e-05	0.00097	1	0.163481	0.0750473	0.14999	0	AT
	808	Ta.10741.1.S1_at10--358--155	Ta.10741.1.S1_at	1.17191	0.000297474	0.00365	1	1.48516	4.35e-05	0.0006	1	TC
	809	Ta.10742.1.S1_at10--1046--583	Ta.10742.1.S1_at	0.128153	0.786336	0.86779	0	-0.27577	0.555666	0.67472	0	AT
	810	Ta.10742.1.S1_at1--767--311	Ta.10742.1.S1_at	0.579981	0.10028	0.21565	0	1.14309	0.00510966	0.01874	1	TC
	811	Ta.10742.1.S1_at8--209--645	Ta.10742.1.S1_at	1.03462	0.00843111	0.03776	1	1.3449	0.00161494	0.00787	1	TC
	812	Ta.10742.1.S1_at9--917--987	Ta.10742.1.S1_at	0.293561	0.163266	0.30319	0	0.068238	0.72759	0.81251	0	AT
	813	Ta.10745.1.S1_at3--628--331	Ta.10745.1.S1_at	0.0602197	0.789213	0.86999	0	0.286034	0.215542	0.33647	0	TC
	814	Ta.10748.1.S1_at3--156--949	Ta.10748.1.S1_at	0.557257	0.0474153	0.12743	0	0.883615	0.00488092	0.01811	1	TC
	815	Ta.10748.1.S1_at7--787--963	Ta.10748.1.S1_at	0.0718078	0.694768	0.80319	0	-0.352978	0.0731088	0.14697	0	AT
	816	Ta.10748.1.S1_at8--949--201	Ta.10748.1.S1_at	0.26638	0.395261	0.55555	0	0.0163953	0.956602	0.97313	0	AT
	817	Ta.10751.1.A1_at2--599--511	Ta.10751.1.A1_at	-0.156873	0.504231	0.65193	0	0.0194243	0.932025	0.95635	0	TC
	818	Ta.10754.1.S1_at11--969--31	Ta.10754.1.S1_at	0.318134	0.139716	0.27184	0	-0.126418	0.528546	0.6513	0	AT
	819	Ta.10754.1.S1_at4--661--857	Ta.10754.1.S1_at	-0.593792	0.535954	0.67887	0	-0.224033	0.81027	0.874	0	TC
	820	Ta.10757.1.S1_x_at4--859--663	Ta.10757.1.S1_x_at	-0.0685473	0.788185	0.86924	0	-0.311833	0.231773	0.3555	0	AT
	821	Ta.10766.1.S1_at1--731--137	Ta.10766.1.S1_at	0.6514	0.0358114	0.10443	0	0.305519	0.269093	0.3981	0	AT
	822	Ta.10766.1.S1_at6--667--921	Ta.10766.1.S1_at	0.416711	0.0375223	0.10785	0	0.112773	0.518619	0.6429	0	AT
	823	Ta.10767.1.A1_at10--120--1061	Ta.10767.1.A1_at	0.721809	0.0950346	0.2078	0	1.10208	0.0175962	0.04855	1	TC
	824	Ta.10768.1.A1_at2--769--45	Ta.10768.1.A1_at	-0.34487	0.309522	0.47036	0	-0.557934	0.109765	0.20072	0	AT
	825	Ta.10768.1.A1_at7--97--681	Ta.10768.1.A1_at	0.582131	0.160768	0.29985	0	0.345006	0.380366	0.51351	0	AT
	826	Ta.10770.1.S1_at10--243--1117	Ta.10770.1.S1_at	0.670835	0.0112984	0.04625	1	1.21116	0.000248328	0.002	1	TC
	827	Ta.10770.1.S1_at1--203--669	Ta.10770.1.S1_at	0.20052	0.400328	0.56074	0	-0.238886	0.312066	0.44465	0	AT
	828	Ta.10770.1.S1_at6--606--867	Ta.10770.1.S1_at	0.233297	0.0528011	0.13737	0	0.00525013	0.96038	0.97569	0	AT
	829	Ta.10771.1.A1_at6--831--645	Ta.10771.1.A1_at	0.34664	0.12631	0.25344	0	0.629207	0.0124321	0.03717	1	TC
	830	Ta.10772.1.A1_at3--124--327	Ta.10772.1.A1_at	1.20743	0.0246221	0.08032	0	1.56746	0.00610147	0.02153	1	TC
	831	Ta.10772.1.A1_at7--237--747	Ta.10772.1.A1_at	0.125104	0.665909	0.78167	0	-0.0710597	0.802086	0.868	0	AT
	832	Ta.10773.2.S1_a_at11--466--173	Ta.10773.2.S1_a_at	0.553718	0.156185	0.29367	0	0.307207	0.404717	0.53725	0	AT
	833	Ta.10774.2.A1_at11--130--841	Ta.10774.2.A1_at	-1.10188	0.0113988	0.04655	1	-1.34037	0.00348616	0.01402	1	AT
	834	Ta.10774.2.A1_at4--467--1067	Ta.10774.2.A1_at	0.425775	0.145521	0.27964	0	0.69837	0.0259773	0.06596	0	TC
	835	Ta.10774.2.A1_s_at3--1123--419	Ta.10774.2.A1_s_at	-0.800362	0.00408649	0.02269	1	-0.525348	0.031002	0.0757	0	TC
	836	Ta.10774.2.A1_s_at4--810--143	Ta.10774.2.A1_s_at	-0.550997	0.0893969	0.19928	0	-0.271386	0.364662	0.49834	0	TC
	837	Ta.10774.2.A1_x_at4--409--351	Ta.10774.2.A1_x_at	0.460647	0.0375269	0.10785	0	-0.329827	0.10926	0.19995	0	AT
	838	Ta.10774.2.A1_x_at6--1072--37	Ta.10774.2.A1_x_at	0.808111	0.0315626	0.09555	0	1.09369	0.00667478	0.02306	1	TC
	839	Ta.10774.2.A1_x_at7--468--1067	Ta.10774.2.A1_x_at	1.23243	0.00169607	0.01225	1	1.58976	0.000261837	0.00208	1	TC
	840	Ta.10776.1.S1_s_at7--54--723	Ta.10776.1.S1_s_at	0.252387	0.373611	0.53562	0	-0.0863803	0.751659	0.83064	0	AT
	841	Ta.10778.1.A1_at6--705--777	Ta.10778.1.A1_at	0.589032	0.039788	0.11213	0	0.0967412	0.697287	0.78902	0	AT
	842	Ta.10778.1.A1_at7--498--545	Ta.10778.1.A1_at	0.809052	0.000303	0.00369	1	1.34977	4.83e-06	0.00014	1	TC
	843	Ta.10778.1.A1_at8--630--1081	Ta.10778.1.A1_at	0.786848	0.00747211	0.0347	1	1.49994	9.22e-05	0.00101	1	TC
	844	Ta.10783.1.A1_at1--664--961	Ta.10783.1.A1_at	-1.04859	0.00191601	0.01339	1	-0.352441	0.172816	0.28464	0	TC
	845	Ta.10785.1.S1_at3--549--1031	Ta.10785.1.S1_at	0.281513	0.148426	0.28372	0	-0.129517	0.477844	0.60675	0	AT
	846	Ta.10785.1.S1_at4--1080--1019	Ta.10785.1.S1_at	-0.420359	0.298514	0.45865	0	-0.73697	0.0803648	0.15819	0	AT
	847	Ta.10788.1.A1_at9--547--575	Ta.10788.1.A1_at	0.353319	0.169998	0.31212	0	0.738184	0.0113011	0.0345	1	TC
	848	Ta.10794.1.A1_at2--231--569	Ta.10794.1.A1_at	0.0531253	0.870112	0.9228	0	0.474004	0.160697	0.26928	0	TC
	849	Ta.10794.1.A1_at6--1100--245	Ta.10794.1.A1_at	0.112684	0.535766	0.6787	0	0.566197	0.00931564	0.02978	1	TC
	850	Ta.10799.1.S1_at7--517--777	Ta.10799.1.S1_at	-0.115153	0.444049	0.59916	0	0.159466	0.288148	0.41885	0	TC
	851	Ta.10800.1.A1_at6--1109--123	Ta.10800.1.A1_at	-0.23134	0.586164	0.72038	0	-0.485621	0.258249	0.38566	0	AT
	852	Ta.10801.1.A1_at11--1100--699	Ta.10801.1.A1_at	-0.147338	0.395605	0.55598	0	-0.459543	0.0196183	0.05288	0	AT
	853	Ta.10801.1.A1_at1--608--497	Ta.10801.1.A1_at	0.0592076	0.885242	0.93132	0	0.285645	0.484277	0.61278	0	TC
	854	Ta.10801.1.A1_at6--97--847	Ta.10801.1.A1_at	0.694229	0.0817324	0.18667	0	0.919497	0.0267938	0.06753	0	TC
	855	Ta.10801.1.A1_at9--833--715	Ta.10801.1.A1_at	-0.511712	0.0967547	0.21042	0	-0.783229	0.017896	0.04917	1	AT
	856	Ta.10803.1.A1_at5--1023--797	Ta.10803.1.A1_at	-0.696727	0.0103461	0.04342	1	-0.939841	0.0016351	0.00795	1	AT
	857	Ta.10805.1.A1_at9--374--691	Ta.10805.1.A1_at	0.528531	0.0361514	0.10503	0	0.890913	0.00222962	0.01003	1	TC
	858	Ta.10807.2.S1_at5--472--19	Ta.10807.2.S1_at	1.15969	0.00588651	0.02918	1	0.831096	0.0279854	0.06983	0	AT
	859	Ta.10809.1.A1_at1--422--257	Ta.10809.1.A1_at	0.772146	0.0205207	0.07056	0	0.453624	0.127547	0.22543	0	AT
	860	Ta.10809.1.A1_at5--119--957	Ta.10809.1.A1_at	-0.0476113	0.913043	0.94912	0	0.150698	0.725703	0.81101	0	TC
	861	Ta.10809.1.A1_at7--280--319	Ta.10809.1.A1_at	-0.0492972	0.723272	0.82377	0	0.140271	0.317314	0.45003	0	TC
	862	Ta.10809.1.A1_at8--1078--631	Ta.10809.1.A1_at	-0.213948	0.344347	0.50658	0	-0.446663	0.0628525	0.13063	0	AT
	863	Ta.10814.1.S1_at11--518--257	Ta.10814.1.S1_at	0.226322	0.389297	0.54995	0	0.0379259	0.880736	0.92311	0	AT
	864	Ta.10814.2.S1_at1--20--663	Ta.10814.2.S1_at	0.110072	0.735503	0.83268	0	-0.0914069	0.774918	0.84797	0	AT
	865	Ta.10814.2.S1_at5--167--297	Ta.10814.2.S1_at	0.32515	0.239772	0.39533	0	0.788316	0.0125607	0.03745	1	TC
	866	Ta.10816.1.S1_at10--904--57	Ta.10816.1.S1_at	0.280917	0.00218469	0.01469	1	0.0483282	0.476856	0.60594	0	AT
	867	Ta.10818.2.S1_x_at1--1100--951	Ta.10818.2.S1_x_at	-0.237829	0.34057	0.50258	0	0.0112862	0.962277	0.97681	0	TC
	868	Ta.10818.2.S1_x_at2--1080--981	Ta.10818.2.S1_x_at	-0.430002	0.0670186	0.1623	0	-0.166285	0.433393	0.56533	0	TC
	869	Ta.10818.2.S1_x_at8--39--769	Ta.10818.2.S1_x_at	1.45482	8.81e-05	0.00159	1	0.798753	0.00456498	0.0172	1	AT
	870	Ta.10818.3.S1_x_at11--406--15	Ta.10818.3.S1_x_at	0.872808	0.004411	0.02397	1	1.48442	0.000107529	0.00112	1	TC
	871	Ta.10818.3.S1_x_at4--774--701	Ta.10818.3.S1_x_at	0.739311	0.00927171	0.04029	1	1.19146	0.000426748	0.00295	1	TC
	872	Ta.1082.1.S1_x_at10--492--825	Ta.1082.1.S1_x_at	1.11784	9.56e-08	2e-05	1	1.47648	7.1e-09	0	1	TC
	873	Ta.1082.1.S1_x_at2--649--875	Ta.1082.1.S1_x_at	-0.128354	0.2646	0.42284	0	-0.362205	0.00764181	0.02555	1	AT
	874	Ta.1082.1.S1_x_at8--888--339	Ta.1082.1.S1_x_at	0.749789	0.0181642	0.06481	0	1.30027	0.000656654	0.00405	1	TC
	875	Ta.1082.2.S1_x_at10--1081--757	Ta.1082.2.S1_x_at	1.86717	0.000240787	0.00316	1	1.31967	0.00224745	0.01009	1	AT
	876	Ta.1082.2.S1_x_at11--152--685	Ta.1082.2.S1_x_at	3.07789	2.47e-05	0.00067	1	2.33132	0.000181912	0.00161	1	AT
	877	Ta.1082.3.S1_x_at8--400--1143	Ta.1082.3.S1_x_at	-1.14274	0.0537122	0.13895	0	-1.57935	0.0122767	0.03679	1	AT
	878	Ta.10821.1.S1_at11--252--917	Ta.10821.1.S1_at	0.339475	0.124311	0.25068	0	-0.084343	0.678109	0.77447	0	AT
	879	Ta.10821.1.S1_at7--883--99	Ta.10821.1.S1_at	0.139168	0.662744	0.77944	0	0.336574	0.295592	0.42673	0	TC
	880	Ta.10821.2.S1_at3--2--337	Ta.10821.2.S1_at	0.595727	0.130894	0.25974	0	0.508908	0.182148	0.29613	0	AT
	881	Ta.10821.2.S1_at9--635--591	Ta.10821.2.S1_at	0.145084	0.615298	0.74357	0	0.0643342	0.81945	0.88067	0	AT
	882	Ta.10822.1.S1_at10--345--613	Ta.10822.1.S1_at	0.266886	0.239154	0.39478	0	-0.0976673	0.649685	0.75217	0	AT
	883	Ta.10822.1.S1_at3--274--409	Ta.10822.1.S1_at	0.0271049	0.80684	0.88184	0	0.196682	0.0956928	0.18068	0	TC
	884	Ta.10822.1.S1_at9--407--589	Ta.10822.1.S1_at	0.451699	0.0397806	0.11212	0	0.115711	0.546514	0.66685	0	AT
	885	Ta.10822.3.S1_a_at4--250--649	Ta.10822.3.S1_a_at	0.353733	0.00800045	0.03638	1	0.136978	0.214102	0.33483	0	AT
	886	Ta.10822.3.S1_a_at5--287--369	Ta.10822.3.S1_a_at	0.538897	0.00426899	0.02341	1	0.209689	0.16719	0.2776	0	AT
	887	Ta.10823.2.S1_x_at1--895--1087	Ta.10823.2.S1_x_at	0.0259621	0.898623	0.94031	0	0.29333	0.165888	0.27582	0	TC
	888	Ta.10823.2.S1_x_at2--26--1147	Ta.10823.2.S1_x_at	0.214987	0.328253	0.49008	0	0.489418	0.0401344	0.09217	0	TC
	889	Ta.10827.1.S1_at1--1061--113	Ta.10827.1.S1_at	-0.400169	0.125759	0.25269	0	-0.160406	0.508265	0.63417	0	TC
	890	Ta.10828.1.S1_at10--488--921	Ta.10828.1.S1_at	0.410589	0.101032	0.21663	0	0.65366	0.0159234	0.04492	1	TC
	891	Ta.10828.1.S1_at5--1040--271	Ta.10828.1.S1_at	0.403491	0.155575	0.29297	0	0.0297439	0.90993	0.94206	0	AT
	892	Ta.10832.1.S1_at1--268--385	Ta.10832.1.S1_at	-0.308314	0.241774	0.39742	0	0.00827412	0.97343	0.98339	0	TC
	893	Ta.10832.1.S1_at3--380--585	Ta.10832.1.S1_at	-0.419802	0.104497	0.22167	0	-0.169356	0.477183	0.60618	0	TC
	894	Ta.10832.1.S1_at7--762--993	Ta.10832.1.S1_at	0.02727	0.864716	0.91955	0	-0.177458	0.275217	0.40514	0	AT
	895	Ta.10835.1.A1_at4--176--77	Ta.10835.1.A1_at	0.399571	0.20246	0.35228	0	0.646212	0.0498368	0.10931	0	TC
	896	Ta.10837.1.A1_at10--685--73	Ta.10837.1.A1_at	0.366882	0.192671	0.34042	0	0.176417	0.507862	0.63382	0	AT
	897	Ta.10837.1.A1_at1--113--125	Ta.10837.1.A1_at	-0.132736	0.511899	0.65857	0	0.142054	0.475744	0.60491	0	TC
	898	Ta.10837.1.A1_at2--733--765	Ta.10837.1.A1_at	-0.507391	0.0818686	0.18688	0	0.0196429	0.940151	0.96178	0	TC
	899	Ta.10838.2.A1_x_at4--1082--303	Ta.10838.2.A1_x_at	-1.09091	0.00730918	0.03414	1	-0.924109	0.0156124	0.04429	1	TC
	900	Ta.10838.2.A1_x_at6--565--439	Ta.10838.2.A1_x_at	0.442141	0.0510417	0.1342	0	0.0401146	0.83998	0.89462	0	AT
	901	Ta.10838.2.A1_x_at9--358--137	Ta.10838.2.A1_x_at	0.172939	0.273924	0.43269	0	-0.0818098	0.588309	0.70238	0	AT
	902	Ta.10838.3.S1_at10--82--925	Ta.10838.3.S1_at	0.314576	0.0857056	0.19332	0	0.126488	0.449743	0.58087	0	AT
	903	Ta.10838.3.S1_at1--174--1017	Ta.10838.3.S1_at	-0.264506	0.0959147	0.20917	0	0.119614	0.414073	0.54649	0	TC
	904	Ta.10838.3.S1_at5--209--217	Ta.10838.3.S1_at	-0.359942	0.0814748	0.18629	0	0.128425	0.49414	0.62154	0	TC
	905	Ta.10838.3.S1_at6--38--383	Ta.10838.3.S1_at	0.32005	0.188659	0.3356	0	0.121877	0.594678	0.7075	0	AT
	906	Ta.10839.1.S1_a_at10--871--741	Ta.10839.1.S1_a_at	0.635176	0.150881	0.2869	0	0.253058	0.540024	0.66126	0	AT
	907	Ta.10839.1.S1_a_at11--532--1041	Ta.10839.1.S1_a_at	0.111613	0.76352	0.85207	0	-0.252599	0.492878	0.62043	0	AT
	908	Ta.10839.1.S1_at10--343--263	Ta.10839.1.S1_at	0.826352	0.127317	0.25487	0	1.16359	0.039338	0.09086	0	TC
	909	Ta.10839.1.S1_at2--432--221	Ta.10839.1.S1_at	1.11554	0.00134499	0.01041	1	0.749168	0.0121984	0.03661	1	AT
	910	Ta.10840.1.A1_at6--270--387	Ta.10840.1.A1_at	-0.0789186	0.770942	0.85717	0	-0.438214	0.123973	0.22054	0	AT
	911	Ta.10842.1.A1_at3--490--65	Ta.10842.1.A1_at	-0.0150726	0.955213	0.97454	0	-0.251567	0.351997	0.48582	0	AT
	912	Ta.10842.1.A1_at6--843--1125	Ta.10842.1.A1_at	-0.635962	0.134921	0.26534	0	-0.367446	0.359111	0.49286	0	TC
	913	Ta.10845.1.A1_at6--524--899	Ta.10845.1.A1_at	0.186818	0.415375	0.57454	0	0.431389	0.0756123	0.15085	0	TC
	914	Ta.10848.1.S1_at1--823--583	Ta.10848.1.S1_at	1.19281	6.29e-05	0.00127	1	1.58409	5.61e-06	0.00016	1	TC
	915	Ta.10848.1.S1_at2--1162--5	Ta.10848.1.S1_at	0.531386	0.00174143	0.01248	1	0.779801	0.000103614	0.00109	1	TC
	916	Ta.10848.2.S1_a_at8--259--545	Ta.10848.2.S1_a_at	0.505254	0.034155	0.10086	0	0.816276	0.00265911	0.01142	1	TC
	917	Ta.10850.1.S1_at10--149--1149	Ta.10850.1.S1_at	0.297822	0.120153	0.24478	0	0.574014	0.00826259	0.02716	1	TC
	918	Ta.10858.1.S1_at11--305--699	Ta.10858.1.S1_at	0.610893	0.00917458	0.03997	1	1.2734	6.23e-05	0.00077	1	TC
	919	Ta.10858.1.S1_at9--681--507	Ta.10858.1.S1_at	0.243015	0.253227	0.41044	0	0.0404487	0.840692	0.89518	0	AT
	920	Ta.10859.1.A1_at8--81--349	Ta.10859.1.A1_at	0.27886	0.42336	0.58143	0	-0.0245188	0.941782	0.96274	0	AT
	921	Ta.10859.1.A1_at9--991--1033	Ta.10859.1.A1_at	0.744674	0.00386277	0.02182	1	0.413083	0.0572686	0.12171	0	AT
	922	Ta.10859.2.A1_at10--307--723	Ta.10859.2.A1_at	-0.0789906	0.815815	0.88765	0	0.259255	0.443388	0.57474	0	TC
	923	Ta.10859.2.A1_at8--1112--407	Ta.10859.2.A1_at	-0.270235	0.480098	0.63133	0	0.0368622	0.92074	0.9495	0	TC
	924	Ta.10860.1.S1_x_at11--849--505	Ta.10860.1.S1_x_at	0.157314	0.264341	0.42265	0	-0.0493023	0.712817	0.80114	0	AT
	925	Ta.10860.1.S1_x_at6--761--505	Ta.10860.1.S1_x_at	-0.0620605	0.825003	0.89356	0	0.155428	0.57575	0.69182	0	TC
	926	Ta.10864.1.S1_at10--730--723	Ta.10864.1.S1_at	0.642221	0.0149837	0.05642	0	1.27267	0.000190061	0.00166	1	TC
	927	Ta.10867.2.S1_x_at6--674--557	Ta.10867.2.S1_x_at	0.0904822	0.799448	0.87653	0	0.345409	0.335564	0.46872	0	TC
	928	Ta.10869.1.A1_at11--407--867	Ta.10869.1.A1_at	-0.345469	0.241165	0.3968	0	-0.617742	0.0481775	0.10646	0	AT
	929	Ta.1087.3.S1_x_at3--553--431	Ta.1087.3.S1_x_at	0.279886	0.0558516	0.14278	0	0.58955	0.00110918	0.00595	1	TC
	930	Ta.1087.3.S1_x_at4--708--357	Ta.1087.3.S1_x_at	0.514142	0.000854049	0.00758	1	0.927464	8.61e-06	0.00021	1	TC
	931	Ta.10872.1.A1_at10--43--811	Ta.10872.1.A1_at	-0.241151	0.384679	0.54577	0	-0.499841	0.0858527	0.16635	0	AT
	932	Ta.10872.1.A1_at4--1069--1105	Ta.10872.1.A1_at	0.379797	0.29143	0.45135	0	0.639705	0.0867418	0.16767	0	TC
	933	Ta.10872.1.A1_at9--663--487	Ta.10872.1.A1_at	0.220787	0.619005	0.74644	0	-0.107312	0.80455	0.86965	0	AT
	934	Ta.10874.1.S1_at6--822--713	Ta.10874.1.S1_at	-0.254595	0.430496	0.58746	0	-0.55424	0.100534	0.18763	0	AT
	935	Ta.10875.1.A1_at8--906--1077	Ta.10875.1.A1_at	-0.245209	0.0238046	0.07838	0	0.0399028	0.663419	0.76304	0	TC
	936	Ta.10879.1.A1_at4--935--281	Ta.10879.1.A1_at	-0.285911	0.431803	0.58855	0	-0.0652097	0.852659	0.90321	0	TC
	937	Ta.10879.1.A1_at6--703--11	Ta.10879.1.A1_at	-0.702294	0.0285831	0.08904	0	-1.03766	0.00352689	0.01415	1	AT
	938	Ta.10884.1.A1_a_at8--1093--955	Ta.10884.1.A1_a_at	-0.193945	0.659846	0.77746	0	0.0672517	0.875887	0.91949	0	TC
	939	Ta.10887.1.A1_at11--601--83	Ta.10887.1.A1_at	-0.187571	0.635134	0.75905	0	-0.400787	0.313107	0.44571	0	AT
	940	Ta.10887.1.A1_at1--843--191	Ta.10887.1.A1_at	-0.073904	0.806193	0.88138	0	-0.359632	0.242077	0.36716	0	AT
	941	Ta.10887.1.A1_at6--645--547	Ta.10887.1.A1_at	0.0862627	0.816666	0.88805	0	0.334748	0.370116	0.50357	0	TC
	942	Ta.10887.1.A1_at7--511--969	Ta.10887.1.A1_at	-0.334107	0.33713	0.49893	0	0.0499643	0.880701	0.92311	0	TC
	943	Ta.10888.1.S1_at11--760--13	Ta.10888.1.S1_at	-0.336366	0.404804	0.56482	0	0.0672926	0.86261	0.91067	0	TC
	944	Ta.10888.1.S1_at7--236--1093	Ta.10888.1.S1_at	-0.381226	0.0749186	0.17555	0	-0.582763	0.0120391	0.03622	1	AT
	945	Ta.1089.1.S1_a_at11--339--667	Ta.1089.1.S1_a_at	0.475663	0.0717545	0.17027	0	0.980151	0.00204709	0.00942	1	TC
	946	Ta.1089.1.S1_a_at4--448--39	Ta.1089.1.S1_a_at	0.332277	0.0572663	0.1453	0	0.636208	0.00214659	0.00976	1	TC
	947	Ta.1089.1.S1_a_at5--126--721	Ta.1089.1.S1_a_at	0.0425636	0.750227	0.84295	0	-0.258871	0.0725722	0.14616	0	AT
	948	Ta.1089.1.S1_a_at9--458--179	Ta.1089.1.S1_a_at	0.180689	0.090345	0.20076	0	0.496019	0.000492151	0.00328	1	TC
	949	Ta.10890.1.S1_at2--1058--677	Ta.10890.1.S1_at	-0.148938	0.434759	0.5913	0	0.208811	0.273145	0.40269	0	TC
	950	Ta.10893.1.S1_at10--382--1067	Ta.10893.1.S1_at	0.189809	0.368949	0.53125	0	0.4967	0.0327456	0.07901	0	TC
	951	Ta.10893.1.S1_at2--328--667	Ta.10893.1.S1_at	-0.473652	0.0168328	0.06132	0	-0.778578	0.000847654	0.00489	1	AT
	952	Ta.10893.1.S1_at3--454--1003	Ta.10893.1.S1_at	-0.77428	0.0232299	0.07692	0	-0.990843	0.00614333	0.02165	1	AT
	953	Ta.10893.1.S1_at7--1145--995	Ta.10893.1.S1_at	0.416652	0.301239	0.46151	0	0.768166	0.0695829	0.14152	0	TC
	954	Ta.10894.1.A1_at11--140--549	Ta.10894.1.A1_at	1.03232	0.0212513	0.07224	0	0.631799	0.11671	0.21037	0	AT
	955	Ta.10895.1.S1_at3--1027--549	Ta.10895.1.S1_at	0.466221	0.270051	0.42864	0	0.232384	0.565516	0.68333	0	AT
	956	Ta.10895.1.S1_at6--817--1043	Ta.10895.1.S1_at	0.643973	0.0534699	0.13855	0	0.937839	0.00931895	0.02978	1	TC
	957	Ta.10896.2.S1_x_at1--1084--285	Ta.10896.2.S1_x_at	0.10079	0.415726	0.57475	0	-0.050951	0.670892	0.76907	0	AT
	958	Ta.10900.1.S1_at11--411--67	Ta.10900.1.S1_at	1.63593	1.37e-05	0.00046	1	0.95339	0.000701502	0.00423	1	AT
	959	Ta.10900.1.S1_at1--9--797	Ta.10900.1.S1_at	-0.373508	0.149455	0.28503	0	-0.127477	0.597156	0.70952	0	TC
	960	Ta.10902.2.S1_x_at10--1062--907	Ta.10902.2.S1_x_at	1.04484	0.00744107	0.03461	1	1.38675	0.00121298	0.00636	1	TC
	961	Ta.10902.2.S1_x_at3--644--879	Ta.10902.2.S1_x_at	-0.418455	0.144942	0.27884	0	-0.61828	0.0398008	0.09168	0	AT
	962	Ta.1091.1.A1_at7--104--1039	Ta.1091.1.A1_at	0.0675064	0.813918	0.8865	0	0.583231	0.061769	0.129	0	TC
	963	Ta.10911.1.S1_at10--509--923	Ta.10911.1.S1_at	0.238834	0.571335	0.70849	0	-0.163079	0.692464	0.78535	0	AT
	964	Ta.10911.1.S1_at1--1147--843	Ta.10911.1.S1_at	-0.00862461	0.944552	0.96842	0	0.174742	0.17417	0.28637	0	TC
	965	Ta.10911.1.S1_at6--893--555	Ta.10911.1.S1_at	0.0138369	0.949314	0.97138	0	0.239708	0.278569	0.40868	0	TC
	966	Ta.10911.1.S1_at9--814--821	Ta.10911.1.S1_at	-0.487358	0.134142	0.26412	0	-0.741219	0.0312181	0.07614	0	AT
	967	Ta.10914.1.S1_at2--872--273	Ta.10914.1.S1_at	0.354588	0.016824	0.06129	0	0.64295	0.000429776	0.00297	1	TC
	968	Ta.10914.1.S1_at5--996--313	Ta.10914.1.S1_at	-0.905061	8.5e-07	8e-05	1	-1.37531	1.93e-08	1e-05	1	AT
	969	Ta.10914.1.S1_at9--29--879	Ta.10914.1.S1_at	0.489291	0.0418864	0.11629	0	0.704866	0.00696786	0.02379	1	TC
	970	Ta.10915.1.S1_at11--451--223	Ta.10915.1.S1_at	-0.651478	0.0462761	0.1252	0	-0.50494	0.101642	0.18913	0	TC
	971	Ta.10915.1.S1_at1--29--227	Ta.10915.1.S1_at	0.588478	0.114458	0.23655	0	0.075029	0.825561	0.88518	0	AT
	972	Ta.10915.1.S1_at2--223--583	Ta.10915.1.S1_at	1.18333	0.000768133	0.00703	1	0.685788	0.0166438	0.04653	1	AT
	973	Ta.10915.1.S1_at6--665--345	Ta.10915.1.S1_at	-0.173234	0.387179	0.54813	0	-0.0125535	0.948	0.96698	0	TC
	974	Ta.10915.2.S1_at11--809--827	Ta.10915.2.S1_at	-0.800884	0.1089	0.22828	0	-0.505274	0.282477	0.41268	0	TC
	975	Ta.10915.2.S1_x_at3--592--327	Ta.10915.2.S1_x_at	0.465122	0.0126772	0.05012	0	0.15306	0.325652	0.45865	0	AT
	976	Ta.10916.1.A1_a_at11--435--435	Ta.10916.1.A1_a_at	-0.203617	0.294745	0.45474	0	0.0630092	0.733964	0.81739	0	TC
	977	Ta.10916.1.A1_a_at4--735--365	Ta.10916.1.A1_a_at	-0.360452	0.0523581	0.13656	0	-0.0671752	0.681544	0.77699	0	TC
	978	Ta.10923.1.S1_at7--798--873	Ta.10923.1.S1_at	-0.0446951	0.810238	0.88407	0	-0.29032	0.136328	0.23739	0	AT
	979	Ta.10923.1.S1_x_at2--981--593	Ta.10923.1.S1_x_at	0.388769	0.0863378	0.1944	0	0.737003	0.00479587	0.01786	1	TC
	980	Ta.10924.1.S1_at11--469--383	Ta.10924.1.S1_at	0.220403	0.470957	0.62327	0	0.558608	0.0840024	0.16365	0	TC
	981	Ta.10929.1.S1_at9--72--921	Ta.10929.1.S1_at	0.248703	0.45304	0.60722	0	0.633076	0.072588	0.14618	0	TC
	982	Ta.10933.1.S1_at11--427--203	Ta.10933.1.S1_at	-0.211692	0.274548	0.43345	0	-1.0286	0.000273851	0.00215	1	AT
	983	Ta.10933.1.S1_at1--833--1091	Ta.10933.1.S1_at	-0.368941	0.0983132	0.21292	0	-0.752508	0.00402933	0.01562	1	AT
	984	Ta.10933.1.S1_at4--16--539	Ta.10933.1.S1_at	0.427366	0.0654981	0.15973	0	0.702133	0.00664501	0.02298	1	TC
	985	Ta.10933.1.S1_at9--958--557	Ta.10933.1.S1_at	0.551295	0.00872839	0.03859	1	0.874333	0.000440808	0.00302	1	TC
	986	Ta.10935.1.S1_a_at2--388--229	Ta.10935.1.S1_a_at	0.109321	0.817415	0.88867	0	-0.194111	0.677407	0.77387	0	AT
	987	Ta.10935.1.S1_a_at3--1121--531	Ta.10935.1.S1_a_at	0.406429	0.254558	0.41198	0	0.0379917	0.910317	0.94234	0	AT
	988	Ta.10935.1.S1_a_at5--397--41	Ta.10935.1.S1_a_at	-0.316454	0.417121	0.57597	0	-0.716295	0.0815996	0.15996	0	AT
	989	Ta.10935.1.S1_a_at7--415--101	Ta.10935.1.S1_a_at	0.923353	1.85e-05	0.00055	1	1.36427	6.19e-07	4e-05	1	TC
	990	Ta.10936.1.A1_at1--836--907	Ta.10936.1.A1_at	0.371892	0.261868	0.41979	0	0.178085	0.573734	0.69024	0	AT
	991	Ta.10936.1.A1_at5--915--329	Ta.10936.1.A1_at	1.0585	0.000110585	0.00185	1	1.52829	5.17e-06	0.00015	1	TC
	992	Ta.10936.1.A1_at6--953--513	Ta.10936.1.A1_at	-0.176379	0.620978	0.74776	0	-0.400468	0.266805	0.39545	0	AT
	993	Ta.10936.1.A1_at8--928--715	Ta.10936.1.A1_at	0.991306	1.82e-05	0.00055	1	1.40805	8.54e-07	5e-05	1	TC
	994	Ta.10938.1.A1_at5--1011--125	Ta.10938.1.A1_at	0.0236219	0.930644	0.95988	0	-0.205393	0.448459	0.57951	0	AT
	995	Ta.10941.1.A1_at8--576--379	Ta.10941.1.A1_at	-0.556657	0.26712	0.42564	0	-0.301161	0.530845	0.65312	0	TC
	996	Ta.10944.1.A1_at1--757--181	Ta.10944.1.A1_at	-0.102183	0.579717	0.71553	0	0.1253	0.491344	0.61894	0	TC
	997	Ta.10945.2.A1_a_at11--551--1	Ta.10945.2.A1_a_at	-1.07913	0.00239319	0.01564	1	-1.68717	9.4e-05	0.00102	1	AT
	998	Ta.10945.2.A1_a_at3--1029--1007	Ta.10945.2.A1_a_at	-1.16499	0.00357477	0.0207	1	-1.76108	0.000198502	0.00171	1	AT
	999	Ta.10945.2.A1_a_at5--680--9	Ta.10945.2.A1_a_at	0.784911	0.0211996	0.0721	0	1.04414	0.00439052	0.0167	1	TC
	1000	Ta.10945.2.A1_a_at6--720--975	Ta.10945.2.A1_a_at	0.997244	0.00542991	0.02761	1	1.35444	0.000709616	0.00427	1	TC
	1001	Ta.10947.1.S1_at1--975--849	Ta.10947.1.S1_at	0.820429	1.91e-06	0.00014	1	1.31647	2.78e-08	1e-05	1	TC
	1002	Ta.10947.2.S1_a_at9--108--359	Ta.10947.2.S1_a_at	0.44958	5.75e-05	0.00119	1	0.713878	1.14e-06	5e-05	1	TC
	1003	Ta.10950.1.S1_at3--7--805	Ta.10950.1.S1_at	-0.199552	0.497274	0.64636	0	-0.393766	0.188933	0.30449	0	AT
	1004	Ta.10950.1.S1_at7--1140--263	Ta.10950.1.S1_at	0.614781	0.0278519	0.08747	0	0.931969	0.00291434	0.01226	1	TC
	1005	Ta.10950.1.S1_at8--889--907	Ta.10950.1.S1_at	0.710027	0.0121395	0.04865	1	1.02958	0.0012532	0.00653	1	TC
	1006	Ta.10950.1.S1_at9--344--595	Ta.10950.1.S1_at	0.999197	0.00706727	0.03332	1	1.55924	0.000374516	0.00268	1	TC
	1007	Ta.10956.1.A1_at10--879--55	Ta.10956.1.A1_at	-1.31946	0.00193758	0.01352	1	-0.68905	0.0472638	0.10475	0	TC
	1008	Ta.10956.1.A1_at1--695--689	Ta.10956.1.A1_at	1.09418	2.39e-05	0.00065	1	0.737197	0.000412251	0.00288	1	AT
	1009	Ta.10956.1.A1_at9--301--687	Ta.10956.1.A1_at	1.64833	3.71e-06	0.00021	1	1.20384	4.08e-05	0.00058	1	AT
	1010	Ta.1096.2.S1_x_at1--57--605	Ta.1096.2.S1_x_at	0.218101	0.0688205	0.16528	0	0.486271	0.00113516	0.00605	1	TC
	1011	Ta.1096.2.S1_x_at6--987--837	Ta.1096.2.S1_x_at	-0.0020791	0.986439	0.99254	0	-0.2054	0.112609	0.2047	0	AT
	1012	Ta.1096.2.S1_x_at8--920--841	Ta.1096.2.S1_x_at	0.991773	6.01e-05	0.00123	1	1.66041	7.63e-07	4e-05	1	TC
	1013	Ta.1096.3.S1_at7--465--1121	Ta.1096.3.S1_at	0.0239617	0.936892	0.96373	0	-0.177737	0.553784	0.67315	0	AT
	1014	Ta.10963.1.A1_at5--1056--839	Ta.10963.1.A1_at	0.398279	0.0086617	0.03841	1	0.645112	0.000375759	0.00268	1	TC
	1015	Ta.10971.1.S1_at7--809--259	Ta.10971.1.S1_at	-0.384465	0.12829	0.25618	0	-0.131542	0.573856	0.69032	0	TC
	1016	Ta.10973.1.A1_at11--504--539	Ta.10973.1.A1_at	0.23739	0.530237	0.67424	0	-0.105259	0.774877	0.84794	0	AT
	1017	Ta.10979.1.A1_at10--559--773	Ta.10979.1.A1_at	0.0991348	0.699417	0.80649	0	0.379385	0.154662	0.26143	0	TC
	1018	Ta.10982.1.A1_a_at10--231--859	Ta.10982.1.A1_a_at	0.27255	0.170634	0.31294	0	0.11045	0.554072	0.67338	0	AT
	1019	Ta.10982.1.A1_a_at1--611--925	Ta.10982.1.A1_a_at	0.455008	0.240454	0.39595	0	0.21353	0.5629	0.68089	0	AT
	1020	Ta.10982.1.A1_x_at9--39--23	Ta.10982.1.A1_x_at	-0.0151511	0.936084	0.9632	0	0.497213	0.0222636	0.05847	0	TC
	1021	Ta.10982.2.A1_x_at4--266--605	Ta.10982.2.A1_x_at	-0.198625	0.379163	0.54077	0	-0.388179	0.0988043	0.18529	0	AT
	1022	Ta.10982.2.A1_x_at7--355--469	Ta.10982.2.A1_x_at	-0.00114137	0.996178	0.99816	0	0.268216	0.268846	0.39782	0	TC
	1023	Ta.10982.2.A1_x_at9--41--23	Ta.10982.2.A1_x_at	0.0307676	0.900795	0.94163	0	0.606429	0.0300115	0.07375	0	TC
	1024	Ta.10983.1.S1_a_at7--562--859	Ta.10983.1.S1_a_at	0.956234	0.0385818	0.1099	0	1.65475	0.00209433	0.00958	1	TC
	1025	Ta.10991.1.A1_at11--639--907	Ta.10991.1.A1_at	-0.0828173	0.770297	0.85671	0	-0.4581	0.12428	0.22102	0	AT
	1026	Ta.10993.1.S1_a_at6--802--787	Ta.10993.1.S1_a_at	0.734145	0.026198	0.08391	0	0.469134	0.117931	0.21208	0	AT
	1027	Ta.11005.1.S1_at1--410--1043	Ta.11005.1.S1_at	-0.842831	0.353374	0.51576	0	-0.593187	0.500821	0.6276	0	TC
	1028	Ta.1101.1.S1_x_at10--56--721	Ta.1101.1.S1_x_at	0.413511	0.327967	0.48985	0	0.187202	0.644831	0.74852	0	AT
	1029	Ta.1101.1.S1_x_at11--385--975	Ta.1101.1.S1_x_at	0.764706	0.0354215	0.10359	0	1.00398	0.00914506	0.02934	1	TC
	1030	Ta.11016.1.S1_at1--662--509	Ta.11016.1.S1_at	-0.312948	0.360054	0.52246	0	-0.531038	0.129973	0.22883	0	AT
	1031	Ta.11016.1.S1_at9--87--765	Ta.11016.1.S1_at	0.256029	0.0918426	0.20298	0	0.739868	0.000355641	0.00258	1	TC
	1032	Ta.11018.1.A1_at6--949--641	Ta.11018.1.A1_at	0.62008	0.0123097	0.0491	1	0.878632	0.00148317	0.00741	1	TC
	1033	Ta.11018.1.A1_at9--504--469	Ta.11018.1.A1_at	-0.133962	0.682008	0.79395	0	-0.353873	0.284224	0.41448	0	AT
	1034	Ta.11019.1.A1_at10--686--75	Ta.11019.1.A1_at	0.522014	0.124824	0.25143	0	0.14941	0.633626	0.73976	0	AT
	1035	Ta.11020.1.A1_at7--950--343	Ta.11020.1.A1_at	-0.390234	0.133592	0.26337	0	-0.692211	0.0154912	0.04401	1	AT
	1036	Ta.11021.1.A1_at9--398--111	Ta.11021.1.A1_at	0.88964	0.0180448	0.06449	0	1.45625	0.000962519	0.00536	1	TC
	1037	Ta.11022.1.S1_a_at11--580--351	Ta.11022.1.S1_a_at	0.538178	0.00131646	0.01025	1	0.794162	7.13e-05	0.00084	1	TC
	1038	Ta.11022.1.S1_a_at4--943--9	Ta.11022.1.S1_a_at	-0.580341	0.0210135	0.07171	0	-0.791918	0.00373907	0.01477	1	AT
	1039	Ta.11022.1.S1_x_at1--735--437	Ta.11022.1.S1_x_at	-0.761642	0.000906733	0.00789	1	-1.08849	5.92e-05	0.00074	1	AT
	1040	Ta.11022.1.S1_x_at2--612--693	Ta.11022.1.S1_x_at	-0.483381	0.0058097	0.02895	1	-0.740205	0.000332882	0.00246	1	AT
	1041	Ta.11022.1.S1_x_at4--805--861	Ta.11022.1.S1_x_at	0.53595	0.000251531	0.00325	1	0.8018	9.58e-06	0.00022	1	TC
	1042	Ta.11022.1.S1_x_at7--130--1075	Ta.11022.1.S1_x_at	0.645073	0.00480115	0.02541	1	0.982159	0.000272343	0.00214	1	TC
	1043	Ta.11022.2.S1_x_at2--804--861	Ta.11022.2.S1_x_at	0.629779	0.000808785	0.0073	1	0.821557	0.0001046	0.0011	1	TC
	1044	Ta.11022.2.S1_x_at3--131--1075	Ta.11022.2.S1_x_at	0.840494	6.23e-05	0.00126	1	1.15357	4.22e-06	0.00013	1	TC
	1045	Ta.11022.2.S1_x_at4--403--341	Ta.11022.2.S1_x_at	-1.36342	0.0057835	0.02886	1	-1.8961	0.000651452	0.00403	1	AT
	1046	Ta.11022.2.S1_x_at5--121--365	Ta.11022.2.S1_x_at	-1.19135	9.18e-05	0.00164	1	-1.63382	6.45e-06	0.00017	1	AT
	1047	Ta.11025.1.A1_at1--449--141	Ta.11025.1.A1_at	0.17923	0.848942	0.90993	0	-0.278464	0.763505	0.83956	0	AT
	1048	Ta.11025.1.A1_at2--1133--397	Ta.11025.1.A1_at	-0.72066	0.459418	0.6128	0	-1.18621	0.227393	0.3505	0	AT
	1049	Ta.11025.1.A1_at3--49--387	Ta.11025.1.A1_at	0.402074	0.619532	0.74688	0	-0.16961	0.830124	0.88839	0	AT
	1050	Ta.11028.1.A1_s_at10--50--407	Ta.11028.1.A1_s_at	-0.225986	0.539144	0.68145	0	0.226869	0.530322	0.65269	0	TC
	1051	Ta.11028.1.A1_s_at11--78--1109	Ta.11028.1.A1_s_at	0.965848	0.00252174	0.01623	1	0.660876	0.0180384	0.04949	1	AT
	1052	Ta.11034.1.S1_at10--593--887	Ta.11034.1.S1_at	0.612672	0.0172018	0.06222	0	0.894961	0.00189238	0.00888	1	TC
	1053	Ta.11034.1.S1_at7--842--241	Ta.11034.1.S1_at	0.771076	0.0211171	0.0719	0	1.07947	0.00323048	0.01325	1	TC
	1054	Ta.11036.1.S1_at3--642--1079	Ta.11036.1.S1_at	0.0694083	0.857685	0.91517	0	-0.344385	0.37546	0.50878	0	AT
	1055	Ta.11038.1.A1_at2--175--75	Ta.11038.1.A1_at	-0.00757804	0.985878	0.99231	0	0.237768	0.575196	0.6913	0	TC
	1056	Ta.11043.1.A1_at10--258--1037	Ta.11043.1.A1_at	0.426247	0.128091	0.25587	0	0.867162	0.00702792	0.02395	1	TC
	1057	Ta.11046.1.A1_at3--498--433	Ta.11046.1.A1_at	0.792972	0.000227281	0.00304	1	1.18445	8.66e-06	0.00021	1	TC
	1058	Ta.11047.1.A1_at2--96--635	Ta.11047.1.A1_at	0.341322	0.0147999	0.05596	0	0.506792	0.00139405	0.00707	1	TC
	1059	Ta.11048.1.S1_at1--1078--661	Ta.11048.1.S1_at	0.841011	0.0648498	0.15859	0	0.211094	0.604007	0.71521	0	AT
	1060	Ta.11049.1.A1_at10--700--773	Ta.11049.1.A1_at	0.246431	0.266171	0.42449	0	-0.10337	0.62474	0.73255	0	AT
	1061	Ta.11049.1.A1_at4--826--459	Ta.11049.1.A1_at	0.250155	0.559007	0.69815	0	0.674048	0.130286	0.22922	0	TC
	1062	Ta.11049.1.A1_at5--476--417	Ta.11049.1.A1_at	0.489766	0.113925	0.23572	0	0.789033	0.0184122	0.05029	0	TC
	1063	Ta.11049.1.A1_at9--1155--1089	Ta.11049.1.A1_at	-0.133837	0.610041	0.73975	0	-0.408207	0.135209	0.23578	0	AT
	1064	Ta.11056.1.A1_at10--545--597	Ta.11056.1.A1_at	-0.104195	0.760318	0.84995	0	-0.294582	0.388824	0.52146	0	AT
	1065	Ta.11056.1.A1_at6--305--303	Ta.11056.1.A1_at	0.398637	0.260505	0.41821	0	0.669351	0.0702565	0.1426	0	TC
	1066	Ta.11056.1.A1_at7--809--805	Ta.11056.1.A1_at	0.358459	0.2199	0.37286	0	0.793828	0.0156138	0.04429	1	TC
	1067	Ta.11056.1.A1_at9--97--51	Ta.11056.1.A1_at	-0.0117622	0.971658	0.98399	0	-0.218276	0.507401	0.63344	0	AT
	1068	Ta.11057.1.A1_at10--173--323	Ta.11057.1.A1_at	-0.0992473	0.64908	0.76978	0	0.403719	0.0830079	0.16209	0	TC
	1069	Ta.11057.1.A1_at5--539--1101	Ta.11057.1.A1_at	-0.580027	0.0296471	0.0914	0	-0.22177	0.341175	0.47461	0	TC
	1070	Ta.11058.1.S1_at11--373--799	Ta.11058.1.S1_at	0.251842	0.143761	0.27725	0	-0.0323281	0.838849	0.89391	0	AT
	1071	Ta.11059.1.S1_at1--229--287	Ta.11059.1.S1_at	-0.806635	0.0599428	0.1501	0	-0.369961	0.341317	0.47474	0	TC
	1072	Ta.11059.1.S1_at4--110--277	Ta.11059.1.S1_at	1.24237	8.73e-05	0.00158	1	1.03437	0.000297773	0.00228	1	AT
	1073	Ta.11059.1.S1_at6--90--569	Ta.11059.1.S1_at	-0.33078	0.250229	0.40687	0	0.0448203	0.869086	0.91487	0	TC
	1074	Ta.11059.1.S1_at9--776--123	Ta.11059.1.S1_at	1.25015	0.000228333	0.00304	1	1.00213	0.000949089	0.00531	1	AT
	1075	Ta.11063.1.S1_at5--638--1133	Ta.11063.1.S1_at	0.466019	0.0447134	0.12212	0	0.844779	0.00198459	0.0092	1	TC
	1076	Ta.11065.1.A1_at4--1029--1045	Ta.11065.1.A1_at	-1.30284	4.9e-06	0.00025	1	-0.933208	6.16e-05	0.00076	1	TC
	1077	Ta.11065.1.A1_at7--964--871	Ta.11065.1.A1_at	-1.50815	1.22e-05	0.00043	1	-1.03649	0.000194953	0.00169	1	TC
	1078	Ta.11065.1.A1_at9--661--1113	Ta.11065.1.A1_at	0.800879	0.000617462	0.006	1	0.639743	0.0023934	0.01057	1	AT
	1079	Ta.11066.1.S1_at10--870--283	Ta.11066.1.S1_at	0.225305	0.322913	0.48485	0	-0.0452408	0.835427	0.89201	0	AT
	1080	Ta.11066.1.S1_at2--62--185	Ta.11066.1.S1_at	-0.0984199	0.725704	0.82567	0	0.0827804	0.763571	0.83956	0	TC
	1081	Ta.11066.1.S1_at8--731--215	Ta.11066.1.S1_at	0.260342	0.427424	0.5848	0	-0.0113144	0.971462	0.98231	0	AT
	1082	Ta.11067.1.S1_at4--909--733	Ta.11067.1.S1_at	-0.105635	0.661253	0.77844	0	-0.322242	0.192913	0.30941	0	AT
	1083	Ta.11067.1.S1_at7--382--83	Ta.11067.1.S1_at	0.253691	0.354451	0.51676	0	0.0361042	0.890603	0.92961	0	AT
	1084	Ta.11068.2.A1_at11--1094--387	Ta.11068.2.A1_at	-0.0455928	0.913295	0.94931	0	-0.31778	0.447164	0.57835	0	AT
	1085	Ta.11070.1.S1_at11--422--601	Ta.11070.1.S1_at	0.889965	0.00046239	0.00491	1	0.635281	0.00368051	0.01459	1	AT
	1086	Ta.11070.1.S1_at5--499--899	Ta.11070.1.S1_at	1.14691	0.000488929	0.0051	1	0.910408	0.00201878	0.00932	1	AT
	1087	Ta.11070.1.S1_at9--838--115	Ta.11070.1.S1_at	-0.785891	0.0167822	0.0612	0	-0.513474	0.0831166	0.16223	0	TC
	1088	Ta.11073.1.A1_at6--90--27	Ta.11073.1.A1_at	-0.365869	0.155715	0.29314	0	-0.626195	0.0243794	0.06277	0	AT
	1089	Ta.11076.1.A1_x_at2--839--569	Ta.11076.1.A1_x_at	0.736782	0.0620962	0.15382	0	0.506164	0.170507	0.28175	0	AT
	1090	Ta.11082.1.S1_x_at11--96--67	Ta.11082.1.S1_x_at	-0.346372	0.0764562	0.17806	0	-0.586235	0.00729233	0.02463	1	AT
	1091	Ta.11084.1.A1_at9--473--1041	Ta.11084.1.A1_at	0.143914	0.606903	0.73703	0	0.687144	0.0291229	0.07204	0	TC
	1092	Ta.11085.1.A1_at2--241--207	Ta.11085.1.A1_at	-0.309192	0.249935	0.40658	0	-0.610237	0.0354643	0.084	0	AT
	1093	Ta.11087.1.S1_at11--457--633	Ta.11087.1.S1_at	1.65633	5.14e-08	1e-05	1	1.35184	2.56e-07	2e-05	1	AT
	1094	Ta.11087.1.S1_at1--228--767	Ta.11087.1.S1_at	-2.90174	9.23e-10	0	1	-2.2122	8.7e-09	0	1	TC
	1095	Ta.11087.1.S1_at3--675--179	Ta.11087.1.S1_at	0.780052	0.000115619	0.00191	1	0.589925	0.000757738	0.00448	1	AT
	1096	Ta.11088.1.A1_at11--663--765	Ta.11088.1.A1_at	0.072639	0.847436	0.90892	0	0.326576	0.38826	0.52097	0	TC
	1097	Ta.11088.1.A1_at8--879--771	Ta.11088.1.A1_at	0.0213658	0.944927	0.96864	0	-0.320409	0.306238	0.43838	0	AT
	1098	Ta.11088.1.A1_at9--653--589	Ta.11088.1.A1_at	-0.255521	0.587718	0.72175	0	-0.614824	0.201637	0.31988	0	AT
	1099	Ta.11091.1.S1_at1--931--497	Ta.11091.1.S1_at	-0.478869	0.0186078	0.0659	0	-0.0234857	0.889346	0.92874	0	TC
	1100	Ta.11091.1.S1_x_at11--1073--675	Ta.11091.1.S1_x_at	0.52014	0.0101486	0.04286	1	0.332617	0.064036	0.13255	0	AT
	1101	Ta.11091.1.S1_x_at1--930--497	Ta.11091.1.S1_x_at	-0.868084	0.00114727	0.00931	1	-0.394418	0.0584167	0.1237	0	TC
	1102	Ta.11091.1.S1_x_at3--827--1145	Ta.11091.1.S1_x_at	-0.640267	0.0210635	0.07179	0	-0.122466	0.600059	0.71203	0	TC
	1103	Ta.11093.1.A1_at10--418--1155	Ta.11093.1.A1_at	-0.0651034	0.88118	0.92923	0	0.348326	0.423807	0.55613	0	TC
	1104	Ta.11096.1.A1_at3--453--793	Ta.11096.1.A1_at	0.587169	0.00183378	0.01298	1	0.197237	0.170379	0.28157	0	AT
	1105	Ta.11097.1.A1_at2--687--221	Ta.11097.1.A1_at	0.654831	0.00693474	0.03284	1	1.01753	0.000376605	0.00268	1	TC
	1106	Ta.11099.1.A1_at3--790--457	Ta.11099.1.A1_at	-0.45581	0.0350863	0.10297	0	-0.0890717	0.633687	0.73981	0	TC
	1107	Ta.11100.1.S1_at1--887--353	Ta.11100.1.S1_at	0.405491	0.050306	0.13284	0	0.710308	0.00297864	0.01247	1	TC
	1108	Ta.11100.1.S1_at8--717--163	Ta.11100.1.S1_at	0.473367	0.0277346	0.08724	0	0.866226	0.00086478	0.00496	1	TC
	1109	Ta.11101.2.S1_at1--1119--439	Ta.11101.2.S1_at	1.29155	0.00124308	0.00986	1	0.492498	0.105975	0.19532	0	AT
	1110	Ta.11101.2.S1_at2--428--469	Ta.11101.2.S1_at	0.957722	0.0125485	0.04979	1	0.352697	0.27367	0.40334	0	AT
	1111	Ta.11101.2.S1_x_at6--1120--439	Ta.11101.2.S1_x_at	1.16855	0.00109985	0.00905	1	0.399516	0.135236	0.23582	0	AT
	1112	Ta.11102.1.S1_x_at11--562--357	Ta.11102.1.S1_x_at	-0.390482	0.0577961	0.14626	0	-0.559287	0.0113655	0.03466	1	AT
	1113	Ta.11102.1.S1_x_at6--313--633	Ta.11102.1.S1_x_at	0.730924	0.00768828	0.03537	1	0.472991	0.0509649	0.11121	0	AT
	1114	Ta.11102.1.S1_x_at8--596--237	Ta.11102.1.S1_x_at	1.10734	0.000379304	0.00433	1	1.55569	2.52e-05	0.00041	1	TC
	1115	Ta.11102.1.S1_x_at9--1152--109	Ta.11102.1.S1_x_at	1.12633	0.000945342	0.00814	1	1.4933	0.000110245	0.00114	1	TC
	1116	Ta.11106.1.A1_at10--1087--141	Ta.11106.1.A1_at	-0.649811	0.0482194	0.12898	0	-1.00869	0.00565034	0.02026	1	AT
	1117	Ta.11106.1.A1_at5--114--385	Ta.11106.1.A1_at	0.632984	0.00292122	0.01799	1	0.954005	0.000158254	0.00146	1	TC
	1118	Ta.1111.1.S1_x_at2--519--955	Ta.1111.1.S1_x_at	0.757937	0.00113404	0.00925	1	0.307972	0.0841506	0.16391	0	AT
	1119	Ta.11110.1.S1_at11--1049--191	Ta.11110.1.S1_at	0.335063	0.342524	0.50471	0	0.868418	0.0267104	0.06736	0	TC
	1120	Ta.11110.1.S1_s_at2--231--147	Ta.11110.1.S1_s_at	-0.545316	0.0199759	0.06926	0	-0.845044	0.00159187	0.0078	1	AT
	1121	Ta.11112.2.S1_at1--355--1139	Ta.11112.2.S1_at	0.811999	0.174488	0.31799	0	0.474105	0.403481	0.53586	0	AT
	1122	Ta.11112.2.S1_at5--786--901	Ta.11112.2.S1_at	-0.320046	0.000531315	0.00541	1	-0.136468	0.0487649	0.1075	0	TC
	1123	Ta.11114.1.A1_at11--82--45	Ta.11114.1.A1_at	0.935965	0.00012691	0.00204	1	0.700134	0.000887362	0.00505	1	AT
	1124	Ta.11114.1.A1_at6--1103--945	Ta.11114.1.A1_at	-0.446121	0.0534501	0.13853	0	-0.130005	0.526276	0.64932	0	TC
	1125	Ta.11116.1.A1_at2--1108--81	Ta.11116.1.A1_at	0.192906	0.647241	0.76853	0	0.68592	0.120685	0.21602	0	TC
	1126	Ta.11116.1.A1_at5--148--979	Ta.11116.1.A1_at	0.0493491	0.762756	0.85164	0	0.349224	0.0516359	0.11238	0	TC
	1127	Ta.11118.1.S1_at10--1071--115	Ta.11118.1.S1_at	0.264688	0.393856	0.55421	0	0.00798837	0.978644	0.98657	0	AT
	1128	Ta.1112.1.S1_at5--785--643	Ta.1112.1.S1_at	0.481947	0.00263849	0.01676	1	0.713319	0.000159979	0.00147	1	TC
	1129	Ta.1112.1.S1_at8--276--327	Ta.1112.1.S1_at	0.765067	0.000299655	0.00367	1	1.05928	2.18e-05	0.00037	1	TC
	1130	Ta.1112.1.S1_at9--120--123	Ta.1112.1.S1_at	-0.681353	0.136081	0.26696	0	-1.05666	0.029449	0.0727	0	AT
	1131	Ta.11120.1.S1_a_at11--6--291	Ta.11120.1.S1_a_at	0.839736	0.0394206	0.11147	0	0.556564	0.138646	0.24053	0	AT
	1132	Ta.11120.1.S1_x_at11--1141--1091	Ta.11120.1.S1_x_at	0.0707818	0.860088	0.91678	0	-0.187541	0.636265	0.74172	0	AT
	1133	Ta.11129.1.S1_at10--985--595	Ta.11129.1.S1_at	0.236976	0.370449	0.5327	0	0.659118	0.0256176	0.06522	0	TC
	1134	Ta.11129.1.S1_at1--702--113	Ta.11129.1.S1_at	0.361027	0.21405	0.36612	0	0.00327734	0.990409	0.99366	0	AT
	1135	Ta.11129.1.S1_at9--586--833	Ta.11129.1.S1_at	-0.0343514	0.93996	0.96554	0	0.269433	0.5515	0.67125	0	TC
	1136	Ta.11133.1.S1_at3--35--193	Ta.11133.1.S1_at	0.640929	0.00765009	0.03524	1	0.955074	0.000573932	0.00366	1	TC
	1137	Ta.11133.1.S1_at6--185--345	Ta.11133.1.S1_at	0.919474	0.00201875	0.01388	1	1.43962	7.55e-05	0.00087	1	TC
	1138	Ta.11133.1.S1_at8--345--743	Ta.11133.1.S1_at	-0.522209	0.242657	0.39832	0	-0.904308	0.0548742	0.11776	0	AT
	1139	Ta.11136.2.S1_at4--450--649	Ta.11136.2.S1_at	-0.192415	0.302407	0.46281	0	-0.410911	0.0412985	0.09428	0	AT
	1140	Ta.11145.2.S1_at2--349--451	Ta.11145.2.S1_at	0.722175	0.085432	0.19285	0	1.06885	0.0172678	0.04788	1	TC
	1141	Ta.11145.2.S1_at7--938--213	Ta.11145.2.S1_at	0.0872067	0.812498	0.88546	0	-0.148209	0.682391	0.77767	0	AT
	1142	Ta.11151.1.S1_at10--101--699	Ta.11151.1.S1_at	-0.146412	0.23092	0.38548	0	0.020478	0.858849	0.90801	0	TC
	1143	Ta.11151.1.S1_at11--111--309	Ta.11151.1.S1_at	0.405398	0.427217	0.58456	0	-0.222116	0.653722	0.75534	0	AT
	1144	Ta.11155.1.A1_at5--113--5	Ta.11155.1.A1_at	-0.0753875	0.516016	0.66255	0	-0.293423	0.0252257	0.06446	0	AT
	1145	Ta.11156.1.S1_at10--126--125	Ta.11156.1.S1_at	1.58885	3.97e-05	0.00091	1	1.14706	0.000398435	0.0028	1	AT
	1146	Ta.11156.1.S1_at11--298--505	Ta.11156.1.S1_at	1.61091	9e-05	0.00162	1	1.20189	0.000663452	0.00407	1	AT
	1147	Ta.11156.1.S1_at4--910--1067	Ta.11156.1.S1_at	-0.124635	0.643526	0.76545	0	0.0681473	0.795801	0.8635	0	TC
	1148	Ta.11156.1.S1_at6--520--767	Ta.11156.1.S1_at	0.10161	0.745681	0.83974	0	0.308883	0.327485	0.46042	0	TC
	1149	Ta.11157.1.A1_at11--393--1017	Ta.11157.1.A1_at	-0.183069	0.34825	0.5104	0	-0.470197	0.0292992	0.07242	0	AT
	1150	Ta.11157.1.A1_at5--482--833	Ta.11157.1.A1_at	0.167515	0.173182	0.31628	0	-0.0918066	0.430362	0.56249	0	AT
	1151	Ta.11157.1.A1_at9--38--157	Ta.11157.1.A1_at	0.419144	0.00513038	0.02664	1	0.603935	0.000438967	0.00302	1	TC
	1152	Ta.11158.1.A1_at1--450--829	Ta.11158.1.A1_at	-0.849264	0.00237625	0.01556	1	-1.38094	6.9e-05	0.00082	1	AT
	1153	Ta.11158.1.A1_at6--462--905	Ta.11158.1.A1_at	-1.15959	0.000929524	0.00804	1	-1.85934	2.47e-05	0.00041	1	AT
	1154	Ta.11158.1.A1_at8--901--1145	Ta.11158.1.A1_at	0.559273	0.00131978	0.01027	1	0.755966	0.000139284	0.00134	1	TC
	1155	Ta.1116.2.S1_at1--895--529	Ta.1116.2.S1_at	-0.206356	0.524611	0.66976	0	-0.577193	0.0920102	0.17546	0	AT
	1156	Ta.1116.2.S1_at3--328--203	Ta.1116.2.S1_at	0.0242934	0.932788	0.96128	0	-0.304527	0.296961	0.42823	0	AT
	1157	Ta.11162.1.S1_at5--305--771	Ta.11162.1.S1_at	-0.382017	0.24029	0.39581	0	-0.125607	0.68364	0.77856	0	TC
	1158	Ta.11162.1.S1_at6--222--1091	Ta.11162.1.S1_at	0.758529	0.00916596	0.03994	1	0.427221	0.0905742	0.17347	0	AT
	1159	Ta.11162.1.S1_at8--778--729	Ta.11162.1.S1_at	0.97987	0.00736104	0.03432	1	0.618447	0.0542121	0.11663	0	AT
	1160	Ta.11164.1.A1_at2--282--601	Ta.11164.1.A1_at	0.240043	0.475944	0.62779	0	6.65e-05	0.999837	0.99987	0	AT
	1161	Ta.11165.1.A1_at9--1142--257	Ta.11165.1.A1_at	0.901588	0.00189311	0.01328	1	1.42971	6.33e-05	0.00078	1	TC
	1162	Ta.11166.2.S1_at6--1002--315	Ta.11166.2.S1_at	0.667982	0.101222	0.21688	0	1.02099	0.0193603	0.05233	0	TC
	1163	Ta.11168.1.A1_at11--899--369	Ta.11168.1.A1_at	0.0207908	0.928067	0.95833	0	0.430795	0.0817844	0.16023	0	TC
	1164	Ta.11168.1.A1_x_at11--900--369	Ta.11168.1.A1_x_at	0.236515	0.531489	0.67517	0	0.648365	0.102662	0.1907	0	TC
	1165	Ta.11168.2.A1_at4--1137--347	Ta.11168.2.A1_at	1.10387	0.0478615	0.12834	0	0.396956	0.423619	0.55599	0	AT
	1166	Ta.11168.2.A1_at6--307--325	Ta.11168.2.A1_at	0.238212	0.193486	0.3414	0	0.740529	0.00160265	0.00784	1	TC
	1167	Ta.11170.2.S1_at7--147--153	Ta.11170.2.S1_at	-0.459978	0.256775	0.41442	0	-0.15055	0.695933	0.78808	0	TC
	1168	Ta.11173.1.A1_at8--603--201	Ta.11173.1.A1_at	-1.06251	0.147562	0.28245	0	-0.761526	0.277283	0.40719	0	TC
	1169	Ta.11178.3.S1_a_at7--504--257	Ta.11178.3.S1_a_at	-0.152133	0.444266	0.59931	0	0.13553	0.486377	0.61462	0	TC
	1170	Ta.11180.1.S1_at11--563--651	Ta.11180.1.S1_at	0.583533	0.048401	0.1293	0	0.968631	0.00386141	0.01516	1	TC
	1171	Ta.11181.1.A1_at10--444--103	Ta.11181.1.A1_at	1.15062	0.000526723	0.00537	1	1.72493	2.18e-05	0.00037	1	TC
	1172	Ta.11181.1.A1_at11--505--1001	Ta.11181.1.A1_at	0.493116	0.0467589	0.12617	0	0.813447	0.00379467	0.01494	1	TC
	1173	Ta.11182.1.A1_at8--933--1025	Ta.11182.1.A1_at	1.17019	3.03e-05	0.00076	1	0.593783	0.00323295	0.01325	1	AT
	1174	Ta.11188.1.A1_at2--780--405	Ta.11188.1.A1_at	-0.104046	0.822058	0.89184	0	0.330006	0.473595	0.60278	0	TC
	1175	Ta.11192.1.A1_at11--866--625	Ta.11192.1.A1_at	0.643584	0.0029918	0.01828	1	0.973181	0.000159011	0.00147	1	TC
	1176	Ta.11192.1.A1_at5--375--319	Ta.11192.1.A1_at	-0.327417	0.396746	0.55721	0	-0.556634	0.157839	0.26557	0	AT
	1177	Ta.11199.1.A1_at2--330--381	Ta.11199.1.A1_at	-0.0331746	0.93483	0.96245	0	0.27804	0.491181	0.6188	0	TC
	1178	Ta.11199.1.A1_at3--852--905	Ta.11199.1.A1_at	0.0450216	0.89615	0.93834	0	0.382836	0.274878	0.40475	0	TC
	1179	Ta.11199.1.A1_at4--586--1083	Ta.11199.1.A1_at	0.189804	0.66369	0.78018	0	0.594563	0.185401	0.30006	0	TC
	1180	Ta.11199.1.A1_at9--450--837	Ta.11199.1.A1_at	0.303136	0.309776	0.47059	0	0.126598	0.657975	0.75874	0	AT
	1181	Ta.11199.2.S1_at1--160--565	Ta.11199.2.S1_at	0.887628	0.0235428	0.07777	0	0.435452	0.207009	0.32618	0	AT
	1182	Ta.11199.2.S1_at2--908--721	Ta.11199.2.S1_at	0.283324	0.344937	0.50723	0	-0.00644304	0.982088	0.98859	0	AT
	1183	Ta.11199.2.S1_at7--795--905	Ta.11199.2.S1_at	0.0440941	0.782253	0.86473	0	0.268292	0.111454	0.20308	0	TC
	1184	Ta.1120.1.S1_x_at10--436--317	Ta.1120.1.S1_x_at	1.03793	2.04e-05	0.00059	1	1.52731	7.12e-07	4e-05	1	TC
	1185	Ta.1120.1.S1_x_at11--581--1021	Ta.1120.1.S1_x_at	-2.05008	1.96e-05	0.00057	1	-2.67827	1.87e-06	7e-05	1	AT
	1186	Ta.1120.1.S1_x_at9--300--565	Ta.1120.1.S1_x_at	-1.3077	1.62e-05	0.00051	1	-1.91755	5.75e-07	4e-05	1	AT
	1187	Ta.11200.1.S1_at10--492--1039	Ta.11200.1.S1_at	0.843212	0.006463	0.03122	1	1.15118	0.000846521	0.00489	1	TC
	1188	Ta.11200.1.S1_at5--714--55	Ta.11200.1.S1_at	-0.444867	0.0185943	0.06586	0	-0.978843	0.000122074	0.00122	1	AT
	1189	Ta.11200.1.S1_at8--608--669	Ta.11200.1.S1_at	0.803989	0.0026359	0.01676	1	1.11658	0.000255246	0.00204	1	TC
	1190	Ta.11200.1.S1_at9--1033--1031	Ta.11200.1.S1_at	0.681947	0.0116734	0.04732	1	0.966563	0.00138293	0.00703	1	TC
	1191	Ta.11202.1.S1_at7--526--791	Ta.11202.1.S1_at	0.204252	0.691419	0.80087	0	0.403033	0.431347	0.56342	0	TC
	1192	Ta.11203.1.A1_at8--574--1029	Ta.11203.1.A1_at	0.71621	0.0500652	0.13245	0	0.279611	0.392048	0.52476	0	AT
	1193	Ta.11206.1.A1_at11--448--171	Ta.11206.1.A1_at	-0.0813229	0.672968	0.78719	0	-0.335009	0.100513	0.1876	0	AT
	1194	Ta.11207.1.A1_at9--680--957	Ta.11207.1.A1_at	1.26332	0.000218862	0.00296	1	0.83684	0.00308797	0.01281	1	AT
	1195	Ta.11214.1.A1_at8--942--65	Ta.11214.1.A1_at	-0.389834	0.17174	0.31429	0	-0.540478	0.0654967	0.13493	0	AT
	1196	Ta.11216.1.A1_at11--101--351	Ta.11216.1.A1_at	-0.450558	0.360165	0.52252	0	-0.0353381	0.940303	0.96183	0	TC
	1197	Ta.11218.1.A1_at11--202--589	Ta.11218.1.A1_at	-0.439006	0.091628	0.20267	0	-0.688471	0.0145925	0.0421	1	AT
	1198	Ta.11218.1.A1_at4--642--583	Ta.11218.1.A1_at	-0.138715	0.713442	0.81638	0	-0.369773	0.330355	0.46337	0	AT
	1199	Ta.11218.1.A1_at7--398--433	Ta.11218.1.A1_at	0.252845	0.215751	0.36807	0	0.524192	0.0203384	0.0545	0	TC
	1200	Ta.11218.1.A1_at9--401--639	Ta.11218.1.A1_at	0.396593	0.243382	0.39906	0	0.664036	0.0621611	0.12962	0	TC
	1201	Ta.11219.1.A1_at5--566--1087	Ta.11219.1.A1_at	-0.660416	0.0119482	0.0481	1	-0.408606	0.0793483	0.15661	0	TC
	1202	Ta.11219.1.A1_at9--800--547	Ta.11219.1.A1_at	0.283112	0.421044	0.57934	0	0.0630439	0.852631	0.90321	0	AT
	1203	Ta.11221.1.S1_at2--963--251	Ta.11221.1.S1_at	-0.0392289	0.835974	0.90119	0	0.243767	0.210389	0.33041	0	TC
	1204	Ta.11221.1.S1_at6--407--779	Ta.11221.1.S1_at	0.814712	0.0103288	0.04338	1	0.444628	0.106243	0.19574	0	AT
	1205	Ta.11221.1.S1_at7--978--813	Ta.11221.1.S1_at	1.13606	0.000192494	0.00271	1	0.627357	0.00790558	0.02625	1	AT
	1206	Ta.11221.1.S1_at8--336--569	Ta.11221.1.S1_at	-0.219167	0.1486	0.28395	0	-0.0378419	0.787453	0.85716	0	TC
	1207	Ta.11223.1.A1_at9--816--1075	Ta.11223.1.A1_at	-0.110123	0.781398	0.864	0	-0.378092	0.343554	0.47715	0	AT
	1208	Ta.11224.1.A1_at11--158--667	Ta.11224.1.A1_at	1.40487	0.00721703	0.03383	1	1.13248	0.0195224	0.05269	0	AT
	1209	Ta.11224.1.A1_at3--781--1047	Ta.11224.1.A1_at	0.945421	0.041528	0.11555	0	0.622247	0.1458	0.24985	0	AT
	1210	Ta.11230.1.A1_at10--693--699	Ta.11230.1.A1_at	0.266176	0.465373	0.61834	0	0.670049	0.082404	0.16118	0	TC
	1211	Ta.11238.1.A1_at5--97--265	Ta.11238.1.A1_at	-0.716746	0.00965461	0.04145	1	-0.488184	0.0494139	0.10867	0	TC
	1212	Ta.11238.1.A1_at8--325--175	Ta.11238.1.A1_at	-0.0256622	0.934833	0.96245	0	-0.290129	0.358323	0.49216	0	AT
	1213	Ta.11239.1.A1_at1--777--787	Ta.11239.1.A1_at	-0.651337	0.00517066	0.0268	1	-0.184372	0.317905	0.45063	0	TC
	1214	Ta.11239.1.A1_at2--583--31	Ta.11239.1.A1_at	-0.718852	0.0284149	0.08873	0	-0.235435	0.407182	0.53963	0	TC
	1215	Ta.11239.1.A1_at8--1052--613	Ta.11239.1.A1_at	1.25293	1.02e-05	0.00038	1	0.836776	0.000205204	0.00175	1	AT
	1216	Ta.11239.1.A1_at9--492--97	Ta.11239.1.A1_at	1.68257	9.92e-06	0.00038	1	1.19854	0.000123886	0.00123	1	AT
	1217	Ta.11240.2.S1_at1--141--715	Ta.11240.2.S1_at	-0.263442	0.310615	0.47161	0	-0.554447	0.0467971	0.10394	0	AT
	1218	Ta.11247.1.A1_at10--922--497	Ta.11247.1.A1_at	1.14209	0.00454063	0.02446	1	1.71454	0.000281222	0.00219	1	TC
	1219	Ta.11247.1.A1_x_at10--582--59	Ta.11247.1.A1_x_at	-0.440674	0.00931004	0.04039	1	-0.581422	0.00165526	0.00802	1	AT
	1220	Ta.11247.1.A1_x_at11--410--49	Ta.11247.1.A1_x_at	0.82119	0.0104562	0.04375	1	1.24378	0.000770351	0.00453	1	TC
	1221	Ta.11247.1.A1_x_at8--923--497	Ta.11247.1.A1_x_at	1.35758	0.000807312	0.0073	1	2.01228	3.89e-05	0.00056	1	TC
	1222	Ta.11247.2.A1_x_at7--654--413	Ta.11247.2.A1_x_at	0.747968	0.0326933	0.0978	0	1.34905	0.00123474	0.00645	1	TC
	1223	Ta.1125.1.S1_a_at9--439--1021	Ta.1125.1.S1_a_at	0.502844	0.0116806	0.04734	1	0.168599	0.30968	0.44202	0	AT
	1224	Ta.11253.1.A1_at6--40--967	Ta.11253.1.A1_at	-0.339152	0.287576	0.44721	0	-0.637173	0.0588307	0.12435	0	AT
	1225	Ta.11254.1.S1_at1--355--215	Ta.11254.1.S1_at	0.828692	0.00150256	0.01129	1	1.44635	2.24e-05	0.00038	1	TC
	1226	Ta.11254.1.S1_at2--517--77	Ta.11254.1.S1_at	0.202914	0.153903	0.29068	0	0.55734	0.00183684	0.00868	1	TC
	1227	Ta.11254.1.S1_at7--5--715	Ta.11254.1.S1_at	0.356178	0.153304	0.28997	0	0.227095	0.337709	0.47098	0	AT
	1228	Ta.11254.1.S1_at8--297--309	Ta.11254.1.S1_at	0.923907	0.0212893	0.07232	0	1.64558	0.000692088	0.00419	1	TC
	1229	Ta.11254.2.S1_at2--1079--799	Ta.11254.2.S1_at	0.313957	0.272666	0.43129	0	0.699692	0.0264029	0.06676	0	TC
	1230	Ta.11256.1.A1_at10--230--1147	Ta.11256.1.A1_at	-0.6823	0.00523628	0.027	1	-0.353809	0.0853051	0.16554	0	TC
	1231	Ta.11256.1.A1_at4--60--775	Ta.11256.1.A1_at	-0.603955	0.0315417	0.09551	0	-0.809102	0.00705256	0.02401	1	AT
	1232	Ta.11256.1.A1_at7--179--791	Ta.11256.1.A1_at	-0.291076	0.0321721	0.09671	0	-0.479332	0.00215909	0.0098	1	AT
	1233	Ta.11256.1.A1_at9--654--375	Ta.11256.1.A1_at	-0.265797	0.390968	0.55156	0	0.144872	0.628933	0.73607	0	TC
	1234	Ta.11259.1.A1_at10--713--257	Ta.11259.1.A1_at	0.148671	0.26801	0.42669	0	-0.110098	0.39645	0.52914	0	AT
	1235	Ta.11259.1.A1_at11--727--569	Ta.11259.1.A1_at	0.287344	0.147112	0.28185	0	0.516853	0.0174289	0.04821	1	TC
	1236	Ta.11259.1.A1_at1--87--471	Ta.11259.1.A1_at	-0.0585544	0.853089	0.91241	0	-0.30589	0.337143	0.47042	0	AT
	1237	Ta.11259.1.A1_at6--891--637	Ta.11259.1.A1_at	-0.143757	0.691647	0.80109	0	0.142521	0.688867	0.78263	0	TC
	1238	Ta.11263.1.S1_at11--1109--243	Ta.11263.1.S1_at	1.41441	3.39e-05	0.00082	1	0.861218	0.00111763	0.00599	1	AT
	1239	Ta.11266.1.S1_at10--381--1011	Ta.11266.1.S1_at	0.450555	0.122986	0.24872	0	0.189432	0.484732	0.61316	0	AT
	1240	Ta.11267.1.S1_at11--38--155	Ta.11267.1.S1_at	0.346995	0.279902	0.439	0	0.567983	0.0875554	0.16895	0	TC
	1241	Ta.11267.1.S1_at9--310--835	Ta.11267.1.S1_at	0.0870184	0.811145	0.88465	0	-0.174037	0.628274	0.73551	0	AT
	1242	Ta.11269.1.S1_at9--158--1083	Ta.11269.1.S1_at	-0.171979	0.443196	0.59835	0	0.225681	0.311715	0.44425	0	TC
	1243	Ta.11272.2.S1_at6--630--381	Ta.11272.2.S1_at	-0.240541	0.477529	0.629	0	-0.578046	0.103145	0.19135	0	AT
	1244	Ta.11273.1.A1_at4--947--441	Ta.11273.1.A1_at	-0.894981	0.0238766	0.07854	0	-1.17793	0.00543163	0.01964	1	AT
	1245	Ta.11276.1.A1_at3--725--579	Ta.11276.1.A1_at	0.361118	0.179213	0.32388	0	-0.249373	0.332427	0.46556	0	AT
	1246	Ta.11277.1.A1_at4--107--405	Ta.11277.1.A1_at	0.610348	0.195597	0.34421	0	0.927468	0.0587409	0.12421	0	TC
	1247	Ta.11283.3.S1_x_at8--827--1007	Ta.11283.3.S1_x_at	-0.0289777	0.947495	0.97013	0	-0.327238	0.45615	0.58672	0	AT
	1248	Ta.11287.1.A1_at11--518--789	Ta.11287.1.A1_at	-0.537397	0.247866	0.40416	0	-0.814013	0.0890242	0.1711	0	AT
	1249	Ta.11287.1.A1_at2--790--959	Ta.11287.1.A1_at	-0.157126	0.474543	0.62656	0	0.127673	0.552199	0.67175	0	TC
	1250	Ta.11287.1.A1_at7--148--449	Ta.11287.1.A1_at	0.22202	0.401122	0.56148	0	0.505047	0.071608	0.1447	0	TC
	1251	Ta.11290.1.A1_at6--554--83	Ta.11290.1.A1_at	-0.118514	0.559405	0.69841	0	-0.238771	0.245074	0.37061	0	AT
	1252	Ta.11290.1.A1_at7--213--613	Ta.11290.1.A1_at	0.424787	0.0614566	0.15274	0	0.996958	0.000641494	0.00398	1	TC
	1253	Ta.11290.1.A1_at8--722--1107	Ta.11290.1.A1_at	0.666945	0.0220071	0.07408	0	1.16008	0.000854722	0.00492	1	TC
	1254	Ta.11295.1.A1_at2--920--203	Ta.11295.1.A1_at	-0.0619685	0.896779	0.93883	0	-0.267289	0.572184	0.68895	0	AT
	1255	Ta.11295.1.A1_at4--121--407	Ta.11295.1.A1_at	-0.0643119	0.773069	0.85858	0	-0.235655	0.296203	0.42742	0	AT
	1256	Ta.11296.2.S1_at1--1039--899	Ta.11296.2.S1_at	0.297587	0.202889	0.3528	0	-0.0587081	0.788853	0.85839	0	AT
	1257	Ta.11296.3.S1_at4--194--405	Ta.11296.3.S1_at	-0.630816	0.105936	0.22379	0	-0.333666	0.358425	0.4922	0	TC
	1258	Ta.113.1.S1_at5--642--349	Ta.113.1.S1_at	0.810384	0.166652	0.30785	0	1.06953	0.0738399	0.14801	0	TC
	1259	Ta.11301.1.A1_at10--1020--89	Ta.11301.1.A1_at	0.737532	0.0153044	0.0573	0	1.05161	0.00188995	0.00887	1	TC
	1260	Ta.11301.1.A1_at11--329--263	Ta.11301.1.A1_at	-0.37992	0.145896	0.28024	0	-0.645935	0.0222575	0.05846	0	AT
	1261	Ta.11301.1.A1_at5--807--33	Ta.11301.1.A1_at	-0.00336469	0.987688	0.99337	0	-0.200783	0.360168	0.49384	0	AT
	1262	Ta.11301.1.A1_at9--755--743	Ta.11301.1.A1_at	1.20818	0.000288508	0.00356	1	1.77784	1.28e-05	0.00027	1	TC
	1263	Ta.11303.1.A1_at1--90--683	Ta.11303.1.A1_at	0.382203	0.072123	0.17084	0	0.728303	0.00334122	0.01359	1	TC
	1264	Ta.11303.1.A1_at5--854--529	Ta.11303.1.A1_at	0.462632	0.0786793	0.18176	0	0.809167	0.00639377	0.02233	1	TC
	1265	Ta.11310.1.S1_at10--670--851	Ta.11310.1.S1_at	0.394332	0.225591	0.37953	0	0.593931	0.0771189	0.1532	0	TC
	1266	Ta.11310.1.S1_at11--169--679	Ta.11310.1.S1_at	0.228012	0.33407	0.49597	0	0.416061	0.0903784	0.17315	0	TC
	1267	Ta.11313.1.A1_s_at1--732--199	Ta.11313.1.A1_s_at	-0.494464	0.111422	0.23198	0	-0.76617	0.0212375	0.05637	0	AT
	1268	Ta.11313.3.A1_s_at8--379--607	Ta.11313.3.A1_s_at	0.173158	0.479998	0.63124	0	-0.0720099	0.76212	0.83866	0	AT
	1269	Ta.11314.1.S1_a_at7--1004--297	Ta.11314.1.S1_a_at	0.162094	0.0987166	0.21351	0	0.476244	0.000375794	0.00268	1	TC
	1270	Ta.11318.1.S1_at8--439--511	Ta.11318.1.S1_at	-0.322568	0.247819	0.40413	0	-0.0559698	0.832019	0.88971	0	TC
	1271	Ta.11318.2.S1_at1--804--1091	Ta.11318.2.S1_at	-0.571509	0.0529318	0.13759	0	-0.862169	0.00760765	0.02547	1	AT
	1272	Ta.11318.2.S1_at4--280--927	Ta.11318.2.S1_at	0.233493	0.101044	0.21663	0	0.624478	0.000764838	0.00451	1	TC
	1273	Ta.11318.2.S1_at9--698--325	Ta.11318.2.S1_at	0.603766	0.0140619	0.05393	0	0.946996	0.000905078	0.00512	1	TC
	1274	Ta.11319.1.A1_at7--982--873	Ta.11319.1.A1_at	0.470198	0.322631	0.48458	0	0.216522	0.635355	0.74096	0	AT
	1275	Ta.11320.2.S1_at2--753--631	Ta.11320.2.S1_at	0.687194	0.0753673	0.17627	0	1.05765	0.0117407	0.03553	1	TC
	1276	Ta.11320.2.S1_at3--981--1107	Ta.11320.2.S1_at	0.718615	0.39273	0.55321	0	1.03419	0.220827	0.34249	0	TC
	1277	Ta.11320.2.S1_at7--259--731	Ta.11320.2.S1_at	-0.0718748	0.886376	0.93203	0	-0.282825	0.570326	0.68747	0	AT
	1278	Ta.11323.1.A1_at10--880--585	Ta.11323.1.A1_at	-0.00743877	0.976828	0.98712	0	-0.304153	0.245119	0.37066	0	AT
	1279	Ta.11323.1.A1_at1--1036--649	Ta.11323.1.A1_at	-0.0819891	0.76869	0.85554	0	-0.370395	0.19663	0.31379	0	AT
	1280	Ta.11325.1.S1_a_at11--562--737	Ta.11325.1.S1_a_at	2.15201	0.000122296	0.00199	1	2.55414	2.82e-05	0.00045	1	TC
	1281	Ta.11327.1.A1_at3--372--1063	Ta.11327.1.A1_at	-0.263282	0.41773	0.57663	0	-0.610347	0.0759366	0.15134	0	AT
	1282	Ta.11327.1.A1_at6--349--1007	Ta.11327.1.A1_at	-1.3501	0.000390211	0.00442	1	-1.02204	0.00222468	0.01001	1	TC
	1283	Ta.11329.1.S1_at2--1027--529	Ta.11329.1.S1_at	-0.867982	0.00247738	0.01603	1	-1.21497	0.000223934	0.00186	1	AT
	1284	Ta.11329.1.S1_at3--430--653	Ta.11329.1.S1_at	-0.591864	0.0437393	0.12012	0	-0.873346	0.00649394	0.02257	1	AT
	1285	Ta.11329.1.S1_at9--697--763	Ta.11329.1.S1_at	0.56932	0.0124048	0.04937	1	0.888056	0.000792194	0.00463	1	TC
	1286	Ta.11331.1.S1_at9--1036--21	Ta.11331.1.S1_at	0.806996	0.0594403	0.14917	0	1.11452	0.0141909	0.04117	1	TC
	1287	Ta.11333.1.A1_at1--728--251	Ta.11333.1.A1_at	-0.158814	0.478754	0.63005	0	-0.287291	0.206521	0.32557	0	AT
	1288	Ta.11333.1.A1_at8--710--1031	Ta.11333.1.A1_at	0.814298	0.0416268	0.11577	0	1.31767	0.00355267	0.01422	1	TC
	1289	Ta.11333.1.A1_at9--638--443	Ta.11333.1.A1_at	1.02887	0.00125259	0.00991	1	1.65595	3.42e-05	0.00051	1	TC
	1290	Ta.11337.1.A1_at6--312--369	Ta.11337.1.A1_at	0.619698	0.000615299	0.00599	1	0.295827	0.0340644	0.08145	0	AT
	1291	Ta.11338.1.S1_at11--936--1123	Ta.11338.1.S1_at	0.14373	0.298216	0.45833	0	0.632053	0.000797722	0.00466	1	TC
	1292	Ta.11338.1.S1_at1--398--1123	Ta.11338.1.S1_at	0.341733	0.0298363	0.09179	0	0.906803	6.58e-05	0.0008	1	TC
	1293	Ta.11338.3.S1_x_at3--306--137	Ta.11338.3.S1_x_at	0.852848	0.00395092	0.02217	1	1.5412	5.85e-05	0.00074	1	TC
	1294	Ta.11338.3.S1_x_at4--402--761	Ta.11338.3.S1_x_at	0.131246	0.306698	0.46752	0	-0.105802	0.396841	0.52935	0	AT
	1295	Ta.11338.3.S1_x_at6--1125--735	Ta.11338.3.S1_x_at	0.29665	0.0288579	0.0897	0	0.687696	0.000172436	0.00155	1	TC
	1296	Ta.11342.1.A1_at5--678--781	Ta.11342.1.A1_at	1.11529	0.0199793	0.06926	0	1.66063	0.00205271	0.00944	1	TC
	1297	Ta.11342.1.A1_at8--1119--475	Ta.11342.1.A1_at	-0.00961307	0.967966	0.98201	0	-0.385032	0.126441	0.22396	0	AT
	1298	Ta.11343.1.A1_at6--36--751	Ta.11343.1.A1_at	0.327585	0.112559	0.23372	0	0.66062	0.00565082	0.02026	1	TC
	1299	Ta.11343.1.A1_at8--491--833	Ta.11343.1.A1_at	0.807391	0.00631291	0.03064	1	1.08119	0.000936999	0.00526	1	TC
	1300	Ta.11344.1.A1_at1--770--1125	Ta.11344.1.A1_at	0.151881	0.586954	0.72113	0	0.403581	0.161741	0.27074	0	TC
	1301	Ta.11349.1.A1_at1--421--113	Ta.11349.1.A1_at	-0.0296634	0.911897	0.94842	0	0.446349	0.115174	0.20825	0	TC
	1302	Ta.11349.1.A1_at4--7--219	Ta.11349.1.A1_at	-0.417745	0.244051	0.39995	0	-0.150303	0.658701	0.7593	0	TC
	1303	Ta.11349.1.A1_at7--774--563	Ta.11349.1.A1_at	0.897907	0.0314506	0.09532	0	0.455068	0.221508	0.34327	0	AT
	1304	Ta.11350.1.A1_at5--783--861	Ta.11350.1.A1_at	0.279045	0.330708	0.49246	0	0.0340363	0.901185	0.93672	0	AT
	1305	Ta.11358.2.A1_x_at3--1064--161	Ta.11358.2.A1_x_at	0.455478	0.0435981	0.11978	0	0.944783	0.000785592	0.0046	1	TC
	1306	Ta.1136.1.S1_at11--1119--1153	Ta.1136.1.S1_at	1.84736	6.59e-06	0.0003	1	3.04299	8.1e-08	1e-05	1	TC
	1307	Ta.1136.1.S1_at3--663--325	Ta.1136.1.S1_at	0.265087	0.00220057	0.01476	1	0.607324	3.98e-06	0.00012	1	TC
	1308	Ta.1136.1.S1_at4--228--671	Ta.1136.1.S1_at	-0.134973	0.0791585	0.18257	0	-0.204922	0.0135698	0.03983	1	AT
	1309	Ta.11360.1.A1_at6--798--671	Ta.11360.1.A1_at	-0.278065	0.24027	0.39581	0	-0.410225	0.0914826	0.17484	0	AT
	1310	Ta.11361.1.S1_at1--56--509	Ta.11361.1.S1_at	-0.371887	0.0923081	0.20358	0	-0.16865	0.40702	0.53947	0	TC
	1311	Ta.11361.1.S1_at6--917--313	Ta.11361.1.S1_at	0.136696	0.505427	0.65308	0	-0.10429	0.603029	0.71443	0	AT
	1312	Ta.1137.1.S1_at9--281--613	Ta.1137.1.S1_at	0.100921	0.312569	0.47368	0	0.324525	0.00669057	0.02309	1	TC
	1313	Ta.11374.1.S1_at6--58--123	Ta.11374.1.S1_at	-1.1806	3.52e-05	0.00084	1	-0.848099	0.000370213	0.00265	1	TC
	1314	Ta.11376.1.A1_at2--1028--595	Ta.11376.1.A1_at	-0.312539	0.166443	0.30754	0	-0.523135	0.0303729	0.07445	0	AT
	1315	Ta.11376.1.A1_at3--1071--205	Ta.11376.1.A1_at	-0.463457	0.160666	0.29973	0	-0.689202	0.0458463	0.10223	0	AT
	1316	Ta.11380.1.A1_at6--757--623	Ta.11380.1.A1_at	0.374916	0.278399	0.43751	0	0.0895683	0.785329	0.85564	0	AT
	1317	Ta.11382.1.A1_at11--156--273	Ta.11382.1.A1_at	0.160915	0.664632	0.78085	0	0.439295	0.24425	0.3696	0	TC
	1318	Ta.11383.1.A1_at10--747--33	Ta.11383.1.A1_at	0.149525	0.477083	0.62872	0	-0.0351537	0.862959	0.91085	0	AT
	1319	Ta.11383.1.A1_at1--40--221	Ta.11383.1.A1_at	-0.538449	0.292534	0.45248	0	-0.754736	0.145	0.24889	0	AT
	1320	Ta.11384.1.A1_at2--642--695	Ta.11384.1.A1_at	0.264993	0.202257	0.35214	0	0.555369	0.0166067	0.04646	1	TC
	1321	Ta.11385.1.A1_at11--651--865	Ta.11385.1.A1_at	0.21993	0.0751529	0.17594	0	0.679593	0.000136138	0.00132	1	TC
	1322	Ta.11385.1.A1_at5--364--1063	Ta.11385.1.A1_at	0.191399	0.133412	0.2632	0	-0.00898385	0.938876	0.96094	0	AT
	1323	Ta.11385.1.A1_at7--1077--661	Ta.11385.1.A1_at	1.18794	0.0021838	0.01469	1	2.01791	4.42e-05	0.00061	1	TC
	1324	Ta.11386.2.A1_at1--1111--1119	Ta.11386.2.A1_at	-0.250807	0.0498895	0.13208	0	0.00207107	0.985229	0.99034	0	TC
	1325	Ta.11388.1.A1_at4--496--895	Ta.11388.1.A1_at	-0.259892	0.428162	0.58526	0	-0.515991	0.12775	0.22568	0	AT
	1326	Ta.11390.1.A1_at2--1131--891	Ta.11390.1.A1_at	-1.21317	0.00858504	0.03823	1	-1.45475	0.00273623	0.01167	1	AT
	1327	Ta.11393.1.S1_at11--353--567	Ta.11393.1.S1_at	-0.545139	0.0848237	0.19189	0	-0.742306	0.0250054	0.06402	0	AT
	1328	Ta.11393.1.S1_at9--378--821	Ta.11393.1.S1_at	1.20752	0.00178014	0.01268	1	1.78342	0.000101306	0.00108	1	TC
	1329	Ta.11398.1.A1_at9--489--1093	Ta.11398.1.A1_at	0.443144	0.246459	0.40265	0	0.0976106	0.787246	0.85703	0	AT
	1330	Ta.11404.1.A1_at4--766--837	Ta.11404.1.A1_at	-0.187554	0.636737	0.76025	0	0.110082	0.77683	0.84934	0	TC
	1331	Ta.11408.1.S1_at3--118--735	Ta.11408.1.S1_at	0.87683	0.0808988	0.18533	0	0.368401	0.422103	0.55441	0	AT
	1332	Ta.11411.1.A1_at8--979--1103	Ta.11411.1.A1_at	-1.86289	0.000539638	0.00547	1	-1.28044	0.00521148	0.01902	1	TC
	1333	Ta.11413.1.A1_at3--1056--283	Ta.11413.1.A1_at	-0.0606116	0.805299	0.88081	0	-0.502445	0.0607128	0.12729	0	AT
	1334	Ta.11414.1.S1_at11--392--217	Ta.11414.1.S1_at	0.00940785	0.948574	0.9708	0	-0.182937	0.221599	0.3434	0	AT
	1335	Ta.11414.1.S1_at4--775--565	Ta.11414.1.S1_at	0.605362	0.0623206	0.15416	0	1.11557	0.00314984	0.013	1	TC
	1336	Ta.11414.2.S1_at9--177--919	Ta.11414.2.S1_at	0.168016	0.330442	0.49218	0	0.674619	0.00228456	0.01021	1	TC
	1337	Ta.11417.1.A1_at5--174--851	Ta.11417.1.A1_at	0.309372	0.257695	0.41539	0	-0.0471374	0.855434	0.90542	0	AT
	1338	Ta.11418.1.A1_at1--1116--445	Ta.11418.1.A1_at	-0.0727951	0.690086	0.79997	0	0.263728	0.162965	0.27218	0	TC
	1339	Ta.1142.1.S1_x_at11--292--1145	Ta.1142.1.S1_x_at	1.74383	8.81e-08	2e-05	1	3.12176	4.4e-10	0	1	TC
	1340	Ta.11421.1.A1_at1--1103--263	Ta.11421.1.A1_at	1.86839	1.83e-05	0.00055	1	1.18058	0.000511659	0.00336	1	AT
	1341	Ta.11422.1.A1_at1--717--307	Ta.11422.1.A1_at	-0.455397	0.0284987	0.08889	0	-0.723892	0.00224932	0.0101	1	AT
	1342	Ta.11424.1.S1_at10--156--217	Ta.11424.1.S1_at	0.0164792	0.960742	0.97757	0	-0.335042	0.32203	0.45496	0	AT
	1343	Ta.11425.2.S1_x_at10--1148--881	Ta.11425.2.S1_x_at	0.519239	0.0225598	0.07541	0	0.34324	0.0973956	0.18317	0	AT
	1344	Ta.11425.2.S1_x_at1--122--627	Ta.11425.2.S1_x_at	1.38277	0.0632678	0.15588	0	1.79647	0.0206507	0.05514	0	TC
	1345	Ta.11425.2.S1_x_at2--427--351	Ta.11425.2.S1_x_at	-0.572418	0.383187	0.54445	0	-0.185565	0.769042	0.8439	0	TC
	1346	Ta.11425.2.S1_x_at5--889--459	Ta.11425.2.S1_x_at	0.382152	0.19822	0.34715	0	0.831976	0.0131485	0.03882	1	TC
	1347	Ta.11426.1.A1_at9--408--493	Ta.11426.1.A1_at	-0.0582941	0.881944	0.92955	0	0.185706	0.632032	0.7386	0	TC
	1348	Ta.11427.2.S1_x_at2--252--911	Ta.11427.2.S1_x_at	-1.0579	0.00118369	0.00951	1	-1.56828	6.08e-05	0.00075	1	AT
	1349	Ta.11427.2.S1_x_at4--440--339	Ta.11427.2.S1_x_at	0.876642	7.26e-05	0.0014	1	1.28888	2.81e-06	0.0001	1	TC
	1350	Ta.11427.2.S1_x_at9--154--1107	Ta.11427.2.S1_x_at	0.685205	0.00242049	0.01575	1	0.966286	0.000206273	0.00176	1	TC
	1351	Ta.11428.1.A1_at1--66--1107	Ta.11428.1.A1_at	0.00439519	0.988023	0.99357	0	-0.294188	0.320231	0.45308	0	AT
	1352	Ta.11428.1.A1_at4--527--405	Ta.11428.1.A1_at	-0.134492	0.58695	0.72113	0	0.106988	0.658935	0.75947	0	TC
	1353	Ta.11430.1.S1_at8--932--397	Ta.11430.1.S1_at	0.327105	0.0549373	0.14107	0	0.0671085	0.656034	0.75721	0	AT
	1354	Ta.11433.1.A1_at1--651--305	Ta.11433.1.A1_at	0.00415433	0.991838	0.99587	0	0.301542	0.456892	0.58743	0	TC
	1355	Ta.11433.1.A1_at5--683--297	Ta.11433.1.A1_at	-0.069519	0.819433	0.89005	0	0.334426	0.279213	0.40932	0	TC
	1356	Ta.11438.1.S1_s_at11--146--379	Ta.11438.1.S1_s_at	0.654623	0.22122	0.37438	0	0.909238	0.095945	0.18099	0	TC
	1357	Ta.11440.1.A1_at7--930--749	Ta.11440.1.A1_at	0.912741	0.000101335	0.00174	1	1.54016	1.27e-06	6e-05	1	TC
	1358	Ta.11441.2.S1_at1--375--1023	Ta.11441.2.S1_at	0.322622	0.179694	0.32447	0	-0.29084	0.214483	0.3353	0	AT
	1359	Ta.11441.2.S1_at2--897--41	Ta.11441.2.S1_at	0.474919	0.0581046	0.14677	0	0.695601	0.0102107	0.03187	1	TC
	1360	Ta.11441.2.S1_at4--853--845	Ta.11441.2.S1_at	0.125948	0.671706	0.78627	0	-0.307882	0.303886	0.43611	0	AT
	1361	Ta.11443.1.S1_at1--885--1	Ta.11443.1.S1_at	-0.424807	0.422556	0.5807	0	-0.698313	0.193155	0.30971	0	AT
	1362	Ta.11443.1.S1_at5--1073--1119	Ta.11443.1.S1_at	0.258131	0.270156	0.42874	0	0.53032	0.0362641	0.0854	0	TC
	1363	Ta.11443.1.S1_x_at2--93--691	Ta.11443.1.S1_x_at	-0.789209	0.000506699	0.00524	1	-1.22869	1.54e-05	0.0003	1	AT
	1364	Ta.11443.1.S1_x_at3--151--739	Ta.11443.1.S1_x_at	-0.0513379	0.835506	0.90088	0	-0.82791	0.00661522	0.02291	1	AT
	1365	Ta.11443.2.S1_x_at3--152--739	Ta.11443.2.S1_x_at	-0.201423	0.452441	0.60664	0	-0.537783	0.0614969	0.12863	0	AT
	1366	Ta.11448.1.A1_at1--562--21	Ta.11448.1.A1_at	-0.428278	0.237064	0.3924	0	-0.786996	0.0418839	0.09536	0	AT
	1367	Ta.1145.1.A1_at1--1096--205	Ta.1145.1.A1_at	-0.0181548	0.954371	0.97413	0	-0.43325	0.186565	0.30155	0	AT
	1368	Ta.1145.1.A1_at5--577--177	Ta.1145.1.A1_at	0.888235	0.021968	0.07397	0	0.367495	0.27414	0.40392	0	AT
	1369	Ta.1145.1.A1_at6--569--333	Ta.1145.1.A1_at	0.915224	0.000318492	0.00383	1	0.491577	0.0130612	0.03861	1	AT
	1370	Ta.11451.2.A1_at1--554--475	Ta.11451.2.A1_at	-0.0596933	0.742872	0.83773	0	0.260989	0.166233	0.2763	0	TC
	1371	Ta.11451.2.A1_x_at8--587--749	Ta.11451.2.A1_x_at	0.0971178	0.756591	0.84728	0	-0.144824	0.639068	0.74404	0	AT
	1372	Ta.11452.1.A1_at10--472--215	Ta.11452.1.A1_at	0.138747	0.67641	0.78973	0	0.381156	0.258371	0.38575	0	TC
	1373	Ta.11456.1.A1_at11--1015--701	Ta.11456.1.A1_at	0.960106	0.00840381	0.03769	1	1.3509	0.000956498	0.00534	1	TC
	1374	Ta.11463.1.S1_at1--342--151	Ta.11463.1.S1_at	-2.10299	2.47e-07	4e-05	1	-1.63403	1.82e-06	7e-05	1	TC
	1375	Ta.11463.1.S1_at9--1029--1087	Ta.11463.1.S1_at	-3.11518	3.27e-11	0	1	-2.21741	5.79e-10	0	1	TC
	1376	Ta.11463.2.S1_at10--636--895	Ta.11463.2.S1_at	-0.879916	0.0154739	0.05779	0	-1.24391	0.00202405	0.00934	1	AT
	1377	Ta.11463.2.S1_at11--137--923	Ta.11463.2.S1_at	-1.2299	0.00116402	0.00941	1	-1.68118	0.000110861	0.00115	1	AT
	1378	Ta.11468.1.S1_at8--250--13	Ta.11468.1.S1_at	0.611382	0.00833953	0.03748	1	1.12744	0.000138195	0.00133	1	TC
	1379	Ta.11469.1.S1_s_at5--694--23	Ta.11469.1.S1_s_at	-0.789354	0.0108431	0.04493	1	-1.17958	0.000885136	0.00504	1	AT
	1380	Ta.1147.3.S1_at1--85--247	Ta.1147.3.S1_at	0.584311	0.138824	0.27068	0	0.847372	0.0400062	0.09195	0	TC
	1381	Ta.1147.3.S1_at6--921--401	Ta.1147.3.S1_at	0.442852	0.0594144	0.14913	0	0.619011	0.013365	0.03933	1	TC
	1382	Ta.1147.3.S1_at7--763--417	Ta.1147.3.S1_at	0.280831	0.129261	0.25753	0	0.46193	0.0208035	0.05547	0	TC
	1383	Ta.1147.3.S1_at8--359--1065	Ta.1147.3.S1_at	-1.90324	7.42e-06	0.00032	1	-2.96271	1.5e-07	2e-05	1	AT
	1384	Ta.11470.1.A1_at9--831--643	Ta.11470.1.A1_at	0.246398	0.539572	0.68185	0	0.539338	0.188912	0.30448	0	TC
	1385	Ta.11472.1.S1_at10--425--953	Ta.11472.1.S1_at	-0.46346	0.00291646	0.01798	1	-0.366417	0.00991916	0.03118	1	TC
	1386	Ta.11473.1.S1_at2--796--361	Ta.11473.1.S1_at	0.0831607	0.637032	0.76053	0	-0.198525	0.265605	0.39405	0	AT
	1387	Ta.11473.1.S1_at3--619--177	Ta.11473.1.S1_at	0.128204	0.36706	0.52943	0	-0.152795	0.278747	0.40885	0	AT
	1388	Ta.11475.1.S1_at2--452--1053	Ta.11475.1.S1_at	-0.258205	0.00781717	0.03578	1	-0.0473734	0.54055	0.66162	0	TC
	1389	Ta.11475.1.S1_at6--550--1129	Ta.11475.1.S1_at	0.34676	0.0689547	0.16551	0	0.0635021	0.709146	0.79846	0	AT
	1390	Ta.11475.1.S1_at7--642--429	Ta.11475.1.S1_at	0.543793	0.0148665	0.05611	0	0.248177	0.196193	0.31328	0	AT
	1391	Ta.11477.1.A1_at4--1136--209	Ta.11477.1.A1_at	0.112717	0.82446	0.8933	0	0.306235	0.543203	0.66407	0	TC
	1392	Ta.11479.1.S1_at2--384--169	Ta.11479.1.S1_at	0.023958	0.953309	0.97359	0	-0.186556	0.644462	0.74824	0	AT
	1393	Ta.11479.1.S1_at4--402--1061	Ta.11479.1.S1_at	0.424789	0.0974583	0.21154	0	0.184777	0.433838	0.56571	0	AT
	1394	Ta.11481.1.A1_at10--12--1021	Ta.11481.1.A1_at	-0.737003	0.000459199	0.00488	1	-1.40352	2.61e-06	9e-05	1	AT
	1395	Ta.11481.1.A1_at2--933--631	Ta.11481.1.A1_at	0.460626	0.0366296	0.10608	0	0.699443	0.00427107	0.01636	1	TC
	1396	Ta.11481.1.A1_at8--564--1037	Ta.11481.1.A1_at	0.936319	0.0169399	0.06159	0	1.44293	0.00131334	0.00675	1	TC
	1397	Ta.11481.1.A1_at9--839--267	Ta.11481.1.A1_at	-0.628593	0.000710239	0.00664	1	-1.04924	1.3e-05	0.00027	1	AT
	1398	Ta.11484.1.A1_at5--460--851	Ta.11484.1.A1_at	0.362577	0.0774048	0.17962	0	0.618913	0.00710821	0.02414	1	TC
	1399	Ta.11486.1.A1_at6--314--697	Ta.11486.1.A1_at	-0.23643	0.386232	0.54721	0	-0.467408	0.099972	0.18689	0	AT
	1400	Ta.11486.1.A1_at8--27--337	Ta.11486.1.A1_at	0.391682	0.369762	0.53202	0	0.768107	0.0920042	0.17546	0	TC
	1401	Ta.11490.1.A1_at5--812--731	Ta.11490.1.A1_at	1.10414	1.54e-05	0.0005	1	1.57189	7.01e-07	4e-05	1	TC
	1402	Ta.11492.1.A1_at7--617--653	Ta.11492.1.A1_at	0.410944	0.159282	0.29787	0	0.76264	0.0175959	0.04855	1	TC
	1403	Ta.11493.1.A1_at6--110--335	Ta.11493.1.A1_at	0.0917357	0.689266	0.79936	0	-0.328508	0.166296	0.27639	0	AT
	1404	Ta.11493.1.A1_at8--430--7	Ta.11493.1.A1_at	-0.60082	0.0935402	0.20545	0	-0.380304	0.257594	0.38491	0	TC
	1405	Ta.11494.1.A1_at10--47--149	Ta.11494.1.A1_at	0.891667	0.00344653	0.0202	1	1.44253	0.000114314	0.00117	1	TC
	1406	Ta.11494.1.A1_at6--597--501	Ta.11494.1.A1_at	-0.194727	0.443102	0.59828	0	-0.412754	0.117391	0.21131	0	AT
	1407	Ta.11504.1.A1_at10--97--1139	Ta.11504.1.A1_at	0.20275	0.153744	0.29049	0	-0.093735	0.482013	0.61066	0	AT
	1408	Ta.11504.1.A1_at1--324--157	Ta.11504.1.A1_at	0.470935	0.125447	0.25221	0	0.750392	0.0228113	0.05959	0	TC
	1409	Ta.11504.1.A1_at5--680--349	Ta.11504.1.A1_at	0.371613	0.0108257	0.04487	1	0.153173	0.212055	0.33248	0	AT
	1410	Ta.11504.1.A1_at7--461--501	Ta.11504.1.A1_at	0.610726	0.167844	0.30941	0	0.839626	0.0651104	0.13428	0	TC
	1411	Ta.11505.1.S1_at5--852--85	Ta.11505.1.S1_at	-0.476871	0.00409412	0.02272	1	-0.671997	0.000389715	0.00275	1	AT
	1412	Ta.11505.1.S1_at8--964--693	Ta.11505.1.S1_at	0.868043	0.01318	0.05157	0	1.20597	0.00183714	0.00868	1	TC
	1413	Ta.11506.1.S1_a_at10--972--853	Ta.11506.1.S1_a_at	0.614014	0.11095	0.2313	0	0.345879	0.337114	0.47039	0	AT
	1414	Ta.11506.1.S1_at5--458--951	Ta.11506.1.S1_at	0.412172	0.367942	0.53022	0	0.166564	0.705548	0.79564	0	AT
	1415	Ta.11508.1.S1_at1--779--825	Ta.11508.1.S1_at	0.0199261	0.935428	0.96277	0	-0.323318	0.201912	0.32019	0	AT
	1416	Ta.11509.1.A1_at11--698--527	Ta.11509.1.A1_at	-0.414101	0.245862	0.40195	0	-0.814745	0.0345841	0.08235	0	AT
	1417	Ta.1151.1.S1_at10--1107--753	Ta.1151.1.S1_at	-0.341214	0.00147418	0.01115	1	0.142538	0.0874382	0.16876	0	TC
	1418	Ta.1151.1.S1_at3--973--1	Ta.1151.1.S1_at	0.324131	0.384414	0.54557	0	0.0811075	0.820992	0.88178	0	AT
	1419	Ta.11510.1.A1_at7--99--583	Ta.11510.1.A1_at	0.309532	0.446951	0.60158	0	0.0299849	0.939188	0.96115	0	AT
	1420	Ta.11512.1.A1_at5--257--1067	Ta.11512.1.A1_at	0.860328	0.00430491	0.02355	1	0.477373	0.0610557	0.1279	0	AT
	1421	Ta.11512.1.A1_x_at6--256--1067	Ta.11512.1.A1_x_at	1.0325	0.000672351	0.0064	1	0.708591	0.00628491	0.02204	1	AT
	1422	Ta.11513.2.S1_at2--692--253	Ta.11513.2.S1_at	0.23313	0.37418	0.536	0	-0.0377783	0.880777	0.92313	0	AT
	1423	Ta.11514.1.S1_at4--232--17	Ta.11514.1.S1_at	0.869949	0.00103258	0.00866	1	1.20526	8.73e-05	0.00097	1	TC
	1424	Ta.11514.1.S1_at5--437--705	Ta.11514.1.S1_at	0.629276	0.00189385	0.01329	1	0.95688	8.74e-05	0.00097	1	TC
	1425	Ta.11515.2.S1_at11--350--1099	Ta.11515.2.S1_at	1.04034	0.000100602	0.00174	1	0.683838	0.00169501	0.00816	1	AT
	1426	Ta.11515.2.S1_at4--597--925	Ta.11515.2.S1_at	-0.112513	0.723773	0.82422	0	0.184257	0.558107	0.67678	0	TC
	1427	Ta.11515.2.S1_at5--356--1053	Ta.11515.2.S1_at	-0.17954	0.443046	0.59825	0	0.155927	0.495942	0.62339	0	TC
	1428	Ta.11515.2.S1_at7--670--395	Ta.11515.2.S1_at	1.44981	6.3e-07	7e-05	1	1.07583	6.62e-06	0.00017	1	AT
	1429	Ta.11520.1.A1_at10--709--135	Ta.11520.1.A1_at	-0.071179	0.749377	0.8423	0	-0.547339	0.029717	0.07323	0	AT
	1430	Ta.11523.1.A1_at5--216--105	Ta.11523.1.A1_at	-0.177897	0.353774	0.51619	0	0.0796038	0.66647	0.76574	0	TC
	1431	Ta.11524.1.A1_at6--977--865	Ta.11524.1.A1_at	-0.219731	0.472086	0.62428	0	-0.562586	0.0820466	0.16061	0	AT
	1432	Ta.11529.1.S1_at11--295--585	Ta.11529.1.S1_at	0.333011	0.172951	0.31593	0	0.570656	0.0295479	0.07291	0	TC
	1433	Ta.11529.1.S1_at2--1071--1079	Ta.11529.1.S1_at	-0.34485	0.178764	0.3233	0	-0.578073	0.034459	0.08214	0	AT
	1434	Ta.11529.1.S1_at3--58--603	Ta.11529.1.S1_at	-0.294189	0.390921	0.55153	0	-0.572119	0.107936	0.19815	0	AT
	1435	Ta.1153.1.S1_at1--725--401	Ta.1153.1.S1_at	-0.213884	0.68274	0.79447	0	0.30973	0.548925	0.66904	0	TC
	1436	Ta.1153.1.S1_at5--30--473	Ta.1153.1.S1_at	0.179364	0.237717	0.39314	0	-0.0548669	0.70276	0.79374	0	AT
	1437	Ta.1153.2.S1_x_at3--902--805	Ta.1153.2.S1_x_at	0.200787	0.516183	0.66266	0	-0.064884	0.828986	0.88755	0	AT
	1438	Ta.11530.1.S1_at11--1145--789	Ta.11530.1.S1_at	1.78056	8.43e-06	0.00034	1	2.64885	2.54e-07	2e-05	1	TC
	1439	Ta.11530.1.S1_at1--265--841	Ta.11530.1.S1_at	0.11206	0.49239	0.64188	0	-0.173145	0.289313	0.42008	0	AT
	1440	Ta.11530.1.S1_at2--932--733	Ta.11530.1.S1_at	0.348	0.056389	0.14366	0	0.132047	0.419662	0.55222	0	AT
	1441	Ta.11531.1.A1_at8--1106--961	Ta.11531.1.A1_at	0.517616	0.0160635	0.05934	0	0.875046	0.00065489	0.00404	1	TC
	1442	Ta.11531.1.A1_at9--957--895	Ta.11531.1.A1_at	0.737827	0.000936724	0.00808	1	1.10998	4.12e-05	0.00058	1	TC
	1443	Ta.11534.1.A1_at2--921--27	Ta.11534.1.A1_at	-0.209434	0.596614	0.72874	0	-0.51507	0.202692	0.32108	0	AT
	1444	Ta.11535.1.A1_at10--931--815	Ta.11535.1.A1_at	0.72751	0.00580631	0.02894	1	1.07851	0.000419036	0.00291	1	TC
	1445	Ta.11535.1.A1_at4--328--1067	Ta.11535.1.A1_at	-0.411815	0.202034	0.35187	0	-0.697286	0.0417082	0.09504	0	AT
	1446	Ta.11535.1.A1_at9--771--733	Ta.11535.1.A1_at	0.30177	0.367927	0.53022	0	-0.137659	0.670071	0.7685	0	AT
	1447	Ta.1154.1.S1_at8--866--649	Ta.1154.1.S1_at	0.100558	0.338116	0.50012	0	-0.0837015	0.413397	0.54575	0	AT
	1448	Ta.11540.1.A1_x_at3--842--933	Ta.11540.1.A1_x_at	0.224006	0.323143	0.485	0	-0.084535	0.697267	0.78902	0	AT
	1449	Ta.11541.1.S1_at10--18--729	Ta.11541.1.S1_at	0.0415251	0.824772	0.8935	0	-0.166108	0.377321	0.5105	0	AT
	1450	Ta.11541.1.S1_at11--877--549	Ta.11541.1.S1_at	0.460205	0.12199	0.24732	0	0.839524	0.011343	0.03461	1	TC
	1451	Ta.11541.1.S1_at4--801--467	Ta.11541.1.S1_at	0.00982897	0.974366	0.98547	0	-0.299964	0.331349	0.46442	0	AT
	1452	Ta.11541.1.S1_at7--268--327	Ta.11541.1.S1_at	0.319317	0.403361	0.56357	0	0.608098	0.123249	0.21956	0	TC
	1453	Ta.11542.1.S1_at4--835--805	Ta.11542.1.S1_at	-0.380307	0.0181673	0.06481	0	-0.146061	0.289079	0.41983	0	TC
	1454	Ta.11542.1.S1_x_at9--632--501	Ta.11542.1.S1_x_at	-0.252414	0.0827566	0.18843	0	-0.0238092	0.855456	0.90542	0	TC
	1455	Ta.11543.1.S1_at11--752--1089	Ta.11543.1.S1_at	0.261436	0.458338	0.61186	0	0.542839	0.135791	0.23661	0	TC
	1456	Ta.11544.1.S1_a_at7--857--705	Ta.11544.1.S1_a_at	0.14359	0.542131	0.68394	0	0.417585	0.0933519	0.17731	0	TC
	1457	Ta.11544.2.S1_a_at1--391--413	Ta.11544.2.S1_a_at	-0.366782	0.128602	0.25651	0	-0.64855	0.0146445	0.0422	1	AT
	1458	Ta.11544.2.S1_x_at4--195--543	Ta.11544.2.S1_x_at	0.0922449	0.79072	0.87103	0	-0.141015	0.68039	0.77613	0	AT
	1459	Ta.11552.1.S1_at1--872--857	Ta.11552.1.S1_at	-0.0759182	0.84794	0.90915	0	0.177362	0.649872	0.75233	0	TC
	1460	Ta.11553.1.A1_at1--486--667	Ta.11553.1.A1_at	0.086576	0.67587	0.7894	0	0.2291	0.274242	0.40402	0	TC
	1461	Ta.11553.1.A1_at3--237--1095	Ta.11553.1.A1_at	0.860205	0.00947518	0.0409	1	0.394867	0.15917	0.26741	0	AT
	1462	Ta.11553.1.A1_at8--827--871	Ta.11553.1.A1_at	0.379629	0.226274	0.38034	0	0.0324034	0.912587	0.94406	0	AT
	1463	Ta.11555.2.S1_a_at11--340--3	Ta.11555.2.S1_a_at	0.407204	0.184696	0.33071	0	0.0403303	0.887995	0.92789	0	AT
	1464	Ta.11555.2.S1_x_at10--194--575	Ta.11555.2.S1_x_at	0.420233	0.147367	0.28217	0	0.878309	0.0082035	0.02702	1	TC
	1465	Ta.11557.1.S1_at1--942--681	Ta.11557.1.S1_at	-0.692153	0.0294116	0.09087	0	-0.968415	0.00504106	0.01857	1	AT
	1466	Ta.11558.1.S1_at10--296--851	Ta.11558.1.S1_at	0.7395	0.0104024	0.04359	1	0.503613	0.0521218	0.11316	0	AT
	1467	Ta.11558.1.S1_at2--250--253	Ta.11558.1.S1_at	-0.101385	0.664359	0.78068	0	0.226943	0.333253	0.46644	0	TC
	1468	Ta.11558.1.S1_at6--1073--1099	Ta.11558.1.S1_at	0.165717	0.465701	0.61859	0	-0.0813258	0.712263	0.80074	0	AT
	1469	Ta.11559.1.A1_at2--843--813	Ta.11559.1.A1_at	-0.110523	0.573894	0.71068	0	-0.259863	0.195877	0.31288	0	AT
	1470	Ta.1156.2.S1_at11--281--1101	Ta.1156.2.S1_at	0.172531	0.542305	0.68408	0	0.0249424	0.927762	0.95376	0	AT
	1471	Ta.1156.2.S1_at6--192--17	Ta.1156.2.S1_at	-0.108305	0.62452	0.75041	0	-0.252136	0.260276	0.38799	0	AT
	1472	Ta.11560.2.S1_at11--693--181	Ta.11560.2.S1_at	0.557393	0.017007	0.06175	0	0.197102	0.320301	0.45315	0	AT
	1473	Ta.11560.2.S1_at5--761--269	Ta.11560.2.S1_at	-0.00677061	0.981682	0.98971	0	0.307724	0.30296	0.43508	0	TC
	1474	Ta.11560.3.S1_at10--794--1149	Ta.11560.3.S1_at	-0.55466	0.014991	0.05643	0	-1.12839	0.000156564	0.00145	1	AT
	1475	Ta.11560.3.S1_at11--945--571	Ta.11560.3.S1_at	-0.960607	0.000575951	0.00571	1	-1.32685	4.6e-05	0.00062	1	AT
	1476	Ta.11560.3.S1_at4--4--559	Ta.11560.3.S1_at	0.333082	0.0471669	0.12698	0	0.562186	0.0033572	0.01363	1	TC
	1477	Ta.11560.3.S1_at9--486--591	Ta.11560.3.S1_at	-0.69084	0.0694945	0.16632	0	-1.2414	0.00442067	0.0168	1	AT
	1478	Ta.11563.2.A1_a_at1--211--1107	Ta.11563.2.A1_a_at	-0.00768842	0.98155	0.98961	0	-0.268524	0.419664	0.55222	0	AT
	1479	Ta.11563.2.A1_a_at2--121--87	Ta.11563.2.A1_a_at	0.365219	0.280086	0.4392	0	0.0551639	0.863604	0.91139	0	AT
	1480	Ta.11563.3.S1_at10--724--151	Ta.11563.3.S1_at	-0.23674	0.47766	0.62911	0	-0.483399	0.157821	0.26555	0	AT
	1481	Ta.11563.3.S1_at7--835--771	Ta.11563.3.S1_at	0.391995	0.11725	0.24066	0	0.604713	0.0235507	0.06104	0	TC
	1482	Ta.11565.1.A1_at10--952--261	Ta.11565.1.A1_at	-0.424914	0.232573	0.38734	0	-0.623573	0.0880643	0.16977	0	AT
	1483	Ta.11565.1.A1_at1--340--755	Ta.11565.1.A1_at	1.2366	0.000365441	0.00421	1	1.96939	8.78e-06	0.00021	1	TC
	1484	Ta.11567.1.A1_at5--92--1047	Ta.11567.1.A1_at	0.561383	0.0927795	0.20432	0	0.850971	0.0175278	0.04841	1	TC
	1485	Ta.11571.1.A1_at5--973--881	Ta.11571.1.A1_at	-0.153934	0.233011	0.38782	0	0.0686042	0.575944	0.69194	0	TC
	1486	Ta.11575.1.A1_at7--277--181	Ta.11575.1.A1_at	0.384924	0.184301	0.33036	0	-0.115559	0.670588	0.76891	0	AT
	1487	Ta.11576.1.A1_at8--716--1005	Ta.11576.1.A1_at	0.192464	0.496319	0.64558	0	0.467735	0.113239	0.20556	0	TC
	1488	Ta.11576.1.A1_at9--265--407	Ta.11576.1.A1_at	0.459636	0.185404	0.33163	0	0.756209	0.039737	0.09156	0	TC
	1489	Ta.11580.1.S1_at9--925--681	Ta.11580.1.S1_at	0.832472	0.000109956	0.00185	1	1.45652	1.03e-06	5e-05	1	TC
	1490	Ta.11581.1.S1_at5--434--93	Ta.11581.1.S1_at	-0.187077	0.315257	0.47677	0	-0.425386	0.036004	0.08492	0	AT
	1491	Ta.11581.1.S1_at8--1038--259	Ta.11581.1.S1_at	-0.466995	0.101364	0.2171	0	-0.676844	0.024675	0.06335	0	AT
	1492	Ta.11588.1.S1_x_at1--1054--1005	Ta.11588.1.S1_x_at	0.399275	0.0293977	0.09085	0	0.11576	0.464678	0.59452	0	AT
	1493	Ta.11588.1.S1_x_at4--735--165	Ta.11588.1.S1_x_at	0.322129	0.0512573	0.13461	0	0.092669	0.52685	0.64979	0	AT
	1494	Ta.11591.1.A1_at10--949--101	Ta.11591.1.A1_at	0.348043	0.420074	0.57847	0	-0.0338624	0.93512	0.95821	0	AT
	1495	Ta.11591.1.A1_at4--1096--929	Ta.11591.1.A1_at	-0.23852	0.515057	0.66164	0	0.0116598	0.973827	0.9836	0	TC
	1496	Ta.11592.1.S1_at11--848--867	Ta.11592.1.S1_at	0.536221	0.176049	0.31962	0	0.788509	0.0554362	0.11864	0	TC
	1497	Ta.11594.1.S1_at1--846--645	Ta.11594.1.S1_at	-0.188141	0.53905	0.68142	0	0.0660239	0.824605	0.88446	0	TC
	1498	Ta.116.1.S1_at2--83--1053	Ta.116.1.S1_at	-0.463119	0.134951	0.26539	0	-0.203021	0.482129	0.61075	0	TC
	1499	Ta.1160.2.S1_at1--1119--445	Ta.1160.2.S1_at	0.202995	0.23621	0.39139	0	0.551728	0.00658861	0.02285	1	TC
	1500	Ta.1160.2.S1_x_at1--738--319	Ta.1160.2.S1_x_at	0.421865	0.000865817	0.00765	1	0.794522	6.14e-06	0.00016	1	TC
	1501	Ta.1160.2.S1_x_at2--121--937	Ta.1160.2.S1_x_at	0.287399	0.0177939	0.06379	0	0.630491	0.000116317	0.00118	1	TC
	1502	Ta.11601.1.A1_at8--432--723	Ta.11601.1.A1_at	0.64028	0.0120534	0.04842	1	0.894538	0.00158144	0.00776	1	TC
	1503	Ta.11602.1.A1_at4--27--1149	Ta.11602.1.A1_at	-0.333963	0.426521	0.58416	0	-0.00119609	0.997643	0.99863	0	TC
	1504	Ta.11609.1.S1_x_at11--326--763	Ta.11609.1.S1_x_at	0.761833	0.0165714	0.06069	0	0.378988	0.170978	0.28236	0	AT
	1505	Ta.11609.1.S1_x_at7--440--63	Ta.11609.1.S1_x_at	-0.57318	0.00131929	0.01027	1	-0.373472	0.0139728	0.04071	1	TC
	1506	Ta.11609.2.S1_at1--19--1095	Ta.11609.2.S1_at	0.781474	0.0708816	0.16881	0	0.469675	0.241693	0.36678	0	AT
	1507	Ta.11612.1.A1_at8--1015--587	Ta.11612.1.A1_at	0.395121	0.015155	0.05689	0	0.697134	0.000447081	0.00306	1	TC
	1508	Ta.11613.1.A1_at3--917--1075	Ta.11613.1.A1_at	0.261777	0.408196	0.56794	0	0.00992255	0.974018	0.98374	0	AT
	1509	Ta.11615.1.A1_at3--100--127	Ta.11615.1.A1_at	0.783153	0.00501405	0.02624	1	0.405148	0.0839254	0.16352	0	AT
	1510	Ta.11615.1.A1_at6--43--307	Ta.11615.1.A1_at	0.560619	0.0119855	0.04823	1	0.253896	0.181873	0.29573	0	AT
	1511	Ta.11616.1.A1_at1--580--983	Ta.11616.1.A1_at	-0.214771	0.471909	0.62408	0	-0.535414	0.088999	0.17105	0	AT
	1512	Ta.11616.1.A1_at4--852--1069	Ta.11616.1.A1_at	-0.31911	0.144671	0.27853	0	-0.609683	0.0125655	0.03746	1	AT
	1513	Ta.11618.1.S1_at5--60--953	Ta.11618.1.S1_at	-1.01119	0.139103	0.27109	0	-0.721969	0.268312	0.39725	0	TC
	1514	Ta.11620.1.S1_at1--1127--131	Ta.11620.1.S1_at	-1.87229	2.23e-05	0.00062	1	-1.21003	0.000521572	0.00341	1	TC
	1515	Ta.11620.1.S1_at2--883--277	Ta.11620.1.S1_at	-1.36954	6.34e-05	0.00127	1	-1.0182	0.000495056	0.00329	1	TC
	1516	Ta.11620.1.S1_at4--772--817	Ta.11620.1.S1_at	0.943583	0.000606616	0.00593	1	0.714	0.00327855	0.0134	1	AT
	1517	Ta.11620.1.S1_at7--6--605	Ta.11620.1.S1_at	2.38959	5.6e-07	6e-05	1	1.9139	3.14e-06	0.00011	1	AT
	1518	Ta.11623.2.A1_x_at6--1019--951	Ta.11623.2.A1_x_at	0.307122	0.0303724	0.09292	0	0.556999	0.00105947	0.00575	1	TC
	1519	Ta.11623.2.A1_x_at8--515--1081	Ta.11623.2.A1_x_at	0.193723	0.708533	0.81282	0	-0.101598	0.841298	0.89564	0	AT
	1520	Ta.11623.2.A1_x_at9--1103--327	Ta.11623.2.A1_x_at	0.880929	0.0442421	0.12114	0	1.4162	0.00405345	0.01569	1	TC
	1521	Ta.11625.1.A1_at9--56--969	Ta.11625.1.A1_at	-0.405962	0.0426161	0.11788	0	-0.0388229	0.823376	0.88352	0	TC
	1522	Ta.11629.1.A1_at2--1116--899	Ta.11629.1.A1_at	-0.768828	0.0025936	0.01658	1	-0.938873	0.000623794	0.0039	1	AT
	1523	Ta.11635.1.A1_at9--800--65	Ta.11635.1.A1_at	-0.0351765	0.85828	0.91556	0	-0.275569	0.176717	0.28938	0	AT
	1524	Ta.11636.1.S1_at2--1024--713	Ta.11636.1.S1_at	-0.00346052	0.993684	0.99671	0	0.318489	0.465138	0.59493	0	TC
	1525	Ta.11639.1.A1_at7--19--21	Ta.11639.1.A1_at	-0.459665	0.157375	0.29522	0	-0.705632	0.0391749	0.09058	0	AT
	1526	Ta.11644.1.S1_a_at9--507--355	Ta.11644.1.S1_a_at	0.110213	0.345676	0.50785	0	0.349241	0.0106388	0.03292	1	TC
	1527	Ta.11644.2.S1_at11--558--859	Ta.11644.2.S1_at	-0.10993	0.75918	0.84907	0	-0.412765	0.25767	0.385	0	AT
	1528	Ta.11644.2.S1_at1--632--231	Ta.11644.2.S1_at	0.40287	0.249759	0.40632	0	0.683538	0.0624488	0.13005	0	TC
	1529	Ta.11648.1.A1_at10--624--1101	Ta.11648.1.A1_at	-0.0476892	0.856164	0.91434	0	0.219342	0.405	0.53747	0	TC
	1530	Ta.1165.1.A1_at11--17--1159	Ta.1165.1.A1_at	0.498516	0.151871	0.28814	0	0.731215	0.0441204	0.09928	0	TC
	1531	Ta.1165.1.A1_at2--998--501	Ta.1165.1.A1_at	-0.979059	0.00337003	0.01989	1	-1.3702	0.000323674	0.00241	1	AT
	1532	Ta.1165.1.A1_at3--63--43	Ta.1165.1.A1_at	-0.780833	0.000221585	0.00298	1	-1.09787	1.38e-05	0.00028	1	AT
	1533	Ta.1165.1.A1_at4--539--13	Ta.1165.1.A1_at	-0.65876	0.0461934	0.12504	0	-0.969788	0.00711688	0.02416	1	AT
	1534	Ta.11650.1.S1_at10--740--1093	Ta.11650.1.S1_at	-0.343189	0.459183	0.6126	0	0.0156027	0.972222	0.98285	0	TC
	1535	Ta.11651.1.A1_at2--777--215	Ta.11651.1.A1_at	-0.610102	0.141998	0.27475	0	-0.907912	0.0374328	0.08748	0	AT
	1536	Ta.11651.1.A1_at4--1074--1111	Ta.11651.1.A1_at	1.42383	1.71e-06	0.00013	1	1.82745	1.74e-07	2e-05	1	TC
	1537	Ta.11657.1.A1_s_at1--1006--97	Ta.11657.1.A1_s_at	0.0260219	0.886267	0.93199	0	0.639661	0.00504996	0.01859	1	TC
	1538	Ta.11658.1.A1_at9--822--385	Ta.11658.1.A1_at	0.294901	0.110979	0.23131	0	0.131285	0.443649	0.57495	0	AT
	1539	Ta.1166.3.S1_at1--543--343	Ta.1166.3.S1_at	1.09746	0.0122051	0.04881	1	1.53476	0.00159681	0.00782	1	TC
	1540	Ta.1166.3.S1_at2--802--9	Ta.1166.3.S1_at	1.22338	0.00459001	0.02466	1	1.86638	0.000253643	0.00203	1	TC
	1541	Ta.1166.3.S1_at6--958--191	Ta.1166.3.S1_at	0.227389	0.458901	0.61239	0	-0.0137262	0.963101	0.97718	0	AT
	1542	Ta.1166.3.S1_at7--825--103	Ta.1166.3.S1_at	-0.167582	0.329495	0.49133	0	-0.373024	0.044251	0.09952	0	AT
	1543	Ta.11660.1.S1_at10--1036--557	Ta.11660.1.S1_at	-0.432295	0.000303677	0.0037	1	-0.14172	0.0906546	0.17357	0	TC
	1544	Ta.11660.1.S1_at11--1093--337	Ta.11660.1.S1_at	-0.44956	0.00309603	0.0187	1	-0.134884	0.252348	0.37878	0	TC
	1545	Ta.11660.1.S1_x_at11--1092--337	Ta.11660.1.S1_x_at	-0.114359	0.337541	0.49945	0	0.108143	0.35482	0.48875	0	TC
	1546	Ta.11660.1.S1_x_at7--991--351	Ta.11660.1.S1_x_at	0.0973257	0.740185	0.83584	0	-0.171131	0.555413	0.6745	0	AT
	1547	Ta.11662.1.A1_at8--736--1069	Ta.11662.1.A1_at	-0.173335	0.223887	0.37748	0	0.0526544	0.6956	0.78795	0	TC
	1548	Ta.11662.1.A1_at9--210--1151	Ta.11662.1.A1_at	0.430845	0.18157	0.32684	0	-0.0547427	0.855547	0.9055	0	AT
	1549	Ta.11671.3.S1_at1--375--409	Ta.11671.3.S1_at	0.0953077	0.678169	0.79106	0	-0.167724	0.461932	0.59207	0	AT
	1550	Ta.11674.1.S1_at1--937--871	Ta.11674.1.S1_at	-0.881879	0.000792907	0.0072	1	-0.436132	0.0342985	0.08186	0	TC
	1551	Ta.11674.1.S1_at2--194--853	Ta.11674.1.S1_at	-0.994324	0.00713248	0.03354	1	-0.553576	0.0812413	0.15947	0	TC
	1552	Ta.11674.1.S1_at5--891--51	Ta.11674.1.S1_at	0.569944	0.0611466	0.15212	0	0.357288	0.205296	0.32412	0	AT
	1553	Ta.11674.1.S1_at8--880--565	Ta.11674.1.S1_at	0.290338	0.0993864	0.21431	0	0.11921	0.462111	0.59223	0	AT
	1554	Ta.11678.1.S1_at10--1033--549	Ta.11678.1.S1_at	0.652134	0.0134407	0.05227	0	1.32956	0.00013045	0.00128	1	TC
	1555	Ta.11678.1.S1_at2--777--387	Ta.11678.1.S1_at	0.604135	0.00497072	0.02606	1	0.441944	0.0224232	0.05878	0	AT
	1556	Ta.11678.1.S1_at5--77--1053	Ta.11678.1.S1_at	0.329495	0.0315099	0.09545	0	0.710701	0.000339595	0.0025	1	TC
	1557	Ta.11678.1.S1_at7--468--1151	Ta.11678.1.S1_at	-0.149626	0.359123	0.52146	0	-0.326147	0.0605247	0.127	0	AT
	1558	Ta.11679.1.S1_at1--243--1009	Ta.11679.1.S1_at	0.694633	0.0355396	0.10382	0	0.969244	0.00661383	0.02291	1	TC
	1559	Ta.11679.1.S1_x_at11--311--321	Ta.11679.1.S1_x_at	0.994225	0.00760883	0.03513	1	1.43389	0.000713989	0.00429	1	TC
	1560	Ta.11679.1.S1_x_at1--242--1009	Ta.11679.1.S1_x_at	0.620085	0.00273676	0.0172	1	0.908253	0.000180677	0.0016	1	TC
	1561	Ta.11679.1.S1_x_at5--163--347	Ta.11679.1.S1_x_at	-0.482801	0.00606028	0.02982	1	-0.782685	0.000232694	0.00192	1	AT
	1562	Ta.11681.1.A1_at4--877--797	Ta.11681.1.A1_at	-0.389886	0.329676	0.4915	0	-0.138962	0.717047	0.80442	0	TC
	1563	Ta.11682.1.S1_at4--935--669	Ta.11682.1.S1_at	-0.0810086	0.525375	0.67023	0	-0.378019	0.0119375	0.03599	1	AT
	1564	Ta.11682.1.S1_at7--416--647	Ta.11682.1.S1_at	0.182354	0.232527	0.38728	0	-0.0947657	0.515165	0.64008	0	AT
	1565	Ta.11682.1.S1_at9--264--19	Ta.11682.1.S1_at	0.917625	0.00148096	0.01119	1	1.61526	2.06e-05	0.00036	1	TC
	1566	Ta.11684.1.A1_at9--802--785	Ta.11684.1.A1_at	-0.217871	0.598092	0.72994	0	-0.467224	0.263298	0.3912	0	AT
	1567	Ta.11690.1.S1_at1--449--887	Ta.11690.1.S1_at	-0.398349	0.129198	0.25744	0	-0.759989	0.0100751	0.03154	1	AT
	1568	Ta.11690.1.S1_at2--41--551	Ta.11690.1.S1_at	-0.516347	0.21119	0.36276	0	-0.887171	0.0429318	0.09729	0	AT
	1569	Ta.11690.1.S1_at5--125--987	Ta.11690.1.S1_at	-0.793441	0.0626954	0.15483	0	-1.14481	0.012321	0.03689	1	AT
	1570	Ta.11692.1.A1_at5--368--893	Ta.11692.1.A1_at	-0.71134	0.0508504	0.13384	0	-0.351907	0.285916	0.41638	0	TC
	1571	Ta.11692.1.A1_at9--90--695	Ta.11692.1.A1_at	1.20666	2.04e-05	0.00059	1	0.780719	0.000477661	0.00321	1	AT
	1572	Ta.11693.1.A1_at5--64--305	Ta.11693.1.A1_at	0.250315	0.163038	0.30288	0	-0.0328302	0.843723	0.89725	0	AT
	1573	Ta.11693.1.A1_at6--605--879	Ta.11693.1.A1_at	0.463969	0.0394457	0.11149	0	0.196077	0.327295	0.46026	0	AT
	1574	Ta.11695.1.A1_a_at4--22--59	Ta.11695.1.A1_a_at	0.0927559	0.749978	0.84279	0	-0.175518	0.542358	0.6633	0	AT
	1575	Ta.11695.1.A1_a_at8--924--539	Ta.11695.1.A1_a_at	-0.24655	0.338572	0.50051	0	-0.485939	0.0731065	0.14697	0	AT
	1576	Ta.11695.2.A1_a_at10--697--247	Ta.11695.2.A1_a_at	0.46289	0.0160203	0.05922	0	0.731206	0.00103283	0.00565	1	TC
	1577	Ta.11695.2.A1_a_at1--737--951	Ta.11695.2.A1_a_at	0.045264	0.767196	0.85451	0	-0.183096	0.240405	0.36531	0	AT
	1578	Ta.11698.1.S1_at5--223--297	Ta.11698.1.S1_at	0.43488	0.104662	0.22185	0	0.166903	0.498522	0.62571	0	AT
	1579	Ta.11699.2.S1_at7--1007--687	Ta.11699.2.S1_at	-0.369933	0.354295	0.51668	0	-0.0501101	0.895804	0.93317	0	TC
	1580	Ta.11699.3.S1_at4--1075--823	Ta.11699.3.S1_at	-0.954691	0.00108577	0.00897	1	-1.34814	7.99e-05	0.00091	1	AT
	1581	Ta.1170.1.S1_at10--325--159	Ta.1170.1.S1_at	1.49252	8.27e-05	0.00153	1	2.24358	2.69e-06	0.0001	1	TC
	1582	Ta.1170.1.S1_at11--819--685	Ta.1170.1.S1_at	2.01848	9.11e-07	9e-05	1	3.27868	1.16e-08	0	1	TC
	1583	Ta.1170.1.S1_at1--834--823	Ta.1170.1.S1_at	-0.0668996	0.669152	0.78423	0	-0.10051	0.516194	0.64093	0	AT
	1584	Ta.1170.1.S1_at2--657--367	Ta.1170.1.S1_at	-0.00936057	0.888569	0.9335	0	-0.0392449	0.553538	0.67296	0	AT
	1585	Ta.11701.1.A1_at10--1014--375	Ta.11701.1.A1_at	0.453945	0.00651907	0.03141	1	0.840335	9.54e-05	0.00103	1	TC
	1586	Ta.11701.1.A1_at2--894--637	Ta.11701.1.A1_at	0.72215	0.00151217	0.01134	1	1.04891	9.48e-05	0.00103	1	TC
	1587	Ta.11701.1.A1_at4--310--537	Ta.11701.1.A1_at	0.24141	0.376151	0.53777	0	0.07096	0.786787	0.85667	0	AT
	1588	Ta.11702.1.A1_at1--10--933	Ta.11702.1.A1_at	-0.103836	0.513042	0.65951	0	0.196618	0.221651	0.34345	0	TC
	1589	Ta.11702.1.A1_at2--629--469	Ta.11702.1.A1_at	-0.306646	0.162293	0.30185	0	-0.0217985	0.914675	0.94528	0	TC
	1590	Ta.11702.1.A1_at3--674--359	Ta.11702.1.A1_at	-0.540096	0.195863	0.34448	0	-0.24175	0.54009	0.66128	0	TC
	1591	Ta.11702.1.A1_at4--191--703	Ta.11702.1.A1_at	-0.366418	0.263399	0.42153	0	-0.53776	0.108283	0.19866	0	AT
	1592	Ta.11702.1.A1_x_at1--9--933	Ta.11702.1.A1_x_at	-0.323072	0.0638107	0.15685	0	-0.0547637	0.723788	0.80962	0	TC
	1593	Ta.11702.1.A1_x_at5--190--703	Ta.11702.1.A1_x_at	-0.147029	0.521328	0.66697	0	-0.470388	0.0577342	0.12248	0	AT
	1594	Ta.11702.1.A1_x_at8--253--947	Ta.11702.1.A1_x_at	-0.288713	0.0844911	0.19134	0	-0.0448246	0.766187	0.84159	0	TC
	1595	Ta.11703.1.S1_at8--740--953	Ta.11703.1.S1_at	0.930959	0.00943512	0.04078	1	1.16705	0.0023232	0.01034	1	TC
	1596	Ta.11704.2.S1_at1--865--725	Ta.11704.2.S1_at	0.5461	0.149637	0.2853	0	0.860523	0.0323483	0.07832	0	TC
	1597	Ta.11704.2.S1_at9--588--821	Ta.11704.2.S1_at	0.389196	0.255046	0.41243	0	0.154357	0.635194	0.74081	0	AT
	1598	Ta.11704.3.A1_x_at11--285--1107	Ta.11704.3.A1_x_at	0.590901	0.112677	0.23389	0	1.09305	0.00906948	0.02917	1	TC
	1599	Ta.11707.1.A1_x_at10--308--15	Ta.11707.1.A1_x_at	-0.326301	0.326338	0.4883	0	-0.541117	0.113508	0.20589	0	AT
	1600	Ta.11707.1.A1_x_at9--185--357	Ta.11707.1.A1_x_at	0.221527	0.384957	0.546	0	0.0434164	0.859421	0.90841	0	AT
	1601	Ta.11708.1.S1_at7--232--1061	Ta.11708.1.S1_at	0.303471	0.274427	0.43338	0	0.548654	0.0607552	0.12736	0	TC
	1602	Ta.11709.1.A1_at7--571--689	Ta.11709.1.A1_at	0.53684	0.0649786	0.15877	0	0.718555	0.0186518	0.05078	0	TC
	1603	Ta.1171.1.S1_at1--947--323	Ta.1171.1.S1_at	0.295673	0.354842	0.51715	0	0.0295951	0.92298	0.95102	0	AT
	1604	Ta.11712.1.A1_at10--483--175	Ta.11712.1.A1_at	-0.41062	0.196839	0.34578	0	-0.781893	0.0242862	0.0626	0	AT
	1605	Ta.11716.1.A1_at10--817--1157	Ta.11716.1.A1_at	0.229165	0.357552	0.51978	0	-0.248255	0.3126	0.44524	0	AT
	1606	Ta.11716.1.A1_at11--464--209	Ta.11716.1.A1_at	0.71149	0.0502292	0.13272	0	0.182559	0.569473	0.68669	0	AT
	1607	Ta.11725.2.S1_a_at10--1144--915	Ta.11725.2.S1_a_at	0.00378431	0.989278	0.99431	0	0.334125	0.245548	0.37118	0	TC
	1608	Ta.11725.2.S1_a_at11--197--637	Ta.11725.2.S1_a_at	0.302225	0.21435	0.36637	0	0.672879	0.0142688	0.04133	1	TC
	1609	Ta.11725.2.S1_at9--318--109	Ta.11725.2.S1_at	0.893309	0.00357266	0.02069	1	1.23196	0.000385552	0.00273	1	TC
	1610	Ta.11727.1.A1_at11--97--1021	Ta.11727.1.A1_at	-0.181134	0.0821571	0.18735	0	0.104193	0.281409	0.41167	0	TC
	1611	Ta.11727.1.A1_at4--5--421	Ta.11727.1.A1_at	0.101876	0.560246	0.69916	0	0.452881	0.0229242	0.05979	0	TC
	1612	Ta.11729.1.A1_at5--973--361	Ta.11729.1.A1_at	-0.0759645	0.787056	0.86835	0	-0.35349	0.219779	0.3413	0	AT
	1613	Ta.11731.1.S1_at9--460--315	Ta.11731.1.S1_at	-0.712674	0.509131	0.6561	0	-0.400933	0.702872	0.79377	0	TC
	1614	Ta.11732.1.A1_at5--1125--787	Ta.11732.1.A1_at	-0.647176	0.0238737	0.07854	0	-0.849486	0.00551433	0.01987	1	AT
	1615	Ta.11732.1.A1_at6--211--785	Ta.11732.1.A1_at	0.819573	0.00631945	0.03067	1	1.37919	0.000186906	0.00164	1	TC
	1616	Ta.11734.1.S1_x_at5--827--507	Ta.11734.1.S1_x_at	0.339707	0.133314	0.26312	0	0.769779	0.00416699	0.01605	1	TC
	1617	Ta.11736.1.A1_at5--836--639	Ta.11736.1.A1_at	0.94409	0.0152289	0.05708	0	1.29871	0.0023516	0.01043	1	TC
	1618	Ta.11739.1.A1_at5--25--817	Ta.11739.1.A1_at	-0.827682	0.00729551	0.03409	1	-0.448961	0.0892106	0.17141	0	TC
	1619	Ta.11739.1.A1_at7--518--791	Ta.11739.1.A1_at	1.56719	5.79e-05	0.0012	1	1.17604	0.000426867	0.00295	1	AT
	1620	Ta.11739.1.A1_at8--1019--33	Ta.11739.1.A1_at	1.95009	2.81e-06	0.00017	1	1.50576	2.01e-05	0.00036	1	AT
	1621	Ta.11740.2.A1_a_at11--1127--479	Ta.11740.2.A1_a_at	-0.730831	0.109623	0.22933	0	-1.21272	0.0149662	0.04288	1	AT
	1622	Ta.11740.2.A1_a_at8--482--791	Ta.11740.2.A1_a_at	0.214851	0.472766	0.62491	0	0.485275	0.118867	0.2134	0	TC
	1623	Ta.11741.1.A1_at7--75--137	Ta.11741.1.A1_at	-0.177121	0.525218	0.67012	0	0.221789	0.421182	0.55364	0	TC
	1624	Ta.11741.1.A1_at8--261--131	Ta.11741.1.A1_at	0.266244	0.381924	0.54312	0	0.539837	0.0901547	0.17282	0	TC
	1625	Ta.11742.1.A1_at1--1098--825	Ta.11742.1.A1_at	0.624389	0.115295	0.23777	0	0.905274	0.030012	0.07375	0	TC
	1626	Ta.11742.1.A1_at11--48--247	Ta.11742.1.A1_at	-0.197562	0.411476	0.57103	0	-0.46353	0.069739	0.14176	0	AT
	1627	Ta.11742.1.A1_at6--389--377	Ta.11742.1.A1_at	0.235887	0.269645	0.42828	0	-0.00457727	0.981962	0.98851	0	AT
	1628	Ta.11748.2.A1_a_at9--285--973	Ta.11748.2.A1_a_at	1.14085	0.00189996	0.01331	1	1.88598	4.6e-05	0.00062	1	TC
	1629	Ta.11753.1.S1_at11--872--391	Ta.11753.1.S1_at	0.318454	0.169612	0.31163	0	-0.143555	0.510344	0.63587	0	AT
	1630	Ta.11753.1.S1_at6--657--571	Ta.11753.1.S1_at	-0.083756	0.62858	0.75386	0	0.140852	0.413408	0.54575	0	TC
	1631	Ta.11754.1.A1_at10--851--539	Ta.11754.1.A1_at	0.545233	0.0175151	0.06306	0	0.827852	0.00151412	0.00752	1	TC
	1632	Ta.11754.1.A1_at2--586--887	Ta.11754.1.A1_at	-0.382219	0.0773685	0.17956	0	-0.969185	0.000605213	0.00381	1	AT
	1633	Ta.11754.1.A1_at9--531--855	Ta.11754.1.A1_at	0.651266	0.0149611	0.05636	0	0.88678	0.00244931	0.01075	1	TC
	1634	Ta.11755.1.S1_at10--720--21	Ta.11755.1.S1_at	-0.163113	0.42377	0.58175	0	-0.336477	0.112224	0.20411	0	AT
	1635	Ta.11755.1.S1_at11--928--137	Ta.11755.1.S1_at	1.30806	0.000123206	0.002	1	1.89413	5.68e-06	0.00016	1	TC
	1636	Ta.11755.1.S1_at2--496--1063	Ta.11755.1.S1_at	-0.111488	0.793241	0.87278	0	-0.30138	0.476253	0.6054	0	AT
	1637	Ta.11755.1.S1_at9--771--971	Ta.11755.1.S1_at	0.936231	0.00397937	0.02227	1	1.23628	0.000594399	0.00377	1	TC
	1638	Ta.11757.1.S1_at11--546--215	Ta.11757.1.S1_at	1.25571	0.00237017	0.01553	1	0.73528	0.0342237	0.08173	0	AT
	1639	Ta.11757.1.S1_at6--706--405	Ta.11757.1.S1_at	0.956648	0.00104468	0.00874	1	0.502544	0.0316656	0.077	0	AT
	1640	Ta.11757.1.S1_at7--525--919	Ta.11757.1.S1_at	0.371364	0.208224	0.35926	0	0.0101316	0.970776	0.98196	0	AT
	1641	Ta.11758.1.A1_at6--988--1067	Ta.11758.1.A1_at	-0.294539	0.102448	0.21864	0	-0.505368	0.0112508	0.03438	1	AT
	1642	Ta.11758.1.A1_at9--765--1149	Ta.11758.1.A1_at	-0.197912	0.372517	0.53461	0	-0.436092	0.0645109	0.13331	0	AT
	1643	Ta.11760.1.S1_at5--552--83	Ta.11760.1.S1_at	-0.194183	0.446639	0.60143	0	-0.473597	0.0795113	0.1569	0	AT
	1644	Ta.11761.1.A1_at11--378--1087	Ta.11761.1.A1_at	-0.170569	0.545169	0.68633	0	-0.289721	0.30509	0.43747	0	AT
	1645	Ta.11761.1.A1_at3--435--917	Ta.11761.1.A1_at	-0.462446	0.128315	0.2562	0	0.0055242	0.984191	0.98984	0	TC
	1646	Ta.11761.1.A1_at5--478--1103	Ta.11761.1.A1_at	-0.188612	0.808583	0.88302	0	0.299208	0.696322	0.78839	0	TC
	1647	Ta.11761.1.A1_at8--1154--833	Ta.11761.1.A1_at	-0.546955	0.238782	0.3944	0	0.157001	0.7208	0.80732	0	TC
	1648	Ta.11764.1.A1_at10--315--75	Ta.11764.1.A1_at	-0.179466	0.436419	0.59276	0	0.104379	0.641058	0.74567	0	TC
	1649	Ta.11765.1.A1_a_at2--526--767	Ta.11765.1.A1_a_at	0.573855	0.092047	0.20325	0	0.314142	0.320698	0.45345	0	AT
	1650	Ta.11765.1.A1_a_at5--507--29	Ta.11765.1.A1_a_at	-0.108631	0.539044	0.68142	0	0.0946183	0.584994	0.69925	0	TC
	1651	Ta.11765.1.A1_a_at6--487--769	Ta.11765.1.A1_a_at	-0.44827	0.0735095	0.17316	0	-0.230495	0.316586	0.44927	0	TC
	1652	Ta.11765.1.A1_a_at7--1144--687	Ta.11765.1.A1_a_at	-0.469847	0.101035	0.21663	0	-0.72212	0.0188138	0.05114	0	AT
	1653	Ta.11766.2.A1_x_at1--503--883	Ta.11766.2.A1_x_at	0.880386	0.00893969	0.03922	1	1.23086	0.00107855	0.00583	1	TC
	1654	Ta.11766.2.A1_x_at3--79--325	Ta.11766.2.A1_x_at	0.669158	0.0178333	0.06389	0	1.07188	0.0010935	0.00589	1	TC
	1655	Ta.11767.2.A1_a_at9--162--429	Ta.11767.2.A1_a_at	0.0533929	0.842583	0.90577	0	-0.200037	0.45549	0.58617	0	AT
	1656	Ta.11768.1.A1_at2--750--795	Ta.11768.1.A1_at	0.0358936	0.886476	0.93205	0	0.475398	0.0789485	0.15602	0	TC
	1657	Ta.11768.1.A1_at9--1121--631	Ta.11768.1.A1_at	-0.123644	0.657701	0.77626	0	0.204827	0.459395	0.58976	0	TC
	1658	Ta.11773.1.S1_at11--363--1145	Ta.11773.1.S1_at	1.50209	6.66e-06	0.0003	1	2.52819	6.79e-08	1e-05	1	TC
	1659	Ta.11773.2.S1_at10--217--959	Ta.11773.2.S1_at	0.0239416	0.956153	0.97493	0	0.28787	0.506271	0.63236	0	TC
	1660	Ta.11773.2.S1_at2--1065--1095	Ta.11773.2.S1_at	0.30472	0.166284	0.30735	0	-0.0703908	0.731262	0.81512	0	AT
	1661	Ta.11773.2.S1_at3--708--1155	Ta.11773.2.S1_at	0.871704	0.0039503	0.02217	1	0.504855	0.0496578	0.10906	0	AT
	1662	Ta.11773.2.S1_at9--729--285	Ta.11773.2.S1_at	-0.827199	0.0907334	0.20139	0	-0.630029	0.175864	0.28844	0	TC
	1663	Ta.11774.1.A1_at11--563--997	Ta.11774.1.A1_at	0.754686	0.000187932	0.00266	1	1.21682	3.72e-06	0.00012	1	TC
	1664	Ta.11774.1.A1_at1--703--451	Ta.11774.1.A1_at	-1.15374	0.000164757	0.00243	1	-1.45669	2.37e-05	0.0004	1	AT
	1665	Ta.11774.1.A1_at2--29--935	Ta.11774.1.A1_at	-0.849585	0.0118563	0.04784	1	-1.08921	0.00265916	0.01142	1	AT
	1666	Ta.11776.1.S1_at10--378--925	Ta.11776.1.S1_at	0.125554	0.568822	0.70656	0	0.290951	0.196318	0.31343	0	TC
	1667	Ta.11776.1.S1_at2--544--157	Ta.11776.1.S1_at	0.229657	0.409552	0.56926	0	-0.0508704	0.84965	0.90113	0	AT
	1668	Ta.11776.1.S1_at7--368--401	Ta.11776.1.S1_at	0.711106	0.00210814	0.01429	1	0.251588	0.15911	0.26734	0	AT
	1669	Ta.11776.3.S1_at2--266--1155	Ta.11776.3.S1_at	-0.0823546	0.782663	0.86495	0	-0.368525	0.227474	0.35057	0	AT
	1670	Ta.11777.1.S1_x_at10--619--925	Ta.11777.1.S1_x_at	-0.934172	0.0518719	0.13574	0	-0.246256	0.562523	0.68057	0	TC
	1671	Ta.11777.1.S1_x_at11--1100--573	Ta.11777.1.S1_x_at	-0.430817	0.0122584	0.04898	1	0.219293	0.139933	0.2421	0	TC
	1672	Ta.11777.3.S1_at1--413--57	Ta.11777.3.S1_at	2.32659	6.44e-06	0.00029	1	1.49977	0.000176141	0.00158	1	AT
	1673	Ta.11777.3.S1_at2--389--583	Ta.11777.3.S1_at	-0.195907	0.530854	0.6747	0	-0.00319328	0.991604	0.99454	0	TC
	1674	Ta.1178.1.A1_at10--224--1099	Ta.1178.1.A1_at	-0.0216226	0.915161	0.9506	0	0.266293	0.202669	0.32108	0	TC
	1675	Ta.1178.1.A1_at1--1145--143	Ta.1178.1.A1_at	-0.0891374	0.469766	0.62225	0	0.236972	0.0714243	0.14441	0	TC
	1676	Ta.1178.2.S1_at7--222--647	Ta.1178.2.S1_at	-0.011294	0.970545	0.98358	0	0.228035	0.455078	0.58586	0	TC
	1677	Ta.1178.2.S1_at8--362--177	Ta.1178.2.S1_at	0.238579	0.193433	0.34135	0	0.0339929	0.842941	0.89668	0	AT
	1678	Ta.1178.3.A1_a_at1--1121--345	Ta.1178.3.A1_a_at	0.163093	0.468186	0.62093	0	0.750511	0.00622346	0.02187	1	TC
	1679	Ta.11785.1.A1_at4--601--665	Ta.11785.1.A1_at	1.15315	6.66e-06	0.0003	1	0.673057	0.000373327	0.00267	1	AT
	1680	Ta.11786.1.A1_at6--241--375	Ta.11786.1.A1_at	0.185756	0.645718	0.76713	0	-0.20655	0.603294	0.71458	0	AT
	1681	Ta.11787.1.A1_at10--1023--77	Ta.11787.1.A1_at	0.344791	0.243688	0.39951	0	0.0185942	0.946876	0.96615	0	AT
	1682	Ta.11789.1.A1_at11--818--321	Ta.11789.1.A1_at	-0.614906	0.133648	0.26341	0	-0.420166	0.280918	0.41115	0	TC
	1683	Ta.11789.1.A1_at1--398--469	Ta.11789.1.A1_at	0.936114	0.0231197	0.07666	0	0.622445	0.0972849	0.18303	0	AT
	1684	Ta.11789.1.A1_at4--63--631	Ta.11789.1.A1_at	0.479012	0.152069	0.28838	0	0.132979	0.668656	0.76738	0	AT
	1685	Ta.11792.2.S1_a_at1--117--1063	Ta.11792.2.S1_a_at	0.725599	0.00988295	0.04208	1	1.1386	0.000560359	0.0036	1	TC
	1686	Ta.11792.2.S1_a_at6--1041--965	Ta.11792.2.S1_a_at	0.48375	0.0618856	0.1534	0	0.765255	0.00746682	0.02508	1	TC
	1687	Ta.11792.2.S1_a_at8--292--957	Ta.11792.2.S1_a_at	-0.790504	0.109029	0.22842	0	-0.991728	0.0491859	0.10824	0	AT
	1688	Ta.11796.1.A1_at11--268--371	Ta.11796.1.A1_at	0.0527304	0.887076	0.93245	0	0.331638	0.373896	0.50743	0	TC
	1689	Ta.11796.1.A1_at6--568--535	Ta.11796.1.A1_at	0.237642	0.413791	0.57319	0	-0.0340294	0.903317	0.93787	0	AT
	1690	Ta.11796.1.A1_at9--288--811	Ta.11796.1.A1_at	0.200063	0.35217	0.51451	0	-0.206245	0.329896	0.46287	0	AT
	1691	Ta.11799.1.S1_at3--886--1083	Ta.11799.1.S1_at	-0.046065	0.906584	0.94557	0	0.344789	0.381587	0.51464	0	TC
	1692	Ta.11800.1.A1_at10--413--971	Ta.11800.1.A1_at	0.2932	0.2619	0.41982	0	0.0395341	0.873084	0.9176	0	AT
	1693	Ta.11800.1.A1_at2--1153--93	Ta.11800.1.A1_at	0.100637	0.73829	0.83452	0	0.322068	0.290439	0.4213	0	TC
	1694	Ta.11800.1.A1_at7--569--1093	Ta.11800.1.A1_at	0.839608	0.00139412	0.01069	1	0.442186	0.037484	0.08756	0	AT
	1695	Ta.11802.2.S1_x_at3--953--145	Ta.11802.2.S1_x_at	0.559434	0.0228358	0.07601	0	0.232053	0.276848	0.40685	0	AT
	1696	Ta.11802.3.S1_at1--788--281	Ta.11802.3.S1_at	-0.119166	0.607895	0.73786	0	0.161357	0.482226	0.61083	0	TC
	1697	Ta.11802.3.S1_x_at2--411--603	Ta.11802.3.S1_x_at	0.280618	0.123505	0.24949	0	0.669176	0.00257354	0.01114	1	TC
	1698	Ta.11809.2.S1_x_at11--805--317	Ta.11809.2.S1_x_at	0.394742	0.0825481	0.18805	0	0.246014	0.246474	0.37221	0	AT
	1699	Ta.11809.2.S1_x_at7--535--969	Ta.11809.2.S1_x_at	-0.133924	0.661797	0.77879	0	0.220418	0.467846	0.59735	0	TC
	1700	Ta.11809.2.S1_x_at8--532--185	Ta.11809.2.S1_x_at	0.365013	0.250435	0.4071	0	0.849162	0.0173037	0.04795	1	TC
	1701	Ta.1181.1.S1_at7--742--43	Ta.1181.1.S1_at	0.117189	0.677191	0.7903	0	-0.232812	0.406767	0.53922	0	AT
	1702	Ta.11810.1.S1_at5--865--555	Ta.11810.1.S1_at	-0.0963283	0.0979795	0.21237	0	0.0810824	0.148039	0.25276	0	TC
	1703	Ta.11810.1.S1_at7--528--665	Ta.11810.1.S1_at	-0.125779	0.254448	0.41186	0	0.0953228	0.372019	0.50555	0	TC
	1704	Ta.11810.1.S1_at9--1149--1059	Ta.11810.1.S1_at	3.70027	2.76e-09	0	1	2.55397	6.14e-08	1e-05	1	AT
	1705	Ta.11811.1.A1_at8--421--707	Ta.11811.1.A1_at	1.07027	0.0150879	0.05671	0	1.86282	0.000488797	0.00326	1	TC
	1706	Ta.11811.1.A1_at9--609--81	Ta.11811.1.A1_at	0.301898	0.218994	0.37176	0	0.86175	0.0039612	0.01543	1	TC
	1707	Ta.11813.1.A1_at1--737--321	Ta.11813.1.A1_at	-0.169869	0.613713	0.74239	0	-0.545702	0.12135	0.21694	0	AT
	1708	Ta.11813.1.A1_at2--950--75	Ta.11813.1.A1_at	0.0322307	0.906251	0.94542	0	-0.233547	0.394696	0.52734	0	AT
	1709	Ta.11817.1.A1_at8--543--245	Ta.11817.1.A1_at	0.772392	0.0168113	0.06126	0	0.42208	0.137668	0.23919	0	AT
	1710	Ta.11818.1.A1_at10--322--113	Ta.11818.1.A1_at	0.373639	0.152914	0.28952	0	0.701177	0.0153619	0.04373	1	TC
	1711	Ta.11818.1.A1_at1--575--997	Ta.11818.1.A1_at	-0.106976	0.796666	0.87478	0	-0.301794	0.465264	0.59504	0	AT
	1712	Ta.11818.1.A1_at7--118--787	Ta.11818.1.A1_at	0.0505313	0.884282	0.93088	0	0.349116	0.319603	0.45238	0	TC
	1713	Ta.11818.1.A1_at9--516--999	Ta.11818.1.A1_at	0.248402	0.444187	0.59928	0	0.653383	0.0606744	0.12723	0	TC
	1714	Ta.11821.3.S1_at1--248--707	Ta.11821.3.S1_at	-0.149204	0.503294	0.65125	0	-0.469365	0.0523993	0.11358	0	AT
	1715	Ta.11822.1.S1_at10--552--1085	Ta.11822.1.S1_at	-0.339107	0.0511087	0.13435	0	-0.0538287	0.724618	0.81026	0	TC
	1716	Ta.11822.1.S1_at11--44--459	Ta.11822.1.S1_at	-0.316838	0.0445653	0.12183	0	-0.0632058	0.646895	0.75005	0	TC
	1717	Ta.11825.1.A1_at10--147--1137	Ta.11825.1.A1_at	-0.368139	0.157515	0.2954	0	-0.644646	0.0225003	0.05893	0	AT
	1718	Ta.11825.1.A1_at9--1067--1027	Ta.11825.1.A1_at	0.570122	0.0222518	0.07469	0	0.279005	0.202824	0.32125	0	AT
	1719	Ta.11828.1.A1_at7--922--357	Ta.11828.1.A1_at	0.23284	0.431903	0.58862	0	-0.0426724	0.88135	0.92349	0	AT
	1720	Ta.11832.1.S1_at3--621--643	Ta.11832.1.S1_at	0.594492	0.0374217	0.10765	0	0.925441	0.00380873	0.01499	1	TC
	1721	Ta.11835.1.A1_at10--382--543	Ta.11835.1.A1_at	0.430036	0.0546558	0.14056	0	0.788994	0.00257975	0.01116	1	TC
	1722	Ta.11836.1.A1_x_at5--1095--401	Ta.11836.1.A1_x_at	-0.360516	0.341484	0.50351	0	-0.0995848	0.783951	0.85461	0	TC
	1723	Ta.11836.1.A1_x_at6--589--997	Ta.11836.1.A1_x_at	-0.405491	0.398701	0.55923	0	-0.121813	0.792483	0.86073	0	TC
	1724	Ta.11836.1.A1_x_at8--14--297	Ta.11836.1.A1_x_at	0.245678	0.696941	0.80459	0	-0.397807	0.523851	0.64736	0	AT
	1725	Ta.11836.1.A1_x_at9--654--963	Ta.11836.1.A1_x_at	0.268504	0.537901	0.68042	0	-0.142164	0.737824	0.82025	0	AT
	1726	Ta.11839.1.S1_x_at1--156--535	Ta.11839.1.S1_x_at	2.39698	4.5e-06	0.00024	1	1.50173	0.000157496	0.00146	1	AT
	1727	Ta.11839.1.S1_x_at8--251--367	Ta.11839.1.S1_x_at	0.730502	0.0179993	0.06436	0	1.43611	0.00026677	0.00211	1	TC
	1728	Ta.1184.1.A1_at6--376--481	Ta.1184.1.A1_at	-0.176208	0.680009	0.79246	0	0.234486	0.577762	0.69337	0	TC
	1729	Ta.11840.1.A1_at4--146--1015	Ta.11840.1.A1_at	0.208857	0.65844	0.77672	0	0.052153	0.910021	0.94213	0	AT
	1730	Ta.11843.1.A1_at11--70--753	Ta.11843.1.A1_at	-0.843731	0.130295	0.25896	0	-0.580836	0.273142	0.40269	0	TC
	1731	Ta.11845.2.S1_a_at10--557--889	Ta.11845.2.S1_a_at	-0.364944	0.140294	0.27257	0	0.00667098	0.976641	0.98528	0	TC
	1732	Ta.11845.2.S1_at11--682--935	Ta.11845.2.S1_at	-0.154013	0.674136	0.78815	0	-0.45501	0.223516	0.34593	0	AT
	1733	Ta.11845.2.S1_at7--314--385	Ta.11845.2.S1_at	0.964529	0.000417131	0.00462	1	1.23479	5.81e-05	0.00073	1	TC
	1734	Ta.11845.3.S1_a_at9--465--1155	Ta.11845.3.S1_a_at	0.416174	0.0755956	0.17665	0	0.173186	0.416911	0.54956	0	AT
	1735	Ta.11847.1.A1_at7--374--83	Ta.11847.1.A1_at	-0.351938	0.4542	0.60818	0	-0.0762007	0.866891	0.91364	0	TC
	1736	Ta.11850.1.S1_at1--1069--931	Ta.11850.1.S1_at	0.0945105	0.827264	0.89503	0	0.317579	0.461735	0.59191	0	TC
	1737	Ta.11850.1.S1_at11--370--95	Ta.11850.1.S1_at	0.43495	0.0880498	0.19711	0	0.223604	0.342769	0.47635	0	AT
	1738	Ta.11856.1.S1_at11--840--709	Ta.11856.1.S1_at	0.337605	0.0132461	0.05177	0	0.0649266	0.561887	0.68005	0	AT
	1739	Ta.11856.1.S1_at1--617--773	Ta.11856.1.S1_at	-0.0484666	0.707144	0.81187	0	0.22512	0.0997734	0.1866	0	TC
	1740	Ta.11858.1.A1_at10--513--723	Ta.11858.1.A1_at	0.210416	0.302399	0.46281	0	0.455376	0.0391919	0.09061	0	TC
	1741	Ta.11860.1.S1_at2--228--313	Ta.11860.1.S1_at	-0.267351	0.223506	0.37693	0	-0.00425196	0.983569	0.98946	0	TC
	1742	Ta.11860.1.S1_at4--629--839	Ta.11860.1.S1_at	0.0501731	0.674781	0.78861	0	0.265786	0.0440826	0.09921	0	TC
	1743	Ta.11860.1.S1_at5--733--531	Ta.11860.1.S1_at	0.923412	0.00560438	0.02822	1	0.51066	0.072168	0.14555	0	AT
	1744	Ta.11860.1.S1_at9--622--655	Ta.11860.1.S1_at	0.754659	0.0212869	0.07232	0	0.421244	0.148086	0.25282	0	AT
	1745	Ta.11861.1.A1_at10--527--1105	Ta.11861.1.A1_at	0.813408	0.0112341	0.0461	1	0.556792	0.0540205	0.11634	0	AT
	1746	Ta.11864.1.S1_at1--989--101	Ta.11864.1.S1_at	-1.28726	7.79e-05	0.00147	1	-0.785093	0.00220146	0.00994	1	TC
	1747	Ta.11864.1.S1_at3--980--127	Ta.11864.1.S1_at	-1.32382	4.47e-07	6e-05	1	-0.871323	1.27e-05	0.00026	1	TC
	1748	Ta.11864.1.S1_at7--264--259	Ta.11864.1.S1_at	1.72601	3.68e-09	0	1	1.33033	3.11e-08	1e-05	1	AT
	1749	Ta.11864.1.S1_at8--1012--669	Ta.11864.1.S1_at	0.873313	0.0012327	0.00979	1	0.660922	0.006024	0.02132	1	AT
	1750	Ta.11864.2.S1_a_at10--482--1161	Ta.11864.2.S1_a_at	-0.735475	0.00738427	0.03441	1	-0.446375	0.0623804	0.12995	0	TC
	1751	Ta.11864.2.S1_a_at11--1075--405	Ta.11864.2.S1_a_at	-1.14374	0.000510797	0.00527	1	-0.652274	0.0135002	0.03965	1	TC
	1752	Ta.11864.2.S1_a_at4--550--169	Ta.11864.2.S1_a_at	0.723588	0.0110926	0.04565	1	0.548945	0.0361151	0.08513	0	AT
	1753	Ta.11864.2.S1_a_at5--616--817	Ta.11864.2.S1_a_at	0.562009	0.0689666	0.16553	0	0.343613	0.230725	0.35441	0	AT
	1754	Ta.11867.1.A1_at10--383--1145	Ta.11867.1.A1_at	-0.466916	0.0212834	0.07231	0	-0.698672	0.00217004	0.00984	1	AT
	1755	Ta.11867.1.A1_at8--983--769	Ta.11867.1.A1_at	0.414069	0.210265	0.36166	0	0.651361	0.0589552	0.12452	0	TC
	1756	Ta.1187.1.S1_at1--339--421	Ta.1187.1.S1_at	-0.0971551	0.782018	0.86456	0	0.135199	0.695627	0.78795	0	TC
	1757	Ta.1187.1.S1_at8--940--575	Ta.1187.1.S1_at	-0.0322339	0.865699	0.92019	0	-0.241823	0.216393	0.33744	0	AT
	1758	Ta.1187.1.S1_x_at1--340--421	Ta.1187.1.S1_x_at	0.842077	0.0311123	0.09457	0	1.22582	0.00433189	0.01653	1	TC
	1759	Ta.1187.2.S1_at10--284--825	Ta.1187.2.S1_at	0.0342673	0.93219	0.96103	0	-0.123028	0.756339	0.83425	0	AT
	1760	Ta.1187.2.S1_at3--867--1061	Ta.1187.2.S1_at	1.30502	0.00324561	0.01938	1	1.89912	0.000233065	0.00192	1	TC
	1761	Ta.1187.2.S1_at4--602--829	Ta.1187.2.S1_at	1.69674	0.000133169	0.00211	1	2.35978	8.61e-06	0.00021	1	TC
	1762	Ta.1187.2.S1_x_at3--135--937	Ta.1187.2.S1_x_at	0.167802	0.420589	0.57895	0	-0.143999	0.479616	0.60843	0	AT
	1763	Ta.1187.2.S1_x_at5--427--635	Ta.1187.2.S1_x_at	0.0974988	0.453992	0.60803	0	-0.138373	0.287297	0.41798	0	AT
	1764	Ta.1187.2.S1_x_at6--942--993	Ta.1187.2.S1_x_at	-0.115592	0.400235	0.56068	0	-0.321835	0.0336718	0.08069	0	AT
	1765	Ta.1187.2.S1_x_at7--296--507	Ta.1187.2.S1_x_at	1.39601	0.000344683	0.00405	1	2.17446	9.84e-06	0.00022	1	TC
	1766	Ta.11873.1.S1_at10--1146--995	Ta.11873.1.S1_at	1.95049	0.0011739	0.00946	1	1.1767	0.0185654	0.0506	0	AT
	1767	Ta.11875.1.A1_at10--231--279	Ta.11875.1.A1_at	0.314685	0.391314	0.5519	0	0.571103	0.13042	0.22934	0	TC
	1768	Ta.11875.1.A1_at2--159--521	Ta.11875.1.A1_at	-0.373699	0.230322	0.38483	0	-0.11132	0.705383	0.7955	0	TC
	1769	Ta.11875.1.A1_at7--825--927	Ta.11875.1.A1_at	0.325452	0.0169555	0.06163	0	0.106819	0.354143	0.48805	0	AT
	1770	Ta.11876.1.A1_at7--538--733	Ta.11876.1.A1_at	0.56024	0.0699446	0.16719	0	0.254114	0.367106	0.50064	0	AT
	1771	Ta.11880.1.S1_at11--546--447	Ta.11880.1.S1_at	0.208105	0.479603	0.63097	0	-0.00475789	0.986675	0.99126	0	AT
	1772	Ta.11880.1.S1_at4--776--79	Ta.11880.1.S1_at	0.103592	0.826447	0.89443	0	0.47211	0.322111	0.45504	0	TC
	1773	Ta.11881.1.A1_at10--47--907	Ta.11881.1.A1_at	0.590116	0.155507	0.2929	0	0.852196	0.0485832	0.10719	0	TC
	1774	Ta.11883.1.S1_at5--176--431	Ta.11883.1.S1_at	-0.133661	0.712348	0.81561	0	0.306629	0.397098	0.5296	0	TC
	1775	Ta.11890.1.A1_at8--299--921	Ta.11890.1.A1_at	0.368197	0.0769222	0.17879	0	0.599458	0.00906966	0.02917	1	TC
	1776	Ta.11892.1.A1_at11--387--697	Ta.11892.1.A1_at	0.75541	0.0832316	0.18921	0	1.06496	0.020826	0.05552	0	TC
	1777	Ta.11892.1.A1_x_at11--386--697	Ta.11892.1.A1_x_at	0.946209	0.00777734	0.03564	1	1.37326	0.000703124	0.00424	1	TC
	1778	Ta.11892.1.A1_x_at2--446--409	Ta.11892.1.A1_x_at	0.168245	0.574805	0.7115	0	-0.0309774	0.915487	0.94576	0	AT
	1779	Ta.11894.1.A1_at10--117--81	Ta.11894.1.A1_at	0.649511	0.00448541	0.02425	1	1.06682	0.000142835	0.00136	1	TC
	1780	Ta.11894.1.A1_at9--319--583	Ta.11894.1.A1_at	0.645285	0.0561634	0.14325	0	1.25624	0.0018676	0.00878	1	TC
	1781	Ta.11895.1.S1_at9--645--331	Ta.11895.1.S1_at	0.258983	0.381691	0.54294	0	-0.200689	0.4864	0.61463	0	AT
	1782	Ta.11904.1.A1_at10--1045--115	Ta.11904.1.A1_at	0.674806	0.0237807	0.07831	0	0.99028	0.00284968	0.01205	1	TC
	1783	Ta.11904.1.A1_at2--592--1109	Ta.11904.1.A1_at	1.11717	0.0058905	0.02919	1	1.78432	0.000249948	0.00201	1	TC
	1784	Ta.11904.1.A1_at5--531--723	Ta.11904.1.A1_at	-0.387547	0.179049	0.32365	0	-0.694659	0.0260501	0.06609	0	AT
	1785	Ta.11906.1.S1_at2--662--11	Ta.11906.1.S1_at	0.070716	0.812468	0.88546	0	0.432531	0.162401	0.27154	0	TC
	1786	Ta.11906.1.S1_at8--797--1065	Ta.11906.1.S1_at	-0.325438	0.366236	0.52861	0	0.0972898	0.778646	0.85067	0	TC
	1787	Ta.11906.1.S1_at9--350--553	Ta.11906.1.S1_at	-0.255189	0.386783	0.54776	0	-0.587442	0.061807	0.12906	0	AT
	1788	Ta.11908.1.S1_at8--521--837	Ta.11908.1.S1_at	0.0954822	0.676097	0.78948	0	0.384034	0.110804	0.20224	0	TC
	1789	Ta.11910.1.A1_at7--337--793	Ta.11910.1.A1_at	-0.0479773	0.875409	0.92605	0	0.475138	0.138206	0.23988	0	TC
	1790	Ta.11910.1.A1_at9--322--1081	Ta.11910.1.A1_at	0.00478564	0.987287	0.99308	0	0.427913	0.169981	0.28105	0	TC
	1791	Ta.11915.1.A1_at6--210--527	Ta.11915.1.A1_at	0.0406504	0.718924	0.82072	0	0.249548	0.0453447	0.10137	0	TC
	1792	Ta.11915.1.A1_at8--270--1137	Ta.11915.1.A1_at	0.836705	0.030161	0.0925	0	0.290057	0.38781	0.52056	0	AT
	1793	Ta.11917.1.A1_at10--148--727	Ta.11917.1.A1_at	0.148015	0.703156	0.80916	0	-0.263694	0.493459	0.62094	0	AT
	1794	Ta.11917.1.A1_at7--117--199	Ta.11917.1.A1_at	-0.716707	0.142398	0.27526	0	-0.4847	0.296957	0.42823	0	TC
	1795	Ta.11922.1.S1_at1--1000--407	Ta.11922.1.S1_at	0.18241	0.0904169	0.2009	0	0.0415675	0.670268	0.7687	0	AT
	1796	Ta.11922.1.S1_at7--445--369	Ta.11922.1.S1_at	0.497532	0.118999	0.24312	0	1.36057	0.000976416	0.00542	1	TC
	1797	Ta.11924.1.A1_at11--85--389	Ta.11924.1.A1_at	1.42895	0.000439835	0.00475	1	1.03242	0.00328277	0.01342	1	AT
	1798	Ta.11924.1.A1_at1--297--749	Ta.11924.1.A1_at	1.73488	1e-05	0.00038	1	1.29809	8.62e-05	0.00096	1	AT
	1799	Ta.11924.1.A1_at2--551--699	Ta.11924.1.A1_at	-0.00465984	0.988468	0.99386	0	0.169901	0.594556	0.70745	0	TC
	1800	Ta.11924.1.A1_at4--339--509	Ta.11924.1.A1_at	-0.465576	0.0535435	0.13865	0	-0.284101	0.200993	0.31911	0	TC
	1801	Ta.11925.1.A1_at1--1053--185	Ta.11925.1.A1_at	-0.00268367	0.993371	0.99666	0	0.365822	0.26607	0.39459	0	TC
	1802	Ta.11925.1.A1_at11--126--647	Ta.11925.1.A1_at	1.43903	4.07e-05	0.00092	1	0.98915	0.000575325	0.00367	1	AT
	1803	Ta.11925.1.A1_at5--936--1013	Ta.11925.1.A1_at	-0.44159	0.26718	0.42572	0	-0.0623134	0.86879	0.91463	0	TC
	1804	Ta.11926.1.S1_at10--692--391	Ta.11926.1.S1_at	1.10678	0.000119514	0.00196	1	0.481283	0.0190305	0.05161	0	AT
	1805	Ta.11926.1.S1_at9--12--949	Ta.11926.1.S1_at	0.922562	0.0274237	0.08663	0	0.423468	0.250349	0.37649	0	AT
	1806	Ta.11927.1.S1_at10--475--255	Ta.11927.1.S1_at	0.419098	0.157375	0.29522	0	0.0888277	0.74683	0.82687	0	AT
	1807	Ta.11929.1.A1_at8--326--159	Ta.11929.1.A1_at	0.328768	0.3999	0.56039	0	0.617689	0.125179	0.22223	0	TC
	1808	Ta.1193.1.S1_at11--463--1143	Ta.1193.1.S1_at	-0.17516	0.149994	0.28574	0	-0.466145	0.00209558	0.00958	1	AT
	1809	Ta.11930.1.S1_at11--319--407	Ta.11930.1.S1_at	0.731372	0.00494305	0.02596	1	1.14448	0.000231516	0.00191	1	TC
	1810	Ta.11934.1.A1_at6--1002--929	Ta.11934.1.A1_at	-0.0417314	0.788854	0.86978	0	0.345505	0.045028	0.10083	0	TC
	1811	Ta.11939.1.S1_at3--487--811	Ta.11939.1.S1_at	0.298821	0.184081	0.33005	0	0.59009	0.0177905	0.04894	1	TC
	1812	Ta.11942.1.A1_at8--529--465	Ta.11942.1.A1_at	0.323849	0.17271	0.31559	0	-0.103576	0.641039	0.74567	0	AT
	1813	Ta.11947.1.S1_at5--445--485	Ta.11947.1.S1_at	-0.214695	0.424088	0.58197	0	-0.456375	0.103317	0.19159	0	AT
	1814	Ta.11949.1.A1_at1--161--993	Ta.11949.1.A1_at	-0.268731	0.38982	0.55053	0	0.112941	0.707983	0.79758	0	TC
	1815	Ta.11949.1.A1_at4--620--89	Ta.11949.1.A1_at	1.66992	2.21e-05	0.00062	1	1.24574	0.000183926	0.00162	1	AT
	1816	Ta.11949.1.A1_at7--92--669	Ta.11949.1.A1_at	-0.2415	0.59057	0.72388	0	0.173093	0.693411	0.78618	0	TC
	1817	Ta.11949.1.A1_at8--326--227	Ta.11949.1.A1_at	-0.224735	0.32817	0.49003	0	0.0624721	0.776406	0.84918	0	TC
	1818	Ta.11952.1.S1_at11--560--319	Ta.11952.1.S1_at	0.739364	0.0125806	0.04987	1	0.556934	0.0410058	0.09376	0	AT
	1819	Ta.11952.1.S1_at2--927--589	Ta.11952.1.S1_at	-2.4148	4.57e-05	0.00101	1	-1.84106	0.000307113	0.00233	1	TC
	1820	Ta.11954.1.A1_at10--691--13	Ta.11954.1.A1_at	-2.00114	3.66e-05	0.00086	1	-1.64336	0.000144405	0.00137	1	TC
	1821	Ta.11954.1.A1_at3--969--75	Ta.11954.1.A1_at	1.42011	0.00104516	0.00874	1	1.07212	0.00530645	0.01929	1	AT
	1822	Ta.11955.1.S1_at10--1057--385	Ta.11955.1.S1_at	-0.195777	0.587102	0.72123	0	-0.36177	0.316902	0.44957	0	AT
	1823	Ta.11955.1.S1_at7--778--235	Ta.11955.1.S1_at	-0.0799895	0.875338	0.92605	0	0.215421	0.668456	0.76726	0	TC
	1824	Ta.11955.1.S1_at8--1012--747	Ta.11955.1.S1_at	0.0623918	0.855667	0.91403	0	0.737092	0.0508387	0.11102	0	TC
	1825	Ta.11956.1.A1_at2--1161--477	Ta.11956.1.A1_at	0.263968	0.389503	0.55015	0	0.624518	0.0573389	0.12184	0	TC
	1826	Ta.11956.1.A1_at5--609--551	Ta.11956.1.A1_at	-0.0439489	0.880364	0.92905	0	-0.330908	0.26552	0.39395	0	AT
	1827	Ta.11958.1.A1_at8--677--1141	Ta.11958.1.A1_at	-0.645486	0.138364	0.27006	0	-0.903652	0.0456125	0.10181	0	AT
	1828	Ta.1196.1.A1_at4--764--1159	Ta.1196.1.A1_at	-0.357316	0.0466619	0.12599	0	-0.436601	0.0185552	0.05059	0	AT
	1829	Ta.11965.1.S1_at11--680--149	Ta.11965.1.S1_at	0.414309	0.153787	0.29053	0	0.702311	0.024855	0.06371	0	TC
	1830	Ta.11967.1.S1_at11--230--19	Ta.11967.1.S1_at	-0.384485	0.359898	0.52234	0	-0.114112	0.777224	0.84961	0	TC
	1831	Ta.11967.1.S1_at6--1143--999	Ta.11967.1.S1_at	0.537644	0.0732284	0.17265	0	0.0492365	0.854223	0.90452	0	AT
	1832	Ta.11968.1.A1_at10--534--73	Ta.11968.1.A1_at	-0.0599383	0.73892	0.83488	0	0.185971	0.305639	0.43787	0	TC
	1833	Ta.11968.1.A1_at3--532--1129	Ta.11968.1.A1_at	0.0583691	0.822954	0.89236	0	0.320896	0.22929	0.35274	0	TC
	1834	Ta.11968.1.A1_at5--357--929	Ta.11968.1.A1_at	0.236528	0.169272	0.31116	0	0.0151594	0.924437	0.9519	0	AT
	1835	Ta.11969.1.A1_a_at11--990--393	Ta.11969.1.A1_a_at	-0.12572	0.612557	0.74153	0	0.102725	0.672768	0.77041	0	TC
	1836	Ta.11969.1.A1_a_at5--236--591	Ta.11969.1.A1_a_at	0.282646	0.373262	0.53535	0	0.528647	0.108005	0.19823	0	TC
	1837	Ta.11969.1.A1_a_at9--480--599	Ta.11969.1.A1_a_at	1.25396	0.000208602	0.00286	1	0.848572	0.00260518	0.01124	1	AT
	1838	Ta.11970.1.A1_at6--461--757	Ta.11970.1.A1_at	-0.255239	0.471473	0.62373	0	0.082971	0.809088	0.87307	0	TC
	1839	Ta.11970.1.A1_at8--719--215	Ta.11970.1.A1_at	0.224443	0.514253	0.6608	0	0.607789	0.0939527	0.17823	0	TC
	1840	Ta.11970.2.A1_at2--145--25	Ta.11970.2.A1_at	-0.835559	0.0401367	0.1129	0	-0.536741	0.151417	0.25711	0	TC
	1841	Ta.11974.1.A1_at6--724--759	Ta.11974.1.A1_at	0.258088	0.454204	0.60818	0	0.0461798	0.889808	0.92916	0	AT
	1842	Ta.11974.1.A1_at7--21--761	Ta.11974.1.A1_at	-0.0350327	0.925802	0.95702	0	0.320134	0.396012	0.52878	0	TC
	1843	Ta.11975.2.S1_a_at3--911--1151	Ta.11975.2.S1_a_at	-0.269853	0.151258	0.2873	0	0.149692	0.398714	0.53123	0	TC
	1844	Ta.11976.1.S1_at11--361--961	Ta.11976.1.S1_at	0.698414	0.0306384	0.09349	0	0.407725	0.162216	0.27132	0	AT
	1845	Ta.11976.1.S1_at4--913--551	Ta.11976.1.S1_at	0.0305901	0.918432	0.95276	0	0.495276	0.116489	0.21013	0	TC
	1846	Ta.11976.1.S1_at5--130--1131	Ta.11976.1.S1_at	0.251292	0.519806	0.66563	0	0.693299	0.0925383	0.17615	0	TC
	1847	Ta.11976.1.S1_at6--219--501	Ta.11976.1.S1_at	0.490254	0.126156	0.25324	0	0.291363	0.334298	0.4674	0	AT
	1848	Ta.1198.1.S1_at10--663--105	Ta.1198.1.S1_at	0.535937	0.000163267	0.00242	1	0.860079	3.31e-06	0.00011	1	TC
	1849	Ta.1198.1.S1_at1--158--441	Ta.1198.1.S1_at	0.627032	5.84e-05	0.00121	1	1.09988	4.96e-07	3e-05	1	TC
	1850	Ta.11988.2.S1_at3--1058--189	Ta.11988.2.S1_at	-0.121515	0.662006	0.77899	0	-0.47109	0.10805	0.19828	0	AT
	1851	Ta.11993.1.S1_at11--634--533	Ta.11993.1.S1_at	1.64652	3.38e-06	0.0002	1	1.21934	3.35e-05	0.00051	1	AT
	1852	Ta.11993.1.S1_at2--732--539	Ta.11993.1.S1_at	-1.74393	7.14e-05	0.00138	1	-1.176	0.00107027	0.0058	1	TC
	1853	Ta.11993.1.S1_at6--419--35	Ta.11993.1.S1_at	1.18371	9.79e-05	0.00171	1	0.889713	0.00067986	0.00414	1	AT
	1854	Ta.11996.1.A1_at10--766--371	Ta.11996.1.A1_at	0.959434	0.00203519	0.01395	1	1.74858	2.32e-05	0.00039	1	TC
	1855	Ta.12000.3.S1_at3--1071--13	Ta.12000.3.S1_at	-0.308115	0.244052	0.39995	0	-0.674314	0.0214706	0.05683	0	AT
	1856	Ta.12002.1.A1_at4--697--745	Ta.12002.1.A1_at	1.02839	0.000419762	0.00463	1	1.45389	2.68e-05	0.00043	1	TC
	1857	Ta.12004.1.A1_at11--676--1015	Ta.12004.1.A1_at	0.540946	0.0117094	0.04742	1	0.060246	0.72901	0.81337	0	AT
	1858	Ta.12007.1.A1_at11--978--593	Ta.12007.1.A1_at	0.455953	0.12741	0.25495	0	0.762674	0.0187676	0.05104	0	TC
	1859	Ta.12007.1.A1_at5--131--33	Ta.12007.1.A1_at	0.376456	0.21621	0.36856	0	0.714507	0.0301479	0.07403	0	TC
	1860	Ta.12007.2.S1_at10--756--533	Ta.12007.2.S1_at	-0.306714	0.299227	0.45942	0	-0.508796	0.0956739	0.18065	0	AT
	1861	Ta.12007.2.S1_at6--162--1019	Ta.12007.2.S1_at	-0.154278	0.53501	0.67806	0	0.220354	0.372645	0.50626	0	TC
	1862	Ta.12008.1.S1_at7--900--661	Ta.12008.1.S1_at	1.07761	0.00404425	0.02253	1	1.38378	0.000734006	0.00438	1	TC
	1863	Ta.12011.1.S1_at10--721--607	Ta.12011.1.S1_at	1.14981	0.000324042	0.00387	1	1.80415	8.64e-06	0.00021	1	TC
	1864	Ta.12011.1.S1_at11--616--493	Ta.12011.1.S1_at	0.702332	0.0243811	0.07976	0	1.02073	0.00312684	0.01293	1	TC
	1865	Ta.12011.1.S1_at8--481--949	Ta.12011.1.S1_at	-0.26434	0.192488	0.34026	0	-0.431368	0.0439345	0.09897	0	AT
	1866	Ta.12011.2.S1_at1--187--361	Ta.12011.2.S1_at	0.131019	0.593221	0.72591	0	0.372945	0.1429	0.24612	0	TC
	1867	Ta.12011.3.A1_x_at3--287--567	Ta.12011.3.A1_x_at	0.303248	0.345277	0.50756	0	0.548011	0.100031	0.18696	0	TC
	1868	Ta.12012.2.S1_at2--397--671	Ta.12012.2.S1_at	-0.486163	0.105685	0.2234	0	-0.136759	0.618873	0.72747	0	TC
	1869	Ta.12013.1.S1_at10--792--87	Ta.12013.1.S1_at	1.38795	0.00284685	0.01767	1	1.81752	0.000425937	0.00295	1	TC
	1870	Ta.12013.1.S1_at11--143--21	Ta.12013.1.S1_at	1.28509	0.00155896	0.01156	1	1.56887	0.000354198	0.00258	1	TC
	1871	Ta.12014.2.A1_at4--257--925	Ta.12014.2.A1_at	0.318157	0.21414	0.3662	0	-0.000737084	0.997553	0.99859	0	AT
	1872	Ta.12014.2.A1_at7--1110--49	Ta.12014.2.A1_at	0.614074	0.00470627	0.02507	1	0.357441	0.0544198	0.11697	0	AT
	1873	Ta.12018.1.A1_at5--84--563	Ta.12018.1.A1_at	0.281196	0.129493	0.25783	0	0.551897	0.00872255	0.0283	1	TC
	1874	Ta.12021.1.A1_at5--385--13	Ta.12021.1.A1_at	0.880039	0.000118914	0.00195	1	0.515054	0.00396109	0.01543	1	AT
	1875	Ta.12021.1.A1_at9--654--519	Ta.12021.1.A1_at	1.15005	9.77e-07	9e-05	1	0.717107	4.06e-05	0.00057	1	AT
	1876	Ta.12023.1.A1_at11--525--307	Ta.12023.1.A1_at	0.646235	0.0228009	0.07594	0	1.02745	0.00162749	0.00792	1	TC
	1877	Ta.12026.1.S1_at7--825--805	Ta.12026.1.S1_at	-0.0515585	0.63182	0.75635	0	0.120547	0.267936	0.39679	0	TC
	1878	Ta.12027.1.S1_at10--1100--877	Ta.12027.1.S1_at	1.41666	6.59e-06	0.0003	1	0.970523	0.000114021	0.00117	1	AT
	1879	Ta.12027.1.S1_at4--969--281	Ta.12027.1.S1_at	-0.268311	0.348382	0.51047	0	0.0917511	0.738387	0.82063	0	TC
	1880	Ta.12029.2.S1_at6--577--547	Ta.12029.2.S1_at	0.259076	0.420649	0.57897	0	-0.0140896	0.963748	0.97746	0	AT
	1881	Ta.12030.1.A1_at3--942--451	Ta.12030.1.A1_at	0.229954	0.425069	0.58284	0	0.527152	0.0829093	0.16194	0	TC
	1882	Ta.12030.1.A1_at4--756--327	Ta.12030.1.A1_at	0.247818	0.484984	0.63572	0	0.00165994	0.996145	0.99758	0	AT
	1883	Ta.12031.1.S1_at3--276--613	Ta.12031.1.S1_at	0.372785	0.142891	0.27595	0	0.642313	0.0201553	0.05407	0	TC
	1884	Ta.12031.1.S1_at5--1112--881	Ta.12031.1.S1_at	-0.832173	0.00152837	0.01142	1	-1.28575	5.97e-05	0.00074	1	AT
	1885	Ta.12031.1.S1_at9--834--585	Ta.12031.1.S1_at	0.405741	0.161193	0.30034	0	0.659325	0.0324309	0.07845	0	TC
	1886	Ta.12037.1.S1_at11--180--243	Ta.12037.1.S1_at	1.01026	0.00109649	0.00903	1	1.7036	2.01e-05	0.00036	1	TC
	1887	Ta.12038.1.A1_at3--709--221	Ta.12038.1.A1_at	-0.166993	0.238994	0.39461	0	-0.437033	0.00837775	0.02742	1	AT
	1888	Ta.1204.1.S1_at10--636--229	Ta.1204.1.S1_at	0.719547	0.0656237	0.15993	0	1.04811	0.0125597	0.03745	1	TC
	1889	Ta.12041.1.S1_at10--40--795	Ta.12041.1.S1_at	0.0778284	0.136511	0.26753	0	0.32704	6.35e-05	0.00078	1	TC
	1890	Ta.12041.1.S1_at7--454--261	Ta.12041.1.S1_at	0.283235	0.209073	0.36015	0	0.00708964	0.973241	0.98337	0	AT
	1891	Ta.12041.3.S1_a_at4--98--365	Ta.12041.3.S1_a_at	1.33265	0.00011447	0.0019	1	2.1565	2.07e-06	8e-05	1	TC
	1892	Ta.12041.3.S1_a_at5--223--87	Ta.12041.3.S1_a_at	0.913602	3.17e-05	0.00078	1	1.47239	5.25e-07	3e-05	1	TC
	1893	Ta.12041.3.S1_a_at8--394--259	Ta.12041.3.S1_a_at	-0.158273	0.239851	0.39544	0	-0.261554	0.0632407	0.13126	0	AT
	1894	Ta.12041.3.S1_a_at9--1094--41	Ta.12041.3.S1_a_at	0.0108917	0.905584	0.945	0	-0.081587	0.376349	0.50966	0	AT
	1895	Ta.12042.1.S1_at10--1062--759	Ta.12042.1.S1_at	-0.404451	0.254601	0.41199	0	-0.0985757	0.769495	0.84414	0	TC
	1896	Ta.12042.1.S1_at11--46--1	Ta.12042.1.S1_at	0.902607	0.00751308	0.03484	1	0.590693	0.0481188	0.10636	0	AT
	1897	Ta.12042.1.S1_at3--328--85	Ta.12042.1.S1_at	-0.103763	0.679738	0.79224	0	0.173321	0.486557	0.61476	0	TC
	1898	Ta.12042.1.S1_at7--196--113	Ta.12042.1.S1_at	0.491692	0.14347	0.27683	0	0.052371	0.865841	0.91301	0	AT
	1899	Ta.12046.1.A1_at2--412--157	Ta.12046.1.A1_at	0.0918454	0.79657	0.8747	0	0.489118	0.1837	0.29792	0	TC
	1900	Ta.12046.1.A1_at3--754--49	Ta.12046.1.A1_at	-0.446912	0.213756	0.36583	0	-0.168803	0.619229	0.72767	0	TC
	1901	Ta.12046.1.A1_at5--129--805	Ta.12046.1.A1_at	0.762941	0.0522085	0.13629	0	0.581886	0.116502	0.21014	0	AT
	1902	Ta.1205.1.S1_at7--607--777	Ta.1205.1.S1_at	0.0498209	0.80453	0.8803	0	-0.190867	0.345984	0.47961	0	AT
	1903	Ta.1205.2.S1_at8--1057--325	Ta.1205.2.S1_at	0.817039	0.0169974	0.06173	0	1.43312	0.000550657	0.00355	1	TC
	1904	Ta.1205.2.S1_at9--138--1085	Ta.1205.2.S1_at	0.856611	0.0573079	0.14538	0	1.49824	0.00372967	0.01474	1	TC
	1905	Ta.12054.1.A1_at5--830--331	Ta.12054.1.A1_at	0.101483	0.599287	0.73089	0	0.342991	0.0936574	0.17781	0	TC
	1906	Ta.12058.2.S1_a_at6--787--999	Ta.12058.2.S1_a_at	-0.0635742	0.712587	0.81577	0	-0.23457	0.186861	0.30192	0	AT
	1907	Ta.12060.1.A1_at11--1028--447	Ta.12060.1.A1_at	-0.0844907	0.751884	0.84392	0	-0.298813	0.270499	0.3996	0	AT
	1908	Ta.12060.1.A1_at1--316--721	Ta.12060.1.A1_at	0.0800508	0.523986	0.66925	0	0.31293	0.0269553	0.06783	0	TC
	1909	Ta.12060.1.A1_at2--128--913	Ta.12060.1.A1_at	0.413303	0.248614	0.40489	0	0.88102	0.0252988	0.06461	0	TC
	1910	Ta.12060.1.A1_at9--666--583	Ta.12060.1.A1_at	-0.329736	0.393465	0.55388	0	-0.548676	0.163156	0.27243	0	AT
	1911	Ta.12061.1.A1_at10--870--583	Ta.12061.1.A1_at	0.137896	0.530461	0.67435	0	0.621418	0.015106	0.04315	1	TC
	1912	Ta.12065.1.S1_at11--574--295	Ta.12065.1.S1_at	1.35441	4.29e-05	0.00096	1	2.35607	3.79e-07	3e-05	1	TC
	1913	Ta.1207.1.S1_at5--908--761	Ta.1207.1.S1_at	0.295172	0.476932	0.62864	0	0.578535	0.172678	0.28448	0	TC
	1914	Ta.1207.1.S1_s_at3--672--827	Ta.1207.1.S1_s_at	1.03452	0.00416646	0.02301	1	1.62397	0.000182041	0.00161	1	TC
	1915	Ta.1207.1.S1_x_at1--709--793	Ta.1207.1.S1_x_at	0.288884	0.0256021	0.08254	0	0.768885	4.88e-05	0.00065	1	TC
	1916	Ta.1207.1.S1_x_at4--909--761	Ta.1207.1.S1_x_at	0.385098	0.126978	0.25441	0	0.780765	0.00703161	0.02396	1	TC
	1917	Ta.12075.1.S1_at10--406--539	Ta.12075.1.S1_at	0.102477	0.628635	0.75388	0	-0.112842	0.58823	0.70232	0	AT
	1918	Ta.12075.1.S1_at9--302--187	Ta.12075.1.S1_at	0.466171	0.206443	0.35702	0	0.744854	0.0539638	0.11625	0	TC
	1919	Ta.12076.1.S1_at11--843--963	Ta.12076.1.S1_at	-0.19228	0.468599	0.62132	0	0.186835	0.473138	0.60237	0	TC
	1920	Ta.12077.1.A1_x_at6--43--39	Ta.12077.1.A1_x_at	0.0516821	0.695956	0.80395	0	-0.0698328	0.592225	0.70557	0	AT
	1921	Ta.12077.1.A1_x_at9--720--283	Ta.12077.1.A1_x_at	0.485383	0.04947	0.13133	0	0.294535	0.194473	0.3113	0	AT
	1922	Ta.12078.1.A1_at10--1118--85	Ta.12078.1.A1_at	-0.421972	0.105372	0.22303	0	-0.694571	0.0145408	0.04198	1	AT
	1923	Ta.12078.1.A1_at6--1070--453	Ta.12078.1.A1_at	0.717044	0.0040483	0.02255	1	0.937038	0.000651731	0.00403	1	TC
	1924	Ta.12078.1.A1_at8--4--1081	Ta.12078.1.A1_at	-0.168792	0.596731	0.7288	0	-0.493604	0.136851	0.23811	0	AT
	1925	Ta.12078.1.A1_at9--168--597	Ta.12078.1.A1_at	-0.033191	0.878219	0.92764	0	-0.34696	0.12763	0.2255	0	AT
	1926	Ta.12081.1.S1_at11--374--681	Ta.12081.1.S1_at	0.689578	0.000861105	0.00762	1	0.985585	5.57e-05	0.00071	1	TC
	1927	Ta.12081.1.S1_at8--1021--297	Ta.12081.1.S1_at	-0.73289	0.0107756	0.0447	1	-1.0368	0.00126393	0.00657	1	AT
	1928	Ta.12085.1.A1_at6--548--861	Ta.12085.1.A1_at	0.331967	0.100043	0.21531	0	0.0237359	0.896771	0.93386	0	AT
	1929	Ta.12088.1.S1_at4--172--355	Ta.12088.1.S1_at	-1.02377	0.00782056	0.03579	1	-0.649734	0.0553287	0.11848	0	TC
	1930	Ta.12088.1.S1_s_at10--414--321	Ta.12088.1.S1_s_at	1.11652	0.00110081	0.00905	1	0.779183	0.0085374	0.02781	1	AT
	1931	Ta.12091.2.S1_a_at10--170--477	Ta.12091.2.S1_a_at	-0.867102	0.00224868	0.01497	1	-1.59847	2.41e-05	0.0004	1	AT
	1932	Ta.12091.2.S1_a_at8--364--259	Ta.12091.2.S1_a_at	0.289612	0.148991	0.28453	0	0.485419	0.0246486	0.06332	0	TC
	1933	Ta.12093.1.S1_x_at10--595--99	Ta.12093.1.S1_x_at	0.120359	0.660817	0.77813	0	-0.17584	0.516678	0.6413	0	AT
	1934	Ta.12093.1.S1_x_at11--1008--593	Ta.12093.1.S1_x_at	1.96615	8.64e-06	0.00035	1	2.96805	2.3e-07	2e-05	1	TC
	1935	Ta.12093.3.S1_x_at10--523--629	Ta.12093.3.S1_x_at	0.124772	0.651034	0.77123	0	-0.0748057	0.781632	0.85295	0	AT
	1936	Ta.12093.3.S1_x_at2--702--355	Ta.12093.3.S1_x_at	0.35532	0.184427	0.33048	0	0.753	0.0126771	0.03773	1	TC
	1937	Ta.12093.3.S1_x_at9--214--317	Ta.12093.3.S1_x_at	0.485709	0.130008	0.25853	0	0.833041	0.017303	0.04795	1	TC
	1938	Ta.12095.1.A1_at8--345--167	Ta.12095.1.A1_at	0.461987	0.0333115	0.09915	0	0.69314	0.00399732	0.01553	1	TC
	1939	Ta.12097.1.A1_at10--184--819	Ta.12097.1.A1_at	0.546458	0.235605	0.3907	0	0.801986	0.089958	0.17253	0	TC
	1940	Ta.12100.1.A1_at10--715--371	Ta.12100.1.A1_at	0.585358	0.0801525	0.18415	0	0.870867	0.0152782	0.04356	1	TC
	1941	Ta.12100.1.A1_at9--1084--221	Ta.12100.1.A1_at	-0.113877	0.732448	0.83079	0	-0.324289	0.333124	0.46633	0	AT
	1942	Ta.12102.1.S1_a_at10--443--1141	Ta.12102.1.S1_a_at	0.544273	0.345836	0.50803	0	0.142973	0.796151	0.86378	0	AT
	1943	Ta.12102.1.S1_a_at11--684--511	Ta.12102.1.S1_a_at	0.776397	0.0453479	0.12336	0	0.202	0.553672	0.67306	0	AT
	1944	Ta.12102.1.S1_a_at9--1146--575	Ta.12102.1.S1_a_at	-0.106743	0.809692	0.88371	0	-0.936994	0.0538276	0.11601	0	AT
	1945	Ta.12102.2.S1_x_at10--683--511	Ta.12102.2.S1_x_at	0.587091	0.32574	0.48767	0	0.0172216	0.975908	0.98478	0	AT
	1946	Ta.12102.2.S1_x_at11--979--1081	Ta.12102.2.S1_x_at	1.47822	0.0116857	0.04736	1	1.51987	0.00921397	0.02952	1	TC
	1947	Ta.12102.2.S1_x_at4--881--259	Ta.12102.2.S1_x_at	0.517801	0.240601	0.39614	0	-0.27307	0.516798	0.64138	0	AT
	1948	Ta.12102.2.S1_x_at9--912--693	Ta.12102.2.S1_x_at	1.06306	0.0748973	0.17551	0	0.213119	0.69063	0.78395	0	AT
	1949	Ta.12102.3.S1_at10--963--49	Ta.12102.3.S1_at	-1.40527	0.00322023	0.01927	1	-1.79022	0.000595546	0.00377	1	AT
	1950	Ta.12102.3.S1_at6--551--713	Ta.12102.3.S1_at	0.566713	0.0502524	0.13275	0	0.904449	0.00514248	0.01883	1	TC
	1951	Ta.12102.3.S1_at9--538--41	Ta.12102.3.S1_at	-0.794982	0.00720021	0.03378	1	-1.19106	0.000511384	0.00336	1	AT
	1952	Ta.12104.1.S1_at11--522--5	Ta.12104.1.S1_at	0.589261	0.0312732	0.09495	0	1.11925	0.00081398	0.00473	1	TC
	1953	Ta.12104.1.S1_at1--534--1125	Ta.12104.1.S1_at	0.0148004	0.901167	0.9419	0	-0.187342	0.134061	0.23428	0	AT
	1954	Ta.12104.1.S1_at3--255--1009	Ta.12104.1.S1_at	1.15892	0.000130077	0.00208	1	1.82578	2.99e-06	0.0001	1	TC
	1955	Ta.12104.1.S1_at4--457--223	Ta.12104.1.S1_at	0.267557	0.000204907	0.00282	1	0.14203	0.0101866	0.03181	1	AT
	1956	Ta.12107.1.A1_at9--740--637	Ta.12107.1.A1_at	1.39869	5.19e-06	0.00026	1	2.03739	1.83e-07	2e-05	1	TC
	1957	Ta.12108.1.A1_at10--420--235	Ta.12108.1.A1_at	0.26226	0.391332	0.5519	0	0.497088	0.116206	0.20976	0	TC
	1958	Ta.12108.1.A1_at11--128--1091	Ta.12108.1.A1_at	0.799281	0.0133419	0.05199	0	0.548992	0.0602582	0.12659	0	AT
	1959	Ta.12109.2.S1_at2--1084--929	Ta.12109.2.S1_at	-0.22777	0.425254	0.58302	0	0.00715171	0.979279	0.98694	0	TC
	1960	Ta.12109.2.S1_at8--36--735	Ta.12109.2.S1_at	0.660039	0.0625198	0.15452	0	0.388756	0.234369	0.35842	0	AT
	1961	Ta.12111.1.S1_at10--543--881	Ta.12111.1.S1_at	0.661583	0.123532	0.24954	0	0.229204	0.563668	0.68156	0	AT
	1962	Ta.12111.1.S1_at11--1003--711	Ta.12111.1.S1_at	-0.548192	0.12982	0.2583	0	-0.233442	0.488045	0.61596	0	TC
	1963	Ta.12111.1.S1_at5--925--235	Ta.12111.1.S1_at	1.01066	0.0133864	0.05212	0	0.378381	0.272092	0.40135	0	AT
	1964	Ta.12114.1.A1_a_at11--966--447	Ta.12114.1.A1_a_at	0.285338	0.00172284	0.01239	1	0.507304	2.29e-05	0.00039	1	TC
	1965	Ta.12114.1.A1_at11--124--753	Ta.12114.1.A1_at	-0.325598	0.114614	0.23679	0	-0.504898	0.0221674	0.05828	0	AT
	1966	Ta.12114.1.A1_at2--928--573	Ta.12114.1.A1_at	0.404907	0.0729796	0.17231	0	0.776993	0.00327347	0.01339	1	TC
	1967	Ta.12114.1.A1_at4--633--427	Ta.12114.1.A1_at	-0.265645	0.142265	0.27511	0	-0.452134	0.0211462	0.05616	0	AT
	1968	Ta.12114.1.A1_at8--317--695	Ta.12114.1.A1_at	0.684927	0.00139284	0.01068	1	1.10466	3.82e-05	0.00055	1	TC
	1969	Ta.12115.1.A1_at10--665--855	Ta.12115.1.A1_at	0.0367539	0.868363	0.92189	0	0.241494	0.283297	0.41356	0	TC
	1970	Ta.12115.1.A1_at11--71--17	Ta.12115.1.A1_at	-0.397937	0.27467	0.43351	0	-0.747337	0.0531666	0.11488	0	AT
	1971	Ta.12115.1.A1_at8--455--245	Ta.12115.1.A1_at	0.718607	0.0281477	0.08815	0	0.421211	0.153306	0.25964	0	AT
	1972	Ta.12115.2.S1_at11--251--555	Ta.12115.2.S1_at	0.387895	0.0398584	0.11228	0	0.89403	0.000319857	0.0024	1	TC
	1973	Ta.12115.2.S1_at1--326--989	Ta.12115.2.S1_at	0.0677855	0.873119	0.92473	0	-0.177126	0.672252	0.77003	0	AT
	1974	Ta.12115.2.S1_at2--16--123	Ta.12115.2.S1_at	0.17429	0.606114	0.73641	0	-0.158073	0.633528	0.73968	0	AT
	1975	Ta.12119.1.S1_x_at10--838--743	Ta.12119.1.S1_x_at	1.50903	3.99e-08	1e-05	1	1.04103	8.43e-07	4e-05	1	AT
	1976	Ta.12119.1.S1_x_at11--864--347	Ta.12119.1.S1_x_at	1.41333	2.1e-07	4e-05	1	0.972338	4.29e-06	0.00013	1	AT
	1977	Ta.12119.2.A1_at1--1140--877	Ta.12119.2.A1_at	1.57716	4.59e-07	6e-05	1	1.16938	4.91e-06	0.00014	1	AT
	1978	Ta.12119.2.A1_at3--1016--905	Ta.12119.2.A1_at	4.60761	7.48e-10	0	1	3.55139	6.41e-09	0	1	AT
	1979	Ta.12119.2.A1_at4--975--521	Ta.12119.2.A1_at	-0.546975	0.0430215	0.1187	0	-0.420042	0.0987696	0.18525	0	TC
	1980	Ta.12121.1.S1_at10--387--607	Ta.12121.1.S1_at	0.230011	0.206854	0.35761	0	0.749383	0.00146152	0.00733	1	TC
	1981	Ta.12121.1.S1_at11--501--1153	Ta.12121.1.S1_at	0.040945	0.822309	0.89195	0	-0.190971	0.300602	0.43246	0	AT
	1982	Ta.12123.2.S1_x_at3--793--331	Ta.12123.2.S1_x_at	0.748817	0.0111126	0.0457	1	1.18974	0.000601762	0.0038	1	TC
	1983	Ta.12123.2.S1_x_at7--1053--821	Ta.12123.2.S1_x_at	0.705933	0.0141342	0.05413	0	1.17106	0.000622166	0.00389	1	TC
	1984	Ta.12128.1.A1_at11--953--1041	Ta.12128.1.A1_at	0.274711	0.125573	0.25241	0	0.655164	0.00267289	0.01146	1	TC
	1985	Ta.1213.1.A1_at10--753--1093	Ta.1213.1.A1_at	-0.260466	0.439282	0.59534	0	0.0191957	0.952903	0.97034	0	TC
	1986	Ta.1213.1.A1_x_at10--1141--191	Ta.1213.1.A1_x_at	-0.30167	0.140703	0.27303	0	0.0907958	0.632399	0.73892	0	TC
	1987	Ta.1213.1.A1_x_at9--752--1093	Ta.1213.1.A1_x_at	-0.42841	0.256141	0.41379	0	-0.0781268	0.826856	0.88605	0	TC
	1988	Ta.12130.2.A1_a_at8--249--37	Ta.12130.2.A1_a_at	0.232066	0.292521	0.45248	0	0.0320313	0.878599	0.92148	0	AT
	1989	Ta.12130.2.A1_a_at9--315--57	Ta.12130.2.A1_a_at	0.287897	0.31631	0.4779	0	0.574461	0.0594496	0.12537	0	TC
	1990	Ta.12130.3.S1_at7--559--399	Ta.12130.3.S1_at	0.537016	0.222187	0.37544	0	0.880662	0.0562439	0.11997	0	TC
	1991	Ta.12130.3.S1_at8--1101--1017	Ta.12130.3.S1_at	-0.159862	0.595533	0.72779	0	0.281282	0.349914	0.48371	0	TC
	1992	Ta.12132.1.A1_at8--889--621	Ta.12132.1.A1_at	0.481156	0.0426023	0.11786	0	0.655325	0.00963273	0.0305	1	TC
	1993	Ta.12133.1.A1_at5--443--197	Ta.12133.1.A1_at	-0.0194763	0.930899	0.96005	0	0.14109	0.527117	0.64996	0	TC
	1994	Ta.12134.1.A1_at7--212--749	Ta.12134.1.A1_at	0.664395	0.00953398	0.04107	1	1.01201	0.000656296	0.00405	1	TC
	1995	Ta.12136.1.A1_at6--29--277	Ta.12136.1.A1_at	0.712373	0.00157421	0.01164	1	1.01111	0.000118362	0.0012	1	TC
	1996	Ta.12138.1.A1_at6--478--811	Ta.12138.1.A1_at	0.360114	0.0414179	0.11534	0	0.784752	0.000510218	0.00336	1	TC
	1997	Ta.12140.1.S1_at4--754--513	Ta.12140.1.S1_at	0.0901828	0.706777	0.81161	0	-0.226271	0.346986	0.48079	0	AT
[truncated: 32,673 more rows]
