# Supplementary material for: Homoeolog-specific transcriptional bias in allopolyploid wheat
Source: BMC Genomics. 2010 Sep 17;11:505. doi: 10.1186/1471-2164-11-505 (PMC2997001; doi:10.1186/1471-2164-11-505)
Supplement: Additional file 5 — Validation of Affymetrix microarray hybridization results by quantitative RT-PCR. Expression levels were converted to theoretical value R0 using the formula R0 = R(Ct) (1 + E)(-Ct), where R0 is the starting fluorescence, R(Ct) is the fluorescence at the threshold cycle Ct and E is the amplification efficiency. The R0 values were normalized to R0 of actin gene followed by log-transformation. The expression levels in SN and 1:1 mixture of AT and TC RNA were compared using the t-test. [file 1471-2164-11-505-S5.XLS]

## Sheet: Additional File 5
	Validation of Affymetrix microarray hybridization results by quantitative RT-PCR. Expression levels were converted to theoretical value R0 using the formula R0 = R(Ct) (1 + E)^(-Ct), where R0 is the starting fluorescence, R(Ct) is the fluorescence at the threshold cycle Ct and E is the amplification efficiency. The R0 values were normalized to R0 of actin gene followed by log-transformation. The …
	PSF (mode of regulation)	RNA sample (homoeolog-specific PCR primers)-replicate	Ct	Ct (actin)	R0	R0 (actin)	Normalized R0	Log2 (R0)	P-value (t-test)
	Ta.3055.2.S1_at8 (D genome up-regulated)	SN (D genome)-1	23.5	21.5	6.12558e-06	7.1827e-05	0.0852824	-3.55161
		SN (D genome)-2	23.5	21.5	6.12558e-06	7.1827e-05	0.0852824	-3.55161
		SN (D genome)-3	23.7	21.5	5.34715e-06	7.1827e-05	0.0744448	-3.74769
		1:1 mix (D genome)-1	24.2	21.1	3.80679e-06	9.39175e-05	0.0405333	-4.62475
		1:1 mix (D genome)-2	24.1	21.1	4.07447e-06	9.39175e-05	0.0433835	-4.52671
		1:1 mix (D genome)-3	24.2	21.1	3.80679e-06	9.39175e-05	0.0405333	-4.62475	9.11771e-05
	Ta.2197.1.S1_at10 (AB genome up-regulated)	SN (A genome)-1	27	21.5	3.18399e-06	7.1827e-05	0.0443286	-4.49562
		SN (A genome)-2	26.8	21.5	3.64046e-06	7.1827e-05	0.0506838	-4.30233
		SN (A genome)-3	26.9	21.5	3.40459e-06	7.1827e-05	0.0473998	-4.39898
		1:1 mix (A genome)-1	27.1	21.1	2.97769e-06	9.39175e-05	0.0317054	-4.97913
		1:1 mix (A genome)-2	27.3	21.1	2.60432e-06	9.39175e-05	0.0277299	-5.17242
		1:1 mix (A genome)-3	27.3	21.1	2.60432e-06	9.39175e-05	0.0277299	-5.17242	0.000570401
		SN (B genome)-1	25.8	21.5	1.5641e-06	7.1827e-05	0.021776	-5.52112
		SN (B genome)-2	26	21.5	1.36041e-06	7.1827e-05	0.0189401	-5.72242
		SN (B genome)-3	25.9	21.5	1.4587e-06	7.1827e-05	0.0203086	-5.62177
		1:1 mix (B genome)-1	26	21.1	1.36041e-06	9.39175e-05	0.0144851	-6.10928
		1:1 mix (B genome)-2	26	21.1	1.36041e-06	9.39175e-05	0.0144851	-6.10928
		1:1 mix (B genome)-3	26.4	21.1	1.02915e-06	9.39175e-05	0.010958	-6.51187	0.00657181
	Ta.1052.2.S1_x_at2 (D genome down-regulated)	SN (D genome)-1	31.6	21.5	3.39774e-08	7.1827e-05	0.000473045	-11.0457
		SN (D genome)-2	31.6	21.5	3.39774e-08	7.1827e-05	0.000473045	-11.0457
		SN (D genome)-3	31.6	21.5	3.39774e-08	7.1827e-05	0.000473045	-11.0457
		1:1 mix (D genome)-1	31	21.1	5.1299e-08	9.39175e-05	0.000546213	-10.8382
		1:1 mix (D genome)-2	31	21.1	5.1299e-08	9.39175e-05	0.000546213	-10.8382
		1:1 mix (D genome)-3	30.9	21.1	5.4945e-08	9.39175e-05	0.000585035	-10.7392	0.000944077
	Ta.14644.2.S1_x_at1 (AB-genome up-regulated)	SN (A genome)-1	25.3	21.5	2.2671e-06	7.1827e-05	0.0315634	-4.98561
		SN (A genome)-2	25.1	21.5	2.60161e-06	7.1827e-05	0.0362205	-4.78705
		SN (A genome)-3	25.2	21.5	2.4286e-06	7.1827e-05	0.0338118	-4.88633
		1:1 mix (A genome)-1	25.6	21.1	1.84423e-06	9.39175e-05	0.0196367	-5.6703
		1:1 mix (A genome)-2	25.4	21.1	2.11634e-06	9.39175e-05	0.0225341	-5.47175
		1:1 mix (A genome)-3	25.5	21.1	1.97561e-06	9.39175e-05	0.0210356	-5.57103	0.000538031
		SN (B genome)-1	28.4	21.7	1.49612e-07	6.28143e-05	0.00238181	-8.71372
		SN (B genome)-2	28.5	21.7	1.3953e-07	6.28143e-05	0.00222131	-8.81437
		SN (B genome)-3	28.7	21.7	1.21359e-07	6.28143e-05	0.00193203	-9.01567
		1:1 mix (B genome)-1	28.7	21.3	1.21359e-07	8.21329e-05	0.00147759	-9.40253
		1:1 mix (B genome)-2	28.8	21.3	1.13181e-07	8.21329e-05	0.00137803	-9.50318
		1:1 mix (B genome)-3	28.7	21.3	1.21359e-07	8.21329e-05	0.00147759	-9.40253	0.00172267
